# Supplementary material for: Modeling of loops in proteins: a multi-method approach
Source: BMC Struct Biol. 2010 Feb 11;10:5. doi: 10.1186/1472-6807-10-5 (PMC2837870; doi:10.1186/1472-6807-10-5)
Supplement: Additional file 1 — Student t-test. Results from two sample paired t-test of Table 2. [file 1472-6807-10-5-S1.GZ › loop_test_data/4gcr_116-119.pdb]

HEADER    EYE LENS PROTEIN                        02-APR-92   4GCR              
TITLE     STRUCTURE OF THE BOVINE EYE LENS PROTEIN GAMMA-B (GAMMA-II)-          
TITLE    2 CRYSTALLIN AT 1.47 ANGSTROMS                                         
COMPND    MOL_ID: 1;                                                            
COMPND   2 MOLECULE: GAMMA-B CRYSTALLIN;                                        
COMPND   3 CHAIN: A;                                                            
COMPND   4 ENGINEERED: YES                                                      
SOURCE    MOL_ID: 1;                                                            
SOURCE   2 ORGANISM_SCIENTIFIC: BOS TAURUS                                      
KEYWDS    EYE LENS PROTEIN                                                      
EXPDTA    X-RAY DIFFRACTION                                                     
AUTHOR    C.SLINGSBY,S.NAJMUDIN,V.NALINI,H.P.C.DRIESSEN,T.L.BLUNDELL,           
AUTHOR   2 D.S.MOSS,P.LINDLEY                                                   
REVDAT   1   31-OCT-93 4GCR    0                                                
SPRSDE     15-OCT-93 4GCR      1GCR                                             
JRNL        AUTH   S.NAJMUDIN,V.NALINI,H.P.DRIESSEN,C.SLINGSBY,                 
JRNL        AUTH 2 T.L.BLUNDELL,D.S.MOSS,P.F.LINDLEY                            
JRNL        TITL   STRUCTURE OF THE BOVINE EYE LENS PROTEIN                     
JRNL        TITL 2 GAMMAB(GAMMAII)-CRYSTALLIN AT 1.47 A.                        
JRNL        REF    ACTA CRYSTALLOGR.,SECT.D      V.  49   223 1993              
JRNL        REFN   ASTM ABCRE6  DK ISSN 0907-4449                               
REMARK   1                                                                      
REMARK   1 REFERENCE 1                                                          
REMARK   1  AUTH   L.SUMMERS,G.WISTOW,M.NAREBOR,D.MOSS,P.LINDLEY,               
REMARK   1  AUTH 2 C.SLINGSBY,T.BLUNDELL,H.BARTUNIK,K.BARTELS                   
REMARK   1  TITL   X-RAY STUDIES OF THE LENS SPECIFIC PROTEINS, THE             
REMARK   1  TITL 2 CRYSTALLINS                                                  
REMARK   1  REF    PEPT.PROTEIN REV.             V.   3   147 1984              
REMARK   1  REFN   ASTM PPRVDF  US ISSN 0731-1753                               
REMARK   1 REFERENCE 2                                                          
REMARK   1  AUTH   G.WISTOW,B.TURNELL,L.SUMMERS,C.SLINGSBY,D.MOSS,              
REMARK   1  AUTH 2 L.MILLER,P.LINDLEY,T.BLUNDELL                                
REMARK   1  TITL   GAMMA-II CRYSTALLIN AT 1.9 ANGSTROM RESOLUTION               
REMARK   1  REF    J.MOL.BIOL.                   V. 170   175 1983              
REMARK   1  REFN   ASTM JMOBAK  UK ISSN 0022-2836                               
REMARK   1 REFERENCE 3                                                          
REMARK   1  AUTH   T.BLUNDELL,P.LINDLEY,L.MILLER,D.MOSS,C.SLINGSBY,             
REMARK   1  AUTH 2 I.TICKLE,B.TURNELL,G.WISTOW                                  
REMARK   1  TITL   X-RAY ANALYSIS OF GAMMA CRYSTALLIN II                        
REMARK   1  REF    NATURE                        V. 289   771 1981              
REMARK   1  REFN   ASTM NATUAS  UK ISSN 0028-0836                               
REMARK   2                                                                      
REMARK   2 RESOLUTION. 1.47 ANGSTROMS.                                          
REMARK   3                                                                      
REMARK   3 REFINEMENT.                                                          
REMARK   3   PROGRAM     : RESTRAIN                                             
REMARK   3   AUTHORS     : MOSS,DRIESSEN,HANEEF,HOWLIN,HARRIS                   
REMARK   3                                                                      
REMARK   3  DATA USED IN REFINEMENT.                                            
REMARK   3   RESOLUTION RANGE HIGH (ANGSTROMS) : 1.47                           
REMARK   3   RESOLUTION RANGE LOW  (ANGSTROMS) : NULL                           
REMARK   3   DATA CUTOFF            (SIGMA(F)) : NULL                           
REMARK   3   COMPLETENESS FOR RANGE        (%) : NULL                           
REMARK   3   NUMBER OF REFLECTIONS             : NULL                           
REMARK   3                                                                      
REMARK   3  FIT TO DATA USED IN REFINEMENT.                                     
REMARK   3   CROSS-VALIDATION METHOD          : NULL                            
REMARK   3   FREE R VALUE TEST SET SELECTION  : NULL                            
REMARK   3   R VALUE     (WORKING + TEST SET) : 0.181                           
REMARK   3   R VALUE            (WORKING SET) : NULL                            
REMARK   3   FREE R VALUE                     : NULL                            
REMARK   3   FREE R VALUE TEST SET SIZE   (%) : NULL                            
REMARK   3   FREE R VALUE TEST SET COUNT      : NULL                            
REMARK   3                                                                      
REMARK   3  FIT/AGREEMENT OF MODEL WITH ALL DATA.                               
REMARK   3   R VALUE   (WORKING + TEST SET, NO CUTOFF) : NULL                   
REMARK   3   R VALUE          (WORKING SET, NO CUTOFF) : NULL                   
REMARK   3   FREE R VALUE                  (NO CUTOFF) : NULL                   
REMARK   3   FREE R VALUE TEST SET SIZE (%, NO CUTOFF) : NULL                   
REMARK   3   FREE R VALUE TEST SET COUNT   (NO CUTOFF) : NULL                   
REMARK   3   TOTAL NUMBER OF REFLECTIONS   (NO CUTOFF) : NULL                   
REMARK   3                                                                      
REMARK   3  NUMBER OF NON-HYDROGEN ATOMS USED IN REFINEMENT.                    
REMARK   3   PROTEIN ATOMS            : 1556                                    
REMARK   3   NUCLEIC ACID ATOMS       : 0                                       
REMARK   3   HETEROGEN ATOMS          : 0                                       
REMARK   3   SOLVENT ATOMS            : 230                                     
REMARK   3                                                                      
REMARK   3  B VALUES.                                                           
REMARK   3   FROM WILSON PLOT           (A**2) : NULL                           
REMARK   3   MEAN B VALUE      (OVERALL, A**2) : NULL                           
REMARK   3   OVERALL ANISOTROPIC B VALUE.                                       
REMARK   3    B11 (A**2) : NULL                                                 
REMARK   3    B22 (A**2) : NULL                                                 
REMARK   3    B33 (A**2) : NULL                                                 
REMARK   3    B12 (A**2) : NULL                                                 
REMARK   3    B13 (A**2) : NULL                                                 
REMARK   3    B23 (A**2) : NULL                                                 
REMARK   3                                                                      
REMARK   3  ESTIMATED COORDINATE ERROR.                                         
REMARK   3   ESD FROM LUZZATI PLOT        (A) : NULL                            
REMARK   3   ESD FROM SIGMAA              (A) : NULL                            
REMARK   3   LOW RESOLUTION CUTOFF        (A) : NULL                            
REMARK   3                                                                      
REMARK   3  RMS DEVIATIONS FROM IDEAL VALUES.                                   
REMARK   3   DISTANCE RESTRAINTS.                    RMS    SIGMA               
REMARK   3    BOND LENGTH                     (A) : 0.022 ; NULL                
REMARK   3    ANGLE DISTANCE                  (A) : 0.038 ; NULL                
REMARK   3    INTRAPLANAR 1-4 DISTANCE        (A) : NULL  ; NULL                
REMARK   3    H-BOND OR METAL COORDINATION    (A) : NULL  ; NULL                
REMARK   3                                                                      
REMARK   3   PLANE RESTRAINT                  (A) : NULL  ; NULL                
REMARK   3   CHIRAL-CENTER RESTRAINT       (A**3) : NULL  ; NULL                
REMARK   3                                                                      
REMARK   3   NON-BONDED CONTACT RESTRAINTS.                                     
REMARK   3    SINGLE TORSION                  (A) : NULL  ; NULL                
REMARK   3    MULTIPLE TORSION                (A) : NULL  ; NULL                
REMARK   3    H-BOND (X...Y)                  (A) : NULL  ; NULL                
REMARK   3    H-BOND (X-H...Y)                (A) : NULL  ; NULL                
REMARK   3                                                                      
REMARK   3   CONFORMATIONAL TORSION ANGLE RESTRAINTS.                           
REMARK   3    SPECIFIED                 (DEGREES) : NULL  ; NULL                
REMARK   3    PLANAR                    (DEGREES) : NULL  ; NULL                
REMARK   3    STAGGERED                 (DEGREES) : NULL  ; NULL                
REMARK   3    TRANSVERSE                (DEGREES) : NULL  ; NULL                
REMARK   3                                                                      
REMARK   3  ISOTROPIC THERMAL FACTOR RESTRAINTS.    RMS    SIGMA                
REMARK   3   MAIN-CHAIN BOND              (A**2) : NULL  ; NULL                 
REMARK   3   MAIN-CHAIN ANGLE             (A**2) : NULL  ; NULL                 
REMARK   3   SIDE-CHAIN BOND              (A**2) : NULL  ; NULL                 
REMARK   3   SIDE-CHAIN ANGLE             (A**2) : NULL  ; NULL                 
REMARK   3                                                                      
REMARK   3  OTHER REFINEMENT REMARKS: NULL                                      
REMARK   4                                                                      
REMARK   4 4GCR COMPLIES WITH FORMAT V. 3.0, 1-DEC-2006                         
REMARK   4                                                                      
REMARK   4 THIS IS THE REMEDIATED VERSION OF THIS PDB ENTRY.                    
REMARK   4 REMEDIATED DATA FILE REVISION 3.100 (2007-03-18)                     
REMARK 200                                                                      
REMARK 200 EXPERIMENTAL DETAILS                                                 
REMARK 200  EXPERIMENT TYPE                : X-RAY DIFFRACTION                  
REMARK 200  DATE OF DATA COLLECTION        : NULL                               
REMARK 200  TEMPERATURE           (KELVIN) : NULL                               
REMARK 200  PH                             : NULL                               
REMARK 200  NUMBER OF CRYSTALS USED        : NULL                               
REMARK 200                                                                      
REMARK 200  SYNCHROTRON              (Y/N) : NULL                               
REMARK 200  RADIATION SOURCE               : NULL                               
REMARK 200  BEAMLINE                       : NULL                               
REMARK 200  X-RAY GENERATOR MODEL          : NULL                               
REMARK 200  MONOCHROMATIC OR LAUE    (M/L) : NULL                               
REMARK 200  WAVELENGTH OR RANGE        (A) : NULL                               
REMARK 200  MONOCHROMATOR                  : NULL                               
REMARK 200  OPTICS                         : NULL                               
REMARK 200                                                                      
REMARK 200  DETECTOR TYPE                  : NULL                               
REMARK 200  DETECTOR MANUFACTURER          : NULL                               
REMARK 200  INTENSITY-INTEGRATION SOFTWARE : NULL                               
REMARK 200  DATA SCALING SOFTWARE          : NULL                               
REMARK 200                                                                      
REMARK 200  NUMBER OF UNIQUE REFLECTIONS   : NULL                               
REMARK 200  RESOLUTION RANGE HIGH      (A) : NULL                               
REMARK 200  RESOLUTION RANGE LOW       (A) : NULL                               
REMARK 200  REJECTION CRITERIA  (SIGMA(I)) : NULL                               
REMARK 200                                                                      
REMARK 200 OVERALL.                                                             
REMARK 200  COMPLETENESS FOR RANGE     (%) : NULL                               
REMARK 200  DATA REDUNDANCY                : NULL                               
REMARK 200  R MERGE                    (I) : NULL                               
REMARK 200  R SYM                      (I) : NULL                               
REMARK 200  <I/SIGMA(I)> FOR THE DATA SET  : NULL                               
REMARK 200                                                                      
REMARK 200 IN THE HIGHEST RESOLUTION SHELL.                                     
REMARK 200  HIGHEST RESOLUTION SHELL, RANGE HIGH (A) : NULL                     
REMARK 200  HIGHEST RESOLUTION SHELL, RANGE LOW  (A) : NULL                     
REMARK 200  COMPLETENESS FOR SHELL     (%) : NULL                               
REMARK 200  DATA REDUNDANCY IN SHELL       : NULL                               
REMARK 200  R MERGE FOR SHELL          (I) : NULL                               
REMARK 200  R SYM FOR SHELL            (I) : NULL                               
REMARK 200  <I/SIGMA(I)> FOR SHELL         : NULL                               
REMARK 200                                                                      
REMARK 200 DIFFRACTION PROTOCOL: NULL                                           
REMARK 200 METHOD USED TO DETERMINE THE STRUCTURE: NULL                         
REMARK 200 SOFTWARE USED: NULL                                                  
REMARK 200 STARTING MODEL: NULL                                                 
REMARK 200                                                                      
REMARK 200 REMARK: NULL                                                         
REMARK 280                                                                      
REMARK 280 CRYSTAL                                                              
REMARK 280 SOLVENT CONTENT, VS   (%): 36.26                                     
REMARK 280 MATTHEWS COEFFICIENT, VM (ANGSTROMS**3/DA): 1.93                     
REMARK 280                                                                      
REMARK 280 CRYSTALLIZATION CONDITIONS: NULL                                     
REMARK 290                                                                      
REMARK 290 CRYSTALLOGRAPHIC SYMMETRY                                            
REMARK 290 SYMMETRY OPERATORS FOR SPACE GROUP: P 41 21 2                        
REMARK 290                                                                      
REMARK 290      SYMOP   SYMMETRY                                                
REMARK 290     NNNMMM   OPERATOR                                                
REMARK 290       1555   X,Y,Z                                                   
REMARK 290       2555   -X,-Y,1/2+Z                                             
REMARK 290       3555   1/2-Y,1/2+X,1/4+Z                                       
REMARK 290       4555   1/2+Y,1/2-X,3/4+Z                                       
REMARK 290       5555   1/2-X,1/2+Y,1/4-Z                                       
REMARK 290       6555   1/2+X,1/2-Y,3/4-Z                                       
REMARK 290       7555   Y,X,-Z                                                  
REMARK 290       8555   -Y,-X,1/2-Z                                             
REMARK 290                                                                      
REMARK 290     WHERE NNN -> OPERATOR NUMBER                                     
REMARK 290           MMM -> TRANSLATION VECTOR                                  
REMARK 290                                                                      
REMARK 290 CRYSTALLOGRAPHIC SYMMETRY TRANSFORMATIONS                            
REMARK 290 THE FOLLOWING TRANSFORMATIONS OPERATE ON THE ATOM/HETATM             
REMARK 290 RECORDS IN THIS ENTRY TO PRODUCE CRYSTALLOGRAPHICALLY                
REMARK 290 RELATED MOLECULES.                                                   
REMARK 290   SMTRY1   1  1.000000  0.000000  0.000000        0.00000            
REMARK 290   SMTRY2   1  0.000000  1.000000  0.000000        0.00000            
REMARK 290   SMTRY3   1  0.000000  0.000000  1.000000        0.00000            
REMARK 290   SMTRY1   2 -1.000000  0.000000  0.000000        0.00000            
REMARK 290   SMTRY2   2  0.000000 -1.000000  0.000000        0.00000            
REMARK 290   SMTRY3   2  0.000000  0.000000  1.000000       48.97500            
REMARK 290   SMTRY1   3  0.000000 -1.000000  0.000000       28.76500            
REMARK 290   SMTRY2   3  1.000000  0.000000  0.000000       28.76500            
REMARK 290   SMTRY3   3  0.000000  0.000000  1.000000       24.48750            
REMARK 290   SMTRY1   4  0.000000  1.000000  0.000000       28.76500            
REMARK 290   SMTRY2   4 -1.000000  0.000000  0.000000       28.76500            
REMARK 290   SMTRY3   4  0.000000  0.000000  1.000000       73.46250            
REMARK 290   SMTRY1   5 -1.000000  0.000000  0.000000       28.76500            
REMARK 290   SMTRY2   5  0.000000  1.000000  0.000000       28.76500            
REMARK 290   SMTRY3   5  0.000000  0.000000 -1.000000       24.48750            
REMARK 290   SMTRY1   6  1.000000  0.000000  0.000000       28.76500            
REMARK 290   SMTRY2   6  0.000000 -1.000000  0.000000       28.76500            
REMARK 290   SMTRY3   6  0.000000  0.000000 -1.000000       73.46250            
REMARK 290   SMTRY1   7  0.000000  1.000000  0.000000        0.00000            
REMARK 290   SMTRY2   7  1.000000  0.000000  0.000000        0.00000            
REMARK 290   SMTRY3   7  0.000000  0.000000 -1.000000        0.00000            
REMARK 290   SMTRY1   8  0.000000 -1.000000  0.000000        0.00000            
REMARK 290   SMTRY2   8 -1.000000  0.000000  0.000000        0.00000            
REMARK 290   SMTRY3   8  0.000000  0.000000 -1.000000       48.97500            
REMARK 290                                                                      
REMARK 290 REMARK: NULL                                                         
REMARK 300                                                                      
REMARK 300 BIOMOLECULE: 1                                                       
REMARK 300 THIS ENTRY CONTAINS THE CRYSTALLOGRAPHIC ASYMMETRIC UNIT             
REMARK 300 WHICH CONSISTS OF 1 CHAIN(S). SEE REMARK 350 FOR                     
REMARK 300 INFORMATION ON GENERATING THE BIOLOGICAL MOLECULE(S).                
REMARK 350                                                                      
REMARK 350 GENERATING THE BIOMOLECULE                                           
REMARK 350 COORDINATES FOR A COMPLETE MULTIMER REPRESENTING THE KNOWN           
REMARK 350 BIOLOGICALLY SIGNIFICANT OLIGOMERIZATION STATE OF THE                
REMARK 350 MOLECULE CAN BE GENERATED BY APPLYING BIOMT TRANSFORMATIONS          
REMARK 350 GIVEN BELOW.  BOTH NON-CRYSTALLOGRAPHIC AND                          
REMARK 350 CRYSTALLOGRAPHIC OPERATIONS ARE GIVEN.                               
REMARK 350                                                                      
REMARK 350 BIOMOLECULE: 1                                                       
REMARK 350 APPLY THE FOLLOWING TO CHAINS: A                                     
REMARK 350   BIOMT1   1  1.000000  0.000000  0.000000        0.00000            
REMARK 350   BIOMT2   1  0.000000  1.000000  0.000000        0.00000            
REMARK 350   BIOMT3   1  0.000000  0.000000  1.000000        0.00000            
REMARK 500                                                                      
REMARK 500 GEOMETRY AND STEREOCHEMISTRY                                         
REMARK 500 SUBTOPIC: CLOSE CONTACTS IN SAME ASYMMETRIC UNIT                     
REMARK 500                                                                      
REMARK 500 THE FOLLOWING ATOMS ARE IN CLOSE CONTACT.                            
REMARK 500                                                                      
REMARK 500  ATM1  RES C  SSEQI   ATM2  RES C  SSEQI                             
REMARK 500   NE2  GLN A    51     O    HOH     400              1.81            
REMARK 500   O    HOH     275     O    HOH     287              1.83            
REMARK 500   O    HOH     384     O    HOH     397              1.96            
REMARK 500   O    HOH     288     O    HOH     347              1.98            
REMARK 500   O    HOH     326     O    HOH     358              1.99            
REMARK 500   OD1  ASP A    64     O    HOH     299              2.00            
REMARK 500   O    HOH     269     O    HOH     296              2.01            
REMARK 500   NH1  ARG A    76     O    HOH     316              2.04            
REMARK 500   O    HOH     300     O    HOH     365              2.08            
REMARK 500   OD2  ASP A    73     O    HOH     317              2.13            
REMARK 500   OD2  ASP A     8     O    HOH     265              2.15            
REMARK 500   CD   ARG A    89     O    HOH     414              2.17            
REMARK 500   O    HOH     361     O    HOH     397              2.18            
REMARK 500                                                                      
REMARK 500 GEOMETRY AND STEREOCHEMISTRY                                         
REMARK 500 SUBTOPIC: CLOSE CONTACTS                                             
REMARK 500                                                                      
REMARK 500 THE FOLLOWING ATOMS THAT ARE RELATED BY CRYSTALLOGRAPHIC             
REMARK 500 SYMMETRY ARE IN CLOSE CONTACT.  AN ATOM LOCATED WITHIN 0.15          
REMARK 500 ANGSTROMS OF A SYMMETRY RELATED ATOM IS ASSUMED TO BE ON A           
REMARK 500 SPECIAL POSITION AND IS, THEREFORE, LISTED IN REMARK 375             
REMARK 500 INSTEAD OF REMARK 500.  ATOMS WITH NON-BLANK ALTERNATE               
REMARK 500 LOCATION INDICATORS ARE NOT INCLUDED IN THE CALCULATIONS.            
REMARK 500                                                                      
REMARK 500 DISTANCE CUTOFF:                                                     
REMARK 500 2.2 ANGSTROMS FOR CONTACTS NOT INVOLVING HYDROGEN ATOMS              
REMARK 500 1.6 ANGSTROMS FOR CONTACTS INVOLVING HYDROGEN ATOMS                  
REMARK 500                                                                      
REMARK 500  ATM1  RES C  SSEQI   ATM2  RES C  SSEQI  SSYMOP   DISTANCE          
REMARK 500   O    HOH     393     O    HOH     393     7556     1.48            
REMARK 500   O    HOH     376     O    HOH     408     4454     1.92            
REMARK 500   O    HOH     235     O    HOH     294     4454     1.95            
DBREF  4GCR A    1   174  UNP    P02526   CRGB_BOVIN       1    174             
SEQRES   1 A  174  GLY LYS ILE THR PHE TYR GLU ASP ARG GLY PHE GLN GLY          
SEQRES   2 A  174  HIS CYS TYR GLU CYS SER SER ASP CYS PRO ASN LEU GLN          
SEQRES   3 A  174  PRO TYR PHE SER ARG CYS ASN SER ILE ARG VAL ASP SER          
SEQRES   4 A  174  GLY CYS TRP MET LEU TYR GLU ARG PRO ASN TYR GLN GLY          
SEQRES   5 A  174  HIS GLN TYR PHE LEU ARG ARG GLY ASP TYR PRO ASP TYR          
SEQRES   6 A  174  GLN GLN TRP MET GLY PHE ASN ASP SER ILE ARG SER CYS          
SEQRES   7 A  174  ARG LEU ILE PRO GLN HIS THR GLY THR PHE ARG MET ARG          
SEQRES   8 A  174  ILE TYR GLU ARG ASP ASP PHE ARG GLY GLN MET SER GLU          
SEQRES   9 A  174  ILE THR ASP ASP CYS PRO SER LEU GLN ASP ARG PHE HIS          
SEQRES  10 A  174  LEU THR GLU VAL HIS SER LEU ASN VAL LEU GLU GLY SER          
SEQRES  11 A  174  TRP VAL LEU TYR GLU MET PRO SER TYR ARG GLY ARG GLN          
SEQRES  12 A  174  TYR LEU LEU ARG PRO GLY GLU TYR ARG ARG TYR LEU ASP          
SEQRES  13 A  174  TRP GLY ALA MET ASN ALA LYS VAL GLY SER LEU ARG ARG          
SEQRES  14 A  174  VAL MET ASP PHE TYR                                          
FORMUL   2  HOH   *230(H2 O)                                                    
HELIX    1  H1 TYR A   65  TRP A   68  5                                   4    
HELIX    2  H2 LEU A  112  PHE A  116  1                                   5    
HELIX    3  H3 TYR A  154  TRP A  157  5                                   4    
SHEET    1  S1 4 HIS A  14  CYS A  18  0                                        
SHEET    2  S1 4 LYS A   2  GLU A   7 -1  N  ILE A   3   O  CYS A  18           
SHEET    3  S1 4 SER A  34  SER A  39 -1  O  SER A  39   N  LYS A   2           
SHEET    4  S1 4 GLY A  60  TYR A  62 -1  N  GLY A  60   O  VAL A  37           
SHEET    1  S2 4 ASP A  21  PRO A  23  0                                        
SHEET    2  S2 4 SER A  77  ILE A  81 -1  N  CYS A  78   O  CYS A  22           
SHEET    3  S2 4 CYS A  41  GLU A  46 -1  N  MET A  43   O  ARG A  79           
SHEET    4  S2 4 HIS A  53  LEU A  57 -1  N  LEU A  57   O  TRP A  42           
SHEET    1  S3 4 GLN A 101  ILE A 105  0                                        
SHEET    2  S3 4 ARG A  89  GLU A  94 -1  N  MET A  90   O  ILE A 105           
SHEET    3  S3 4 SER A 123  GLU A 128 -1  N  ASN A 125   O  ARG A  91           
SHEET    4  S3 4 GLY A 149  TYR A 151 -1  N  GLY A 149   O  VAL A 126           
SHEET    1  S4 4 ASP A 108  PRO A 110  0                                        
SHEET    2  S4 4 SER A 166  VAL A 170 -1  N  LEU A 167   O  CYS A 109           
SHEET    3  S4 4 SER A 130  GLU A 135 -1  N  VAL A 132   O  ARG A 168           
SHEET    4  S4 4 ARG A 142  LEU A 146 -1  N  TYR A 144   O  LEU A 133           
SSBOND   1 CYS A   18    CYS A   22                                             
CRYST1   57.530   57.530   97.950  90.00  90.00  90.00 P 41 21 2     8          
ORIGX1      1.000000  0.000000  0.000000        0.00000                         
ORIGX2      0.000000  1.000000  0.000000        0.00000                         
ORIGX3      0.000000  0.000000  1.000000        0.00000                         
SCALE1      0.017382  0.000000  0.000000        0.00000                         
SCALE2      0.000000  0.017382  0.000000        0.00000                         
SCALE3      0.000000  0.000000  0.010209        0.00000                         
ATOM      1  N   GLY A   1      -1.966   6.360  31.615  1.00  0.31           N  
ATOM      2  CA  GLY A   1      -0.839   6.953  32.392  1.00  0.24           C  
ATOM      3  C   GLY A   1      -1.330   7.650  33.642  1.00  0.19           C  
ATOM      4  O   GLY A   1      -2.468   8.061  33.825  1.00  0.24           O  
ATOM      5  N   LYS A   2      -0.339   7.793  34.553  1.00  0.17           N  
ATOM      6  CA  LYS A   2      -0.715   8.469  35.869  1.00  0.15           C  
ATOM      7  C   LYS A   2       0.590   9.124  36.344  1.00  0.14           C  
ATOM      8  O   LYS A   2       1.650   8.509  36.348  1.00  0.16           O  
ATOM      9  CB  LYS A   2      -0.948   7.265  36.851  1.00  0.19           C  
ATOM     10  CG  LYS A   2      -1.260   7.874  38.234  1.00  0.56           C  
ATOM     11  CD  LYS A   2      -2.036   6.811  39.021  1.00  0.80           C  
ATOM     12  CE  LYS A   2      -2.378   7.327  40.418  1.00  0.79           C  
ATOM     13  NZ  LYS A   2      -2.945   6.231  41.234  1.00  0.80           N  
ATOM     14  N   ILE A   3       0.395  10.399  36.730  1.00  0.12           N  
ATOM     15  CA  ILE A   3       1.590  11.117  37.255  1.00  0.14           C  
ATOM     16  C   ILE A   3       1.043  11.849  38.530  1.00  0.12           C  
ATOM     17  O   ILE A   3      -0.079  12.309  38.470  1.00  0.14           O  
ATOM     18  CB  ILE A   3       2.109  12.121  36.249  1.00  0.11           C  
ATOM     19  CG1 ILE A   3       3.379  12.835  36.710  1.00  0.12           C  
ATOM     20  CG2 ILE A   3       1.125  13.144  35.716  1.00  0.16           C  
ATOM     21  CD1 ILE A   3       4.134  13.579  35.595  1.00  0.16           C  
ATOM     22  N   THR A   4       1.931  11.912  39.526  1.00  0.14           N  
ATOM     23  CA  THR A   4       1.469  12.679  40.760  1.00  0.13           C  
ATOM     24  C   THR A   4       2.571  13.728  41.013  1.00  0.11           C  
ATOM     25  O   THR A   4       3.727  13.435  41.065  1.00  0.11           O  
ATOM     26  CB  THR A   4       1.455  11.660  41.899  1.00  0.12           C  
ATOM     27  OG1 THR A   4       0.488  10.650  41.561  1.00  0.15           O  
ATOM     28  CG2 THR A   4       0.888  12.341  43.176  1.00  0.14           C  
ATOM     29  N   PHE A   5       2.072  14.938  41.199  1.00  0.10           N  
ATOM     30  CA  PHE A   5       2.946  16.086  41.479  1.00  0.11           C  
ATOM     31  C   PHE A   5       2.862  16.411  42.962  1.00  0.11           C  
ATOM     32  O   PHE A   5       1.740  16.420  43.475  1.00  0.14           O  
ATOM     33  CB  PHE A   5       2.378  17.327  40.719  1.00  0.10           C  
ATOM     34  CG  PHE A   5       2.278  17.093  39.204  1.00  0.09           C  
ATOM     35  CD1 PHE A   5       3.412  17.284  38.415  1.00  0.15           C  
ATOM     36  CD2 PHE A   5       1.087  16.752  38.651  1.00  0.12           C  
ATOM     37  CE1 PHE A   5       3.248  17.035  37.017  1.00  0.15           C  
ATOM     38  CE2 PHE A   5       0.899  16.500  37.273  1.00  0.18           C  
ATOM     39  CZ  PHE A   5       2.022  16.689  36.472  1.00  0.14           C  
ATOM     40  N   TYR A   6       3.985  16.616  43.608  1.00  0.11           N  
ATOM     41  CA  TYR A   6       3.994  16.946  45.062  1.00  0.10           C  
ATOM     42  C   TYR A   6       4.566  18.321  45.210  1.00  0.11           C  
ATOM     43  O   TYR A   6       5.534  18.740  44.553  1.00  0.10           O  
ATOM     44  CB  TYR A   6       4.906  15.949  45.799  1.00  0.10           C  
ATOM     45  CG  TYR A   6       4.270  14.568  45.893  1.00  0.12           C  
ATOM     46  CD1 TYR A   6       4.527  13.710  44.794  1.00  0.13           C  
ATOM     47  CD2 TYR A   6       3.495  14.146  46.950  1.00  0.16           C  
ATOM     48  CE1 TYR A   6       4.041  12.400  44.768  1.00  0.15           C  
ATOM     49  CE2 TYR A   6       3.041  12.820  46.894  1.00  0.16           C  
ATOM     50  CZ  TYR A   6       3.288  11.976  45.867  1.00  0.26           C  
ATOM     51  OH  TYR A   6       2.820  10.678  45.814  1.00  0.24           O  
ATOM     52  N   GLU A   7       3.959  19.080  46.165  1.00  0.09           N  
ATOM     53  CA  GLU A   7       4.463  20.438  46.346  1.00  0.09           C  
ATOM     54  C   GLU A   7       5.849  20.543  46.953  1.00  0.11           C  
ATOM     55  O   GLU A   7       6.576  21.467  46.627  1.00  0.15           O  
ATOM     56  CB  GLU A   7       3.494  21.232  47.279  1.00  0.10           C  
ATOM     57  CG  GLU A   7       2.336  21.676  46.444  1.00  0.12           C  
ATOM     58  CD  GLU A   7       1.415  22.724  47.091  1.00  0.20           C  
ATOM     59  OE1 GLU A   7       1.474  22.839  48.331  1.00  0.19           O  
ATOM     60  OE2 GLU A   7       0.544  23.298  46.403  1.00  0.19           O  
ATOM     61  N   ASP A   8       6.211  19.614  47.848  1.00  0.12           N  
ATOM     62  CA  ASP A   8       7.510  19.649  48.534  1.00  0.11           C  
ATOM     63  C   ASP A   8       8.399  18.517  48.082  1.00  0.13           C  
ATOM     64  O   ASP A   8       7.990  17.518  47.436  1.00  0.14           O  
ATOM     65  CB  ASP A   8       7.251  19.599  50.059  1.00  0.18           C  
ATOM     66  CG  ASP A   8       6.377  20.813  50.494  1.00  0.23           C  
ATOM     67  OD1 ASP A   8       6.687  21.893  50.068  1.00  0.24           O  
ATOM     68  OD2 ASP A   8       5.326  20.647  51.170  1.00  0.31           O  
ATOM     69  N   ARG A   9       9.713  18.661  48.400  1.00  0.14           N  
ATOM     70  CA  ARG A   9      10.656  17.618  47.994  1.00  0.17           C  
ATOM     71  C   ARG A   9      10.376  16.316  48.726  1.00  0.20           C  
ATOM     72  O   ARG A   9       9.745  16.304  49.795  1.00  0.20           O  
ATOM     73  CB  ARG A   9      12.102  18.069  48.325  1.00  0.33           C  
ATOM     74  CG  ARG A   9      12.465  19.083  47.215  1.00  0.37           C  
ATOM     75  CD  ARG A   9      13.895  19.619  47.422  1.00  0.64           C  
ATOM     76  NE  ARG A   9      13.962  20.158  48.800  1.00  0.79           N  
ATOM     77  CZ  ARG A   9      13.933  21.515  48.928  1.00  0.79           C  
ATOM     78  NH1 ARG A   9      14.093  22.227  47.811  1.00  0.80           N  
ATOM     79  NH2 ARG A   9      13.774  22.100  50.119  1.00  0.60           N  
ATOM     80  N   GLY A  10      10.874  15.235  48.117  1.00  0.19           N  
ATOM     81  CA  GLY A  10      10.694  13.953  48.821  1.00  0.17           C  
ATOM     82  C   GLY A  10       9.299  13.467  48.952  1.00  0.20           C  
ATOM     83  O   GLY A  10       8.982  12.710  49.886  1.00  0.19           O  
ATOM     84  N   PHE A  11       8.355  13.765  48.047  1.00  0.14           N  
ATOM     85  CA  PHE A  11       6.999  13.282  48.060  1.00  0.11           C  
ATOM     86  C   PHE A  11       6.209  13.786  49.244  1.00  0.15           C  
ATOM     87  O   PHE A  11       5.281  13.081  49.656  1.00  0.16           O  
ATOM     88  CB  PHE A  11       6.867  11.778  47.872  1.00  0.18           C  
ATOM     89  CG  PHE A  11       7.943  11.334  46.851  1.00  0.16           C  
ATOM     90  CD1 PHE A  11       7.724  11.631  45.494  1.00  0.15           C  
ATOM     91  CD2 PHE A  11       9.082  10.688  47.221  1.00  0.18           C  
ATOM     92  CE1 PHE A  11       8.694  11.256  44.616  1.00  0.15           C  
ATOM     93  CE2 PHE A  11      10.075  10.303  46.351  1.00  0.18           C  
ATOM     94  CZ  PHE A  11       9.876  10.604  44.988  1.00  0.24           C  
ATOM     95  N   GLN A  12       6.583  14.966  49.702  1.00  0.15           N  
ATOM     96  CA  GLN A  12       5.792  15.469  50.869  1.00  0.16           C  
ATOM     97  C   GLN A  12       4.859  16.583  50.458  1.00  0.14           C  
ATOM     98  O   GLN A  12       4.975  17.201  49.352  1.00  0.16           O  
ATOM     99  CB  GLN A  12       6.828  16.121  51.838  1.00  0.18           C  
ATOM    100  CG  GLN A  12       7.843  15.079  52.319  1.00  0.23           C  
ATOM    101  CD  GLN A  12       7.236  13.795  52.866  1.00  0.30           C  
ATOM    102  OE1 GLN A  12       6.434  13.941  53.910  1.00  0.23           O  
ATOM    103  NE2 GLN A  12       7.446  12.566  52.404  1.00  0.20           N  
ATOM    104  N   GLY A  13       3.935  16.960  51.313  1.00  0.17           N  
ATOM    105  CA  GLY A  13       3.042  18.075  50.971  1.00  0.15           C  
ATOM    106  C   GLY A  13       1.820  17.696  50.114  1.00  0.12           C  
ATOM    107  O   GLY A  13       1.560  16.500  49.868  1.00  0.16           O  
ATOM    108  N   HIS A  14       1.141  18.776  49.781  1.00  0.14           N  
ATOM    109  CA  HIS A  14      -0.084  18.571  48.950  1.00  0.19           C  
ATOM    110  C   HIS A  14       0.352  17.949  47.608  1.00  0.14           C  
ATOM    111  O   HIS A  14       1.395  18.267  47.073  1.00  0.17           O  
ATOM    112  CB  HIS A  14      -0.647  19.969  48.649  1.00  0.17           C  
ATOM    113  CG  HIS A  14      -1.856  19.932  47.810  1.00  0.16           C  
ATOM    114  ND1 HIS A  14      -2.989  19.186  48.070  1.00  0.22           N  
ATOM    115  CD2 HIS A  14      -1.986  20.568  46.569  1.00  0.19           C  
ATOM    116  CE1 HIS A  14      -3.843  19.374  46.979  1.00  0.27           C  
ATOM    117  NE2 HIS A  14      -3.244  20.239  46.111  1.00  0.23           N  
ATOM    118  N  ACYS A  15      -0.510  17.115  47.056  0.60  0.12           N  
ATOM    119  N  BCYS A  15      -0.531  17.154  46.971  0.40  0.14           N  
ATOM    120  CA ACYS A  15      -0.184  16.488  45.745  0.60  0.09           C  
ATOM    121  CA BCYS A  15      -0.116  16.467  45.694  0.40  0.16           C  
ATOM    122  C  ACYS A  15      -1.429  16.457  44.888  0.60  0.15           C  
ATOM    123  C  BCYS A  15      -1.350  16.343  44.833  0.40  0.20           C  
ATOM    124  O  ACYS A  15      -2.583  16.656  45.330  0.60  0.15           O  
ATOM    125  O  BCYS A  15      -2.491  16.493  45.314  0.40  0.18           O  
ATOM    126  CB ACYS A  15       0.441  15.149  45.879  0.60  0.10           C  
ATOM    127  CB BCYS A  15       0.476  15.134  46.060  0.40  0.13           C  
ATOM    128  SG ACYS A  15      -0.692  13.928  46.624  0.60  0.20           S  
ATOM    129  SG BCYS A  15      -0.700  13.948  46.671  0.40  0.18           S  
ATOM    130  N  ATYR A  16      -1.165  16.139  43.592  0.60  0.11           N  
ATOM    131  N  BTYR A  16      -1.192  16.136  43.555  0.40  0.14           N  
ATOM    132  CA ATYR A  16      -2.288  16.099  42.635  0.60  0.13           C  
ATOM    133  CA BTYR A  16      -2.316  16.114  42.548  0.40  0.14           C  
ATOM    134  C  ATYR A  16      -1.917  15.079  41.562  0.60  0.18           C  
ATOM    135  C  BTYR A  16      -1.957  15.090  41.487  0.40  0.19           C  
ATOM    136  O  ATYR A  16      -0.753  15.022  41.191  0.60  0.17           O  
ATOM    137  O  BTYR A  16      -0.774  15.044  41.149  0.40  0.16           O  
ATOM    138  CB ATYR A  16      -2.412  17.486  41.959  0.60  0.14           C  
ATOM    139  CB BTYR A  16      -2.500  17.509  41.982  0.40  0.19           C  
ATOM    140  CG ATYR A  16      -3.539  17.497  40.912  0.60  0.17           C  
ATOM    141  CG BTYR A  16      -3.528  17.453  40.987  0.40  0.22           C  
ATOM    142  CD1ATYR A  16      -4.851  17.452  41.327  0.60  0.21           C  
ATOM    143  CD1BTYR A  16      -4.893  17.405  41.311  0.40  0.18           C  
ATOM    144  CD2ATYR A  16      -3.144  17.531  39.588  0.60  0.14           C  
ATOM    145  CD2BTYR A  16      -3.113  17.515  39.679  0.40  0.17           C  
ATOM    146  CE1ATYR A  16      -5.853  17.465  40.339  0.60  0.33           C  
ATOM    147  CE1BTYR A  16      -5.829  17.423  40.255  0.40  0.25           C  
ATOM    148  CE2ATYR A  16      -4.132  17.519  38.602  0.60  0.27           C  
ATOM    149  CE2BTYR A  16      -4.049  17.484  38.622  0.40  0.25           C  
ATOM    150  CZ ATYR A  16      -5.476  17.481  39.010  0.60  0.34           C  
ATOM    151  CZ BTYR A  16      -5.402  17.468  38.928  0.40  0.27           C  
ATOM    152  OH ATYR A  16      -6.472  17.478  38.040  0.60  0.37           O  
ATOM    153  OH BTYR A  16      -6.359  17.443  37.937  0.40  0.30           O  
ATOM    154  N  AGLU A  17      -2.915  14.355  41.147  0.60  0.20           N  
ATOM    155  N  BGLU A  17      -2.916  14.303  41.078  0.40  0.13           N  
ATOM    156  CA AGLU A  17      -2.674  13.315  40.123  0.60  0.16           C  
ATOM    157  CA BGLU A  17      -2.672  13.278  40.101  0.40  0.16           C  
ATOM    158  C  AGLU A  17      -3.339  13.658  38.851  0.60  0.27           C  
ATOM    159  C  BGLU A  17      -3.282  13.663  38.780  0.40  0.26           C  
ATOM    160  O  AGLU A  17      -4.410  14.240  38.814  0.60  0.29           O  
ATOM    161  O  BGLU A  17      -4.349  14.272  38.757  0.40  0.23           O  
ATOM    162  CB AGLU A  17      -2.983  11.943  40.640  0.60  0.31           C  
ATOM    163  CB BGLU A  17      -2.965  11.892  40.538  0.40  0.27           C  
ATOM    164  CG AGLU A  17      -4.012  11.773  41.683  0.60  0.57           C  
ATOM    165  CG BGLU A  17      -4.050  11.638  41.523  0.40  0.32           C  
ATOM    166  CD AGLU A  17      -4.241  10.292  41.977  0.60  0.35           C  
ATOM    167  CD BGLU A  17      -4.282  10.310  41.992  0.40  0.28           C  
ATOM    168  OE1AGLU A  17      -4.963   9.591  41.289  0.60  0.52           O  
ATOM    169  OE1BGLU A  17      -4.980   9.528  41.328  0.40  0.31           O  
ATOM    170  OE2AGLU A  17      -3.620   9.772  42.914  0.60  0.28           O  
ATOM    171  OE2BGLU A  17      -3.701   9.754  42.896  0.40  0.28           O  
ATOM    172  N  ACYS A  18      -2.618  13.344  37.782  0.60  0.25           N  
ATOM    173  N  BCYS A  18      -2.622  13.245  37.702  0.40  0.22           N  
ATOM    174  CA ACYS A  18      -3.143  13.691  36.425  0.60  0.26           C  
ATOM    175  CA BCYS A  18      -3.260  13.675  36.423  0.40  0.23           C  
ATOM    176  C  ACYS A  18      -3.062  12.366  35.630  0.60  0.20           C  
ATOM    177  C  BCYS A  18      -3.064  12.393  35.589  0.40  0.16           C  
ATOM    178  O  ACYS A  18      -2.122  11.617  35.829  0.60  0.17           O  
ATOM    179  O  BCYS A  18      -2.155  11.655  35.780  0.40  0.16           O  
ATOM    180  CB ACYS A  18      -2.252  14.751  35.810  0.60  0.23           C  
ATOM    181  CB BCYS A  18      -2.253  14.678  35.749  0.40  0.19           C  
ATOM    182  SG ACYS A  18      -2.735  15.289  34.154  0.60  0.25           S  
ATOM    183  SG BCYS A  18      -2.963  16.347  35.662  0.40  0.30           S  
ATOM    184  N  ASER A  19      -4.121  12.111  34.829  0.60  0.18           N  
ATOM    185  N  BSER A  19      -4.070  12.239  34.726  0.40  0.18           N  
ATOM    186  CA ASER A  19      -4.070  10.869  34.022  0.60  0.17           C  
ATOM    187  CA BSER A  19      -4.009  10.960  33.947  0.40  0.16           C  
ATOM    188  C  ASER A  19      -4.263  11.234  32.543  0.60  0.20           C  
ATOM    189  C  BSER A  19      -4.372  11.249  32.498  0.40  0.18           C  
ATOM    190  O  ASER A  19      -4.331  10.340  31.683  0.60  0.22           O  
ATOM    191  O  BSER A  19      -4.498  10.415  31.643  0.40  0.20           O  
ATOM    192  CB ASER A  19      -5.219   9.920  34.424  0.60  0.29           C  
ATOM    193  CB BSER A  19      -5.009   9.946  34.476  0.40  0.18           C  
ATOM    194  OG ASER A  19      -6.462  10.606  34.328  0.60  0.45           O  
ATOM    195  OG BSER A  19      -6.303  10.556  34.554  0.40  0.30           O  
ATOM    196  N  ASER A  20      -4.227  12.489  32.217  0.60  0.16           N  
ATOM    197  N  BSER A  20      -4.350  12.522  32.179  0.40  0.15           N  
ATOM    198  CA ASER A  20      -4.337  12.883  30.797  0.60  0.22           C  
ATOM    199  CA BSER A  20      -4.462  12.970  30.791  0.40  0.23           C  
ATOM    200  C  ASER A  20      -3.706  14.237  30.618  0.60  0.28           C  
ATOM    201  C  BSER A  20      -3.766  14.314  30.699  0.40  0.22           C  
ATOM    202  O  ASER A  20      -3.108  14.767  31.554  0.60  0.24           O  
ATOM    203  O  BSER A  20      -3.037  14.750  31.614  0.40  0.17           O  
ATOM    204  CB ASER A  20      -5.756  12.827  30.319  0.60  0.27           C  
ATOM    205  CB BSER A  20      -5.862  13.098  30.294  0.40  0.18           C  
ATOM    206  OG ASER A  20      -6.663  13.683  31.010  0.60  0.41           O  
ATOM    207  OG BSER A  20      -6.480  14.165  31.019  0.40  0.29           O  
ATOM    208  N  AASP A  21      -3.849  14.823  29.470  0.60  0.17           N  
ATOM    209  N  BASP A  21      -3.926  14.859  29.488  0.40  0.17           N  
ATOM    210  CA AASP A  21      -3.260  16.182  29.249  0.60  0.15           C  
ATOM    211  CA BASP A  21      -3.481  16.205  29.199  0.40  0.16           C  
ATOM    212  C  AASP A  21      -3.999  17.118  30.207  0.60  0.19           C  
ATOM    213  C  BASP A  21      -4.114  17.164  30.165  0.40  0.21           C  
ATOM    214  O  AASP A  21      -5.218  17.085  30.466  0.60  0.21           O  
ATOM    215  O  BASP A  21      -5.270  17.068  30.584  0.40  0.23           O  
ATOM    216  CB AASP A  21      -3.641  16.666  27.829  0.60  0.13           C  
ATOM    217  CB BASP A  21      -3.701  16.654  27.732  0.40  0.14           C  
ATOM    218  CG AASP A  21      -2.871  15.944  26.749  0.60  0.24           C  
ATOM    219  CG BASP A  21      -2.926  15.901  26.671  0.40  0.28           C  
ATOM    220  OD1AASP A  21      -1.987  15.136  27.013  0.60  0.21           O  
ATOM    221  OD1BASP A  21      -1.913  15.205  26.881  0.40  0.18           O  
ATOM    222  OD2AASP A  21      -3.180  16.082  25.517  0.60  0.23           O  
ATOM    223  OD2BASP A  21      -3.213  16.002  25.465  0.40  0.26           O  
ATOM    224  N  ACYS A  22      -3.249  18.022  30.801  0.60  0.15           N  
ATOM    225  N  BCYS A  22      -3.265  18.097  30.663  0.40  0.14           N  
ATOM    226  CA ACYS A  22      -3.792  19.035  31.651  0.60  0.18           C  
ATOM    227  CA BCYS A  22      -3.774  19.068  31.695  0.40  0.17           C  
ATOM    228  C  ACYS A  22      -3.229  20.399  31.238  0.60  0.18           C  
ATOM    229  C  BCYS A  22      -3.155  20.414  31.208  0.40  0.19           C  
ATOM    230  O  ACYS A  22      -2.020  20.606  31.548  0.60  0.16           O  
ATOM    231  O  BCYS A  22      -2.037  20.653  31.545  0.40  0.15           O  
ATOM    232  CB ACYS A  22      -3.778  18.874  33.129  0.60  0.29           C  
ATOM    233  CB BCYS A  22      -3.188  18.581  33.047  0.40  0.17           C  
ATOM    234  SG ACYS A  22      -4.568  20.359  33.835  0.60  0.18           S  
ATOM    235  SG BCYS A  22      -3.861  17.121  33.945  0.40  0.23           S  
ATOM    236  N  APRO A  23      -3.904  21.298  30.570  0.60  0.14           N  
ATOM    237  N  BPRO A  23      -3.796  21.292  30.454  0.40  0.12           N  
ATOM    238  CA APRO A  23      -3.393  22.549  30.126  0.60  0.13           C  
ATOM    239  CA BPRO A  23      -3.334  22.614  30.062  0.40  0.18           C  
ATOM    240  C  APRO A  23      -3.160  23.608  31.156  0.60  0.15           C  
ATOM    241  C  BPRO A  23      -3.150  23.635  31.161  0.40  0.14           C  
ATOM    242  O  APRO A  23      -2.489  24.614  30.894  0.60  0.14           O  
ATOM    243  O  BPRO A  23      -2.376  24.570  31.032  0.40  0.16           O  
ATOM    244  CB APRO A  23      -4.351  22.986  29.041  0.60  0.23           C  
ATOM    245  CB BPRO A  23      -4.480  22.989  29.120  0.40  0.18           C  
ATOM    246  CG APRO A  23      -5.660  22.411  29.551  0.60  0.23           C  
ATOM    247  CG BPRO A  23      -5.721  22.212  29.513  0.40  0.25           C  
ATOM    248  CD APRO A  23      -5.334  21.049  30.114  0.60  0.23           C  
ATOM    249  CD BPRO A  23      -5.198  21.003  30.161  0.40  0.26           C  
ATOM    250  N  AASN A  24      -3.699  23.362  32.361  0.60  0.15           N  
ATOM    251  N  BASN A  24      -3.716  23.475  32.344  0.40  0.10           N  
ATOM    252  CA AASN A  24      -3.421  24.451  33.400  0.60  0.15           C  
ATOM    253  CA BASN A  24      -3.418  24.430  33.458  0.40  0.15           C  
ATOM    254  C  AASN A  24      -3.594  23.737  34.745  0.60  0.19           C  
ATOM    255  C  BASN A  24      -3.555  23.725  34.784  0.40  0.16           C  
ATOM    256  O  AASN A  24      -4.664  23.376  35.247  0.60  0.20           O  
ATOM    257  O  BASN A  24      -4.666  23.366  35.237  0.40  0.19           O  
ATOM    258  CB AASN A  24      -4.678  25.413  33.255  0.60  0.24           C  
ATOM    259  CB BASN A  24      -4.568  25.467  33.348  0.40  0.26           C  
ATOM    260  CG AASN A  24      -4.489  26.539  34.250  0.60  0.34           C  
ATOM    261  CG BASN A  24      -4.379  26.578  34.364  0.40  0.19           C  
ATOM    262  OD1AASN A  24      -3.330  26.622  34.859  0.60  0.28           O  
ATOM    263  OD1BASN A  24      -3.261  26.668  34.995  0.40  0.23           O  
ATOM    264  ND2AASN A  24      -5.509  27.352  34.512  0.60  0.35           N  
ATOM    265  ND2BASN A  24      -5.421  27.448  34.503  0.40  0.23           N  
ATOM    266  N  ALEU A  25      -2.435  23.483  35.371  0.60  0.16           N  
ATOM    267  N  BLEU A  25      -2.416  23.606  35.447  0.40  0.11           N  
ATOM    268  CA ALEU A  25      -2.417  22.801  36.667  0.60  0.14           C  
ATOM    269  CA BLEU A  25      -2.416  22.702  36.657  0.40  0.18           C  
ATOM    270  C  ALEU A  25      -2.439  23.799  37.847  0.60  0.16           C  
ATOM    271  C  BLEU A  25      -2.376  23.731  37.817  0.40  0.18           C  
ATOM    272  O  ALEU A  25      -2.475  23.373  38.978  0.60  0.17           O  
ATOM    273  O  BLEU A  25      -2.387  23.396  38.914  0.40  0.15           O  
ATOM    274  CB ALEU A  25      -1.068  22.011  36.764  0.60  0.17           C  
ATOM    275  CB BLEU A  25      -1.133  21.838  36.715  0.40  0.18           C  
ATOM    276  CG ALEU A  25      -1.177  20.769  35.831  0.60  0.16           C  
ATOM    277  CG BLEU A  25      -1.209  20.666  35.702  0.40  0.13           C  
ATOM    278  CD1ALEU A  25       0.228  20.240  35.583  0.60  0.20           C  
ATOM    279  CD1BLEU A  25       0.118  20.120  35.337  0.40  0.18           C  
ATOM    280  CD2ALEU A  25      -2.145  19.737  36.381  0.60  0.19           C  
ATOM    281  CD2BLEU A  25      -2.232  19.601  36.204  0.40  0.21           C  
ATOM    282  N   GLN A  26      -2.408  25.087  37.600  1.00  0.16           N  
ATOM    283  CA  GLN A  26      -2.358  26.133  38.640  1.00  0.23           C  
ATOM    284  C   GLN A  26      -3.439  25.988  39.663  1.00  0.27           C  
ATOM    285  O   GLN A  26      -3.091  26.262  40.810  1.00  0.26           O  
ATOM    286  CB  GLN A  26      -2.326  27.531  38.077  1.00  0.24           C  
ATOM    287  CG  GLN A  26      -1.230  27.651  37.010  1.00  0.22           C  
ATOM    288  CD  GLN A  26      -1.328  29.029  36.337  1.00  0.80           C  
ATOM    289  OE1 GLN A  26      -2.209  29.243  35.365  1.00  0.46           O  
ATOM    290  NE2 GLN A  26      -0.538  29.998  36.779  1.00  0.60           N  
ATOM    291  N   PRO A  27      -4.632  25.548  39.274  1.00  0.22           N  
ATOM    292  CA  PRO A  27      -5.689  25.437  40.334  1.00  0.37           C  
ATOM    293  C   PRO A  27      -5.491  24.237  41.216  1.00  0.42           C  
ATOM    294  O   PRO A  27      -6.216  24.097  42.200  1.00  0.36           O  
ATOM    295  CB  PRO A  27      -6.903  25.081  39.435  1.00  0.41           C  
ATOM    296  CG  PRO A  27      -6.651  25.712  38.083  1.00  0.29           C  
ATOM    297  CD  PRO A  27      -5.143  25.646  37.925  1.00  0.28           C  
ATOM    298  N   TYR A  28      -4.612  23.333  40.937  1.00  0.23           N  
ATOM    299  CA  TYR A  28      -4.525  22.102  41.732  1.00  0.24           C  
ATOM    300  C   TYR A  28      -3.317  22.113  42.639  1.00  0.31           C  
ATOM    301  O   TYR A  28      -3.439  21.444  43.661  1.00  0.26           O  
ATOM    302  CB  TYR A  28      -4.455  20.919  40.766  1.00  0.23           C  
ATOM    303  CG  TYR A  28      -5.668  20.916  39.843  1.00  0.37           C  
ATOM    304  CD1 TYR A  28      -6.903  20.470  40.336  1.00  0.51           C  
ATOM    305  CD2 TYR A  28      -5.589  21.338  38.543  1.00  0.33           C  
ATOM    306  CE1 TYR A  28      -7.979  20.493  39.455  1.00  0.36           C  
ATOM    307  CE2 TYR A  28      -6.642  21.372  37.677  1.00  0.45           C  
ATOM    308  CZ  TYR A  28      -7.884  20.930  38.145  1.00  0.79           C  
ATOM    309  OH  TYR A  28      -8.979  20.939  37.297  1.00  0.61           O  
ATOM    310  N   PHE A  29      -2.247  22.823  42.356  1.00  0.17           N  
ATOM    311  CA  PHE A  29      -1.048  22.900  43.243  1.00  0.20           C  
ATOM    312  C   PHE A  29      -0.250  24.120  42.919  1.00  0.19           C  
ATOM    313  O   PHE A  29      -0.262  24.689  41.833  1.00  0.21           O  
ATOM    314  CB  PHE A  29      -0.217  21.639  43.210  1.00  0.18           C  
ATOM    315  CG  PHE A  29       0.303  21.248  41.848  1.00  0.14           C  
ATOM    316  CD1 PHE A  29       1.494  21.818  41.418  1.00  0.18           C  
ATOM    317  CD2 PHE A  29      -0.425  20.363  41.043  1.00  0.17           C  
ATOM    318  CE1 PHE A  29       2.027  21.483  40.173  1.00  0.18           C  
ATOM    319  CE2 PHE A  29       0.101  20.035  39.826  1.00  0.21           C  
ATOM    320  CZ  PHE A  29       1.287  20.581  39.387  1.00  0.16           C  
ATOM    321  N   SER A  30       0.506  24.671  43.882  1.00  0.17           N  
ATOM    322  CA  SER A  30       1.153  25.941  43.600  1.00  0.21           C  
ATOM    323  C   SER A  30       2.612  25.837  43.312  1.00  0.22           C  
ATOM    324  O   SER A  30       3.333  26.798  43.035  1.00  0.23           O  
ATOM    325  CB  SER A  30       0.985  26.824  44.896  1.00  0.31           C  
ATOM    326  OG  SER A  30       1.865  26.318  45.958  1.00  0.34           O  
ATOM    327  N   ARG A  31       3.180  24.646  43.452  1.00  0.14           N  
ATOM    328  CA  ARG A  31       4.643  24.554  43.166  1.00  0.15           C  
ATOM    329  C   ARG A  31       4.906  23.062  43.020  1.00  0.13           C  
ATOM    330  O   ARG A  31       4.067  22.243  43.461  1.00  0.14           O  
ATOM    331  CB  ARG A  31       5.430  25.121  44.351  1.00  0.17           C  
ATOM    332  CG  ARG A  31       5.092  24.412  45.683  1.00  0.17           C  
ATOM    333  CD  ARG A  31       6.076  24.897  46.780  1.00  0.17           C  
ATOM    334  NE  ARG A  31       5.865  24.233  48.066  1.00  0.18           N  
ATOM    335  CZ  ARG A  31       4.821  24.559  48.884  1.00  0.19           C  
ATOM    336  NH1 ARG A  31       4.046  25.630  48.641  1.00  0.20           N  
ATOM    337  NH2 ARG A  31       4.605  23.794  49.941  1.00  0.19           N  
ATOM    338  N   CYS A  32       5.983  22.646  42.479  1.00  0.12           N  
ATOM    339  CA  CYS A  32       6.197  21.193  42.328  1.00  0.09           C  
ATOM    340  C   CYS A  32       7.670  20.908  42.555  1.00  0.10           C  
ATOM    341  O   CYS A  32       8.504  21.357  41.831  1.00  0.12           O  
ATOM    342  CB  CYS A  32       5.795  20.783  40.904  1.00  0.12           C  
ATOM    343  SG  CYS A  32       6.076  18.986  40.656  1.00  0.16           S  
ATOM    344  N   ASN A  33       7.941  20.167  43.618  1.00  0.10           N  
ATOM    345  CA  ASN A  33       9.303  19.828  43.982  1.00  0.09           C  
ATOM    346  C   ASN A  33       9.581  18.352  43.949  1.00  0.13           C  
ATOM    347  O   ASN A  33      10.710  17.978  44.173  1.00  0.16           O  
ATOM    348  CB  ASN A  33       9.644  20.388  45.368  1.00  0.10           C  
ATOM    349  CG  ASN A  33       9.820  21.891  45.266  1.00  0.13           C  
ATOM    350  OD1 ASN A  33      11.002  22.260  44.854  1.00  0.19           O  
ATOM    351  ND2 ASN A  33       8.865  22.736  45.533  1.00  0.16           N  
ATOM    352  N   SER A  34       8.559  17.537  43.698  1.00  0.09           N  
ATOM    353  CA  SER A  34       8.846  16.096  43.552  1.00  0.11           C  
ATOM    354  C   SER A  34       7.730  15.456  42.717  1.00  0.11           C  
ATOM    355  O   SER A  34       6.609  16.001  42.723  1.00  0.10           O  
ATOM    356  CB  SER A  34       9.150  15.381  44.814  1.00  0.14           C  
ATOM    357  OG  SER A  34       8.073  15.410  45.760  1.00  0.14           O  
ATOM    358  N   ILE A  35       8.020  14.408  42.000  1.00  0.10           N  
ATOM    359  CA  ILE A  35       6.950  13.785  41.127  1.00  0.10           C  
ATOM    360  C   ILE A  35       7.143  12.252  41.176  1.00  0.13           C  
ATOM    361  O   ILE A  35       8.270  11.813  41.252  1.00  0.13           O  
ATOM    362  CB  ILE A  35       7.261  14.220  39.673  1.00  0.13           C  
ATOM    363  CG1 ILE A  35       6.825  15.716  39.551  1.00  0.14           C  
ATOM    364  CG2 ILE A  35       6.384  13.403  38.705  1.00  0.16           C  
ATOM    365  CD1 ILE A  35       7.199  16.183  38.121  1.00  0.17           C  
ATOM    366  N   ARG A  36       6.017  11.596  41.114  1.00  0.10           N  
ATOM    367  CA  ARG A  36       6.045  10.143  40.932  1.00  0.11           C  
ATOM    368  C   ARG A  36       5.275   9.826  39.647  1.00  0.11           C  
ATOM    369  O   ARG A  36       4.127  10.187  39.562  1.00  0.13           O  
ATOM    370  CB  ARG A  36       5.363   9.341  42.061  1.00  0.14           C  
ATOM    371  CG  ARG A  36       6.373   9.262  43.230  1.00  0.30           C  
ATOM    372  CD  ARG A  36       6.281   7.751  43.624  1.00  0.79           C  
ATOM    373  NE  ARG A  36       7.414   7.422  44.517  1.00  0.78           N  
ATOM    374  CZ  ARG A  36       7.141   7.718  45.816  1.00  0.38           C  
ATOM    375  NH1 ARG A  36       5.904   8.149  46.084  1.00  0.36           N  
ATOM    376  NH2 ARG A  36       8.071   7.618  46.745  1.00  0.79           N  
ATOM    377  N   VAL A  37       5.987   9.185  38.690  1.00  0.13           N  
ATOM    378  CA  VAL A  37       5.322   8.781  37.441  1.00  0.10           C  
ATOM    379  C   VAL A  37       5.003   7.252  37.571  1.00  0.11           C  
ATOM    380  O   VAL A  37       5.994   6.526  37.687  1.00  0.17           O  
ATOM    381  CB  VAL A  37       6.174   9.044  36.215  1.00  0.16           C  
ATOM    382  CG1 VAL A  37       5.301   8.629  35.002  1.00  0.16           C  
ATOM    383  CG2 VAL A  37       6.542  10.572  36.039  1.00  0.17           C  
ATOM    384  N   ASP A  38       3.720   6.991  37.575  1.00  0.17           N  
ATOM    385  CA  ASP A  38       3.330   5.551  37.765  1.00  0.20           C  
ATOM    386  C   ASP A  38       3.319   4.866  36.405  1.00  0.18           C  
ATOM    387  O   ASP A  38       3.663   3.705  36.297  1.00  0.22           O  
ATOM    388  CB  ASP A  38       1.896   5.577  38.352  1.00  0.23           C  
ATOM    389  CG  ASP A  38       2.208   5.566  39.884  1.00  0.35           C  
ATOM    390  OD1 ASP A  38       2.821   4.547  40.294  1.00  0.80           O  
ATOM    391  OD2 ASP A  38       2.015   6.449  40.693  1.00  0.37           O  
ATOM    392  N   SER A  39       2.937   5.689  35.425  1.00  0.18           N  
ATOM    393  CA  SER A  39       2.865   5.099  34.066  1.00  0.21           C  
ATOM    394  C   SER A  39       2.728   6.234  33.033  1.00  0.15           C  
ATOM    395  O   SER A  39       2.248   7.264  33.326  1.00  0.16           O  
ATOM    396  CB  SER A  39       1.604   4.235  34.006  1.00  0.18           C  
ATOM    397  OG  SER A  39       0.446   4.891  34.328  1.00  0.24           O  
ATOM    398  N   GLY A  40       3.150   5.831  31.858  1.00  0.18           N  
ATOM    399  CA  GLY A  40       3.023   6.782  30.697  1.00  0.20           C  
ATOM    400  C   GLY A  40       4.329   7.509  30.567  1.00  0.13           C  
ATOM    401  O   GLY A  40       5.289   7.538  31.339  1.00  0.18           O  
ATOM    402  N   CYS A  41       4.385   8.192  29.444  1.00  0.13           N  
ATOM    403  CA  CYS A  41       5.510   9.082  29.049  1.00  0.19           C  
ATOM    404  C   CYS A  41       4.865  10.518  29.031  1.00  0.09           C  
ATOM    405  O   CYS A  41       3.821  10.692  28.388  1.00  0.13           O  
ATOM    406  CB  CYS A  41       5.988   8.867  27.637  1.00  0.15           C  
ATOM    407  SG  CYS A  41       6.875   7.284  27.544  1.00  0.23           S  
ATOM    408  N   TRP A  42       5.545  11.382  29.727  1.00  0.10           N  
ATOM    409  CA  TRP A  42       4.907  12.723  29.865  1.00  0.12           C  
ATOM    410  C   TRP A  42       5.881  13.842  29.517  1.00  0.08           C  
ATOM    411  O   TRP A  42       7.070  13.727  29.662  1.00  0.12           O  
ATOM    412  CB  TRP A  42       4.700  12.877  31.432  1.00  0.10           C  
ATOM    413  CG  TRP A  42       3.610  11.935  31.949  1.00  0.11           C  
ATOM    414  CD1 TRP A  42       3.867  10.676  32.394  1.00  0.17           C  
ATOM    415  CD2 TRP A  42       2.256  12.212  32.063  1.00  0.08           C  
ATOM    416  NE1 TRP A  42       2.585  10.159  32.800  1.00  0.17           N  
ATOM    417  CE2 TRP A  42       1.663  11.050  32.606  1.00  0.14           C  
ATOM    418  CE3 TRP A  42       1.418  13.257  31.847  1.00  0.10           C  
ATOM    419  CZ2 TRP A  42       0.314  10.996  32.898  1.00  0.13           C  
ATOM    420  CZ3 TRP A  42       0.025  13.241  32.071  1.00  0.16           C  
ATOM    421  CH2 TRP A  42      -0.502  12.047  32.630  1.00  0.13           C  
ATOM    422  N   MET A  43       5.240  14.890  29.011  1.00  0.08           N  
ATOM    423  CA  MET A  43       6.013  16.139  28.814  1.00  0.07           C  
ATOM    424  C   MET A  43       5.340  17.150  29.785  1.00  0.07           C  
ATOM    425  O   MET A  43       4.130  17.410  29.778  1.00  0.11           O  
ATOM    426  CB  MET A  43       5.854  16.663  27.397  1.00  0.08           C  
ATOM    427  CG  MET A  43       7.029  17.575  27.034  1.00  0.12           C  
ATOM    428  SD  MET A  43       8.457  16.437  26.657  1.00  0.12           S  
ATOM    429  CE  MET A  43       9.858  17.584  26.453  1.00  0.13           C  
ATOM    430  N   LEU A  44       6.236  17.655  30.631  1.00  0.08           N  
ATOM    431  CA  LEU A  44       5.818  18.677  31.614  1.00  0.10           C  
ATOM    432  C   LEU A  44       6.216  20.077  31.127  1.00  0.12           C  
ATOM    433  O   LEU A  44       7.207  20.260  30.393  1.00  0.12           O  
ATOM    434  CB  LEU A  44       6.560  18.415  32.896  1.00  0.12           C  
ATOM    435  CG  LEU A  44       6.267  17.000  33.441  1.00  0.16           C  
ATOM    436  CD1 LEU A  44       6.810  17.022  34.917  1.00  0.24           C  
ATOM    437  CD2 LEU A  44       4.811  16.641  33.420  1.00  0.17           C  
ATOM    438  N   TYR A  45       5.444  21.078  31.514  1.00  0.06           N  
ATOM    439  CA  TYR A  45       5.760  22.413  31.041  1.00  0.07           C  
ATOM    440  C   TYR A  45       5.752  23.421  32.214  1.00  0.08           C  
ATOM    441  O   TYR A  45       4.927  23.282  33.107  1.00  0.10           O  
ATOM    442  CB  TYR A  45       4.680  22.871  30.025  1.00  0.09           C  
ATOM    443  CG  TYR A  45       4.632  21.992  28.777  1.00  0.08           C  
ATOM    444  CD1 TYR A  45       3.928  20.834  28.755  1.00  0.14           C  
ATOM    445  CD2 TYR A  45       5.323  22.518  27.655  1.00  0.10           C  
ATOM    446  CE1 TYR A  45       3.833  20.022  27.586  1.00  0.12           C  
ATOM    447  CE2 TYR A  45       5.225  21.697  26.487  1.00  0.10           C  
ATOM    448  CZ  TYR A  45       4.547  20.513  26.492  1.00  0.13           C  
ATOM    449  OH  TYR A  45       4.474  19.705  25.333  1.00  0.17           O  
ATOM    450  N   GLU A  46       6.671  24.358  32.040  1.00  0.09           N  
ATOM    451  CA  GLU A  46       6.778  25.365  33.151  1.00  0.13           C  
ATOM    452  C   GLU A  46       5.565  26.264  33.173  1.00  0.13           C  
ATOM    453  O   GLU A  46       5.203  26.780  34.273  1.00  0.15           O  
ATOM    454  CB  GLU A  46       7.987  26.209  32.671  1.00  0.12           C  
ATOM    455  CG  GLU A  46       8.217  27.380  33.622  1.00  0.15           C  
ATOM    456  CD  GLU A  46       9.399  28.174  32.975  1.00  0.27           C  
ATOM    457  OE1 GLU A  46       9.819  27.949  31.808  1.00  0.20           O  
ATOM    458  OE2 GLU A  46       9.860  29.095  33.738  1.00  0.25           O  
ATOM    459  N   ARG A  47       4.911  26.521  32.092  1.00  0.11           N  
ATOM    460  CA  ARG A  47       3.758  27.468  32.151  1.00  0.15           C  
ATOM    461  C   ARG A  47       2.509  26.776  31.655  1.00  0.12           C  
ATOM    462  O   ARG A  47       2.600  25.712  31.053  1.00  0.15           O  
ATOM    463  CB  ARG A  47       4.083  28.569  31.063  1.00  0.19           C  
ATOM    464  CG  ARG A  47       5.229  29.387  31.675  1.00  0.23           C  
ATOM    465  CD  ARG A  47       5.827  30.432  30.754  1.00  0.32           C  
ATOM    466  NE  ARG A  47       4.925  31.010  29.780  1.00  0.39           N  
ATOM    467  CZ  ARG A  47       5.334  31.262  28.511  1.00  0.73           C  
ATOM    468  NH1 ARG A  47       6.599  31.016  28.133  1.00  0.46           N  
ATOM    469  NH2 ARG A  47       4.411  31.789  27.699  1.00  0.51           N  
ATOM    470  N   PRO A  48       1.327  27.365  31.867  1.00  0.15           N  
ATOM    471  CA  PRO A  48       0.132  26.748  31.375  1.00  0.15           C  
ATOM    472  C   PRO A  48       0.039  26.724  29.867  1.00  0.14           C  
ATOM    473  O   PRO A  48       0.803  27.417  29.179  1.00  0.17           O  
ATOM    474  CB  PRO A  48      -0.960  27.730  31.879  1.00  0.22           C  
ATOM    475  CG  PRO A  48      -0.253  28.569  32.967  1.00  0.32           C  
ATOM    476  CD  PRO A  48       1.222  28.679  32.549  1.00  0.17           C  
ATOM    477  N   ASN A  49      -0.870  25.956  29.370  1.00  0.16           N  
ATOM    478  CA  ASN A  49      -1.034  25.906  27.894  1.00  0.16           C  
ATOM    479  C   ASN A  49       0.180  25.494  27.164  1.00  0.15           C  
ATOM    480  O   ASN A  49       0.443  25.873  26.001  1.00  0.18           O  
ATOM    481  CB  ASN A  49      -1.609  27.212  27.347  1.00  0.16           C  
ATOM    482  CG  ASN A  49      -3.127  27.116  27.583  1.00  0.43           C  
ATOM    483  OD1 ASN A  49      -3.834  26.042  27.231  1.00  0.27           O  
ATOM    484  ND2 ASN A  49      -3.668  28.172  28.183  1.00  0.64           N  
ATOM    485  N   TYR A  50       0.979  24.601  27.754  1.00  0.12           N  
ATOM    486  CA  TYR A  50       2.099  23.956  27.144  1.00  0.13           C  
ATOM    487  C   TYR A  50       3.180  24.889  26.645  1.00  0.18           C  
ATOM    488  O   TYR A  50       3.630  24.726  25.545  1.00  0.19           O  
ATOM    489  CB  TYR A  50       1.645  23.016  25.991  1.00  0.16           C  
ATOM    490  CG  TYR A  50       0.400  22.255  26.398  1.00  0.15           C  
ATOM    491  CD1 TYR A  50       0.418  21.427  27.511  1.00  0.14           C  
ATOM    492  CD2 TYR A  50      -0.774  22.394  25.656  1.00  0.17           C  
ATOM    493  CE1 TYR A  50      -0.713  20.706  27.876  1.00  0.17           C  
ATOM    494  CE2 TYR A  50      -1.886  21.631  26.043  1.00  0.19           C  
ATOM    495  CZ  TYR A  50      -1.902  20.788  27.131  1.00  0.15           C  
ATOM    496  OH  TYR A  50      -3.003  20.093  27.541  1.00  0.17           O  
ATOM    497  N   GLN A  51       3.531  25.822  27.549  1.00  0.15           N  
ATOM    498  CA  GLN A  51       4.618  26.723  27.080  1.00  0.18           C  
ATOM    499  C   GLN A  51       5.737  26.732  28.122  1.00  0.13           C  
ATOM    500  O   GLN A  51       5.665  26.176  29.263  1.00  0.14           O  
ATOM    501  CB  GLN A  51       4.022  28.172  27.079  1.00  0.20           C  
ATOM    502  CG  GLN A  51       2.734  28.128  26.204  1.00  0.40           C  
ATOM    503  CD  GLN A  51       2.108  29.530  26.345  1.00  0.48           C  
ATOM    504  OE1 GLN A  51       2.395  30.326  25.344  1.00  0.50           O  
ATOM    505  NE2 GLN A  51       1.423  29.872  27.441  1.00  0.41           N  
ATOM    506  N   GLY A  52       6.822  27.398  27.798  1.00  0.17           N  
ATOM    507  CA  GLY A  52       7.987  27.539  28.680  1.00  0.19           C  
ATOM    508  C   GLY A  52       8.905  26.318  28.554  1.00  0.13           C  
ATOM    509  O   GLY A  52       8.817  25.549  27.575  1.00  0.19           O  
ATOM    510  N   HIS A  53       9.724  26.184  29.620  1.00  0.10           N  
ATOM    511  CA  HIS A  53      10.649  25.028  29.590  1.00  0.08           C  
ATOM    512  C   HIS A  53       9.815  23.753  29.561  1.00  0.12           C  
ATOM    513  O   HIS A  53       8.805  23.739  30.260  1.00  0.13           O  
ATOM    514  CB  HIS A  53      11.479  24.988  30.886  1.00  0.14           C  
ATOM    515  CG  HIS A  53      12.625  25.981  30.898  1.00  0.15           C  
ATOM    516  ND1 HIS A  53      12.386  27.278  31.319  1.00  0.18           N  
ATOM    517  CD2 HIS A  53      13.932  25.812  30.665  1.00  0.21           C  
ATOM    518  CE1 HIS A  53      13.557  28.003  31.244  1.00  0.18           C  
ATOM    519  NE2 HIS A  53      14.509  27.074  30.864  1.00  0.27           N  
ATOM    520  N   GLN A  54      10.305  22.754  28.872  1.00  0.12           N  
ATOM    521  CA  GLN A  54       9.626  21.463  28.784  1.00  0.11           C  
ATOM    522  C   GLN A  54      10.554  20.396  29.343  1.00  0.10           C  
ATOM    523  O   GLN A  54      11.784  20.495  29.219  1.00  0.11           O  
ATOM    524  CB  GLN A  54       9.407  21.049  27.292  1.00  0.10           C  
ATOM    525  CG  GLN A  54       8.809  22.215  26.527  1.00  0.13           C  
ATOM    526  CD  GLN A  54       8.465  21.804  25.077  1.00  0.13           C  
ATOM    527  OE1 GLN A  54       8.279  20.567  24.848  1.00  0.13           O  
ATOM    528  NE2 GLN A  54       8.352  22.762  24.197  1.00  0.15           N  
ATOM    529  N   TYR A  55       9.930  19.385  29.892  1.00  0.09           N  
ATOM    530  CA  TYR A  55      10.759  18.307  30.465  1.00  0.09           C  
ATOM    531  C   TYR A  55      10.029  16.997  30.213  1.00  0.09           C  
ATOM    532  O   TYR A  55       8.852  16.849  30.438  1.00  0.11           O  
ATOM    533  CB  TYR A  55      10.799  18.456  32.010  1.00  0.11           C  
ATOM    534  CG  TYR A  55      11.046  19.888  32.483  1.00  0.12           C  
ATOM    535  CD1 TYR A  55      12.320  20.446  32.327  1.00  0.11           C  
ATOM    536  CD2 TYR A  55       9.982  20.593  33.050  1.00  0.15           C  
ATOM    537  CE1 TYR A  55      12.529  21.749  32.781  1.00  0.14           C  
ATOM    538  CE2 TYR A  55      10.183  21.933  33.488  1.00  0.14           C  
ATOM    539  CZ  TYR A  55      11.467  22.463  33.359  1.00  0.13           C  
ATOM    540  OH  TYR A  55      11.735  23.743  33.845  1.00  0.16           O  
ATOM    541  N   PHE A  56      10.844  16.045  29.762  1.00  0.10           N  
ATOM    542  CA  PHE A  56      10.357  14.720  29.498  1.00  0.10           C  
ATOM    543  C   PHE A  56      10.569  13.791  30.653  1.00  0.10           C  
ATOM    544  O   PHE A  56      11.673  13.713  31.196  1.00  0.12           O  
ATOM    545  CB  PHE A  56      11.164  14.167  28.260  1.00  0.10           C  
ATOM    546  CG  PHE A  56      10.753  12.768  27.842  1.00  0.10           C  
ATOM    547  CD1 PHE A  56       9.432  12.421  27.574  1.00  0.16           C  
ATOM    548  CD2 PHE A  56      11.800  11.843  27.774  1.00  0.19           C  
ATOM    549  CE1 PHE A  56       9.126  11.095  27.191  1.00  0.20           C  
ATOM    550  CE2 PHE A  56      11.495  10.513  27.388  1.00  0.26           C  
ATOM    551  CZ  PHE A  56      10.198  10.204  27.100  1.00  0.16           C  
ATOM    552  N   LEU A  57       9.509  13.098  31.030  1.00  0.12           N  
ATOM    553  CA  LEU A  57       9.659  12.157  32.153  1.00  0.13           C  
ATOM    554  C   LEU A  57       8.982  10.798  31.809  1.00  0.14           C  
ATOM    555  O   LEU A  57       7.933  10.741  31.186  1.00  0.14           O  
ATOM    556  CB  LEU A  57       8.789  12.651  33.359  1.00  0.13           C  
ATOM    557  CG  LEU A  57       9.621  13.605  34.199  1.00  0.23           C  
ATOM    558  CD1 LEU A  57       9.502  15.048  33.573  1.00  0.16           C  
ATOM    559  CD2 LEU A  57       9.000  13.742  35.619  1.00  0.16           C  
ATOM    560  N   ARG A  58       9.616   9.736  32.332  1.00  0.13           N  
ATOM    561  CA  ARG A  58       8.964   8.403  32.143  1.00  0.16           C  
ATOM    562  C   ARG A  58       8.777   7.829  33.587  1.00  0.17           C  
ATOM    563  O   ARG A  58       9.129   8.531  34.532  1.00  0.17           O  
ATOM    564  CB  ARG A  58       9.925   7.486  31.371  1.00  0.23           C  
ATOM    565  CG  ARG A  58       9.861   7.969  29.911  1.00  0.23           C  
ATOM    566  CD  ARG A  58      10.475   6.954  28.907  1.00  0.24           C  
ATOM    567  NE  ARG A  58      11.919   6.989  29.131  1.00  0.26           N  
ATOM    568  CZ  ARG A  58      12.764   6.086  28.577  1.00  0.43           C  
ATOM    569  NH1 ARG A  58      12.340   5.115  27.753  1.00  0.35           N  
ATOM    570  NH2 ARG A  58      14.067   6.188  28.801  1.00  0.40           N  
ATOM    571  N   ARG A  59       8.251   6.632  33.689  1.00  0.15           N  
ATOM    572  CA  ARG A  59       7.981   6.042  35.029  1.00  0.12           C  
ATOM    573  C   ARG A  59       9.189   6.125  35.909  1.00  0.18           C  
ATOM    574  O   ARG A  59      10.335   5.891  35.557  1.00  0.21           O  
ATOM    575  CB  ARG A  59       7.715   4.521  34.772  1.00  0.17           C  
ATOM    576  CG  ARG A  59       6.734   4.308  33.642  1.00  0.80           C  
ATOM    577  CD  ARG A  59       6.841   2.844  33.159  1.00  0.80           C  
ATOM    578  NE  ARG A  59       6.611   1.966  34.312  1.00  0.80           N  
ATOM    579  CZ  ARG A  59       7.021   0.674  34.286  1.00  0.79           C  
ATOM    580  NH1 ARG A  59       7.637   0.228  33.189  1.00  0.50           N  
ATOM    581  NH2 ARG A  59       6.795  -0.092  35.361  1.00  0.66           N  
ATOM    582  N   GLY A  60       8.954   6.401  37.224  1.00  0.14           N  
ATOM    583  CA  GLY A  60       9.995   6.507  38.153  1.00  0.22           C  
ATOM    584  C   GLY A  60       9.642   7.531  39.253  1.00  0.16           C  
ATOM    585  O   GLY A  60       8.633   8.207  39.191  1.00  0.15           O  
ATOM    586  N   ASP A  61      10.580   7.572  40.164  1.00  0.13           N  
ATOM    587  CA  ASP A  61      10.461   8.518  41.314  1.00  0.15           C  
ATOM    588  C   ASP A  61      11.427   9.670  41.084  1.00  0.18           C  
ATOM    589  O   ASP A  61      12.555   9.445  40.709  1.00  0.23           O  
ATOM    590  CB  ASP A  61      11.009   7.787  42.560  1.00  0.17           C  
ATOM    591  CG  ASP A  61       9.893   6.984  43.185  1.00  0.33           C  
ATOM    592  OD1 ASP A  61       8.801   6.810  42.661  1.00  0.29           O  
ATOM    593  OD2 ASP A  61      10.173   6.530  44.320  1.00  0.26           O  
ATOM    594  N   TYR A  62      10.916  10.878  41.387  1.00  0.15           N  
ATOM    595  CA  TYR A  62      11.848  12.020  41.185  1.00  0.16           C  
ATOM    596  C   TYR A  62      11.726  12.862  42.452  1.00  0.15           C  
ATOM    597  O   TYR A  62      10.825  13.691  42.612  1.00  0.15           O  
ATOM    598  CB  TYR A  62      11.291  12.844  40.007  1.00  0.12           C  
ATOM    599  CG  TYR A  62      11.272  12.005  38.681  1.00  0.17           C  
ATOM    600  CD1 TYR A  62      10.286  11.181  38.360  1.00  0.10           C  
ATOM    601  CD2 TYR A  62      12.304  12.292  37.775  1.00  0.34           C  
ATOM    602  CE1 TYR A  62      10.221  10.421  37.162  1.00  0.15           C  
ATOM    603  CE2 TYR A  62      12.249  11.598  36.582  1.00  0.37           C  
ATOM    604  CZ  TYR A  62      11.259  10.673  36.259  1.00  0.40           C  
ATOM    605  OH  TYR A  62      11.334  10.068  35.016  1.00  0.29           O  
ATOM    606  N   PRO A  63      12.571  12.659  43.464  1.00  0.16           N  
ATOM    607  CA  PRO A  63      12.387  13.355  44.700  1.00  0.13           C  
ATOM    608  C   PRO A  63      12.746  14.806  44.761  1.00  0.18           C  
ATOM    609  O   PRO A  63      12.504  15.473  45.782  1.00  0.16           O  
ATOM    610  CB  PRO A  63      13.334  12.578  45.636  1.00  0.19           C  
ATOM    611  CG  PRO A  63      14.060  11.509  44.844  1.00  0.19           C  
ATOM    612  CD  PRO A  63      13.667  11.682  43.423  1.00  0.27           C  
ATOM    613  N   ASP A  64      13.243  15.338  43.679  1.00  0.13           N  
ATOM    614  CA  ASP A  64      13.542  16.791  43.642  1.00  0.13           C  
ATOM    615  C   ASP A  64      13.533  17.230  42.179  1.00  0.15           C  
ATOM    616  O   ASP A  64      13.737  16.336  41.314  1.00  0.15           O  
ATOM    617  CB  ASP A  64      14.759  17.100  44.425  1.00  0.23           C  
ATOM    618  CG  ASP A  64      15.909  17.914  43.962  1.00  0.72           C  
ATOM    619  OD1 ASP A  64      15.828  19.145  43.890  1.00  0.75           O  
ATOM    620  OD2 ASP A  64      16.940  17.267  43.724  1.00  0.80           O  
ATOM    621  N   TYR A  65      13.281  18.505  41.948  1.00  0.14           N  
ATOM    622  CA  TYR A  65      13.193  18.979  40.605  1.00  0.17           C  
ATOM    623  C   TYR A  65      14.393  18.853  39.731  1.00  0.17           C  
ATOM    624  O   TYR A  65      14.326  18.784  38.475  1.00  0.17           O  
ATOM    625  CB  TYR A  65      12.457  20.266  40.427  1.00  0.17           C  
ATOM    626  CG  TYR A  65      13.275  21.487  40.781  1.00  0.15           C  
ATOM    627  CD1 TYR A  65      14.294  21.980  40.007  1.00  0.23           C  
ATOM    628  CD2 TYR A  65      12.901  22.138  41.960  1.00  0.26           C  
ATOM    629  CE1 TYR A  65      15.036  23.141  40.379  1.00  0.19           C  
ATOM    630  CE2 TYR A  65      13.614  23.291  42.267  1.00  0.21           C  
ATOM    631  CZ  TYR A  65      14.650  23.776  41.534  1.00  0.24           C  
ATOM    632  OH  TYR A  65      15.270  24.940  41.984  1.00  0.29           O  
ATOM    633  N   GLN A  66      15.534  18.810  40.409  1.00  0.18           N  
ATOM    634  CA  GLN A  66      16.773  18.640  39.543  1.00  0.17           C  
ATOM    635  C   GLN A  66      16.732  17.264  38.926  1.00  0.17           C  
ATOM    636  O   GLN A  66      17.438  17.070  37.883  1.00  0.24           O  
ATOM    637  CB  GLN A  66      17.943  18.618  40.613  1.00  0.32           C  
ATOM    638  CG  GLN A  66      19.215  19.297  40.144  1.00  0.79           C  
ATOM    639  CD  GLN A  66      20.111  19.728  41.322  1.00  0.79           C  
ATOM    640  OE1 GLN A  66      20.005  20.984  41.752  1.00  0.63           O  
ATOM    641  NE2 GLN A  66      20.981  18.910  41.936  1.00  0.52           N  
ATOM    642  N   GLN A  67      15.984  16.281  39.442  1.00  0.20           N  
ATOM    643  CA  GLN A  67      15.934  14.951  38.869  1.00  0.19           C  
ATOM    644  C   GLN A  67      15.293  14.924  37.518  1.00  0.17           C  
ATOM    645  O   GLN A  67      15.503  13.971  36.822  1.00  0.22           O  
ATOM    646  CB  GLN A  67      15.481  13.866  39.814  1.00  0.19           C  
ATOM    647  CG  GLN A  67      16.541  13.785  40.954  1.00  0.43           C  
ATOM    648  CD  GLN A  67      17.799  13.001  40.539  1.00  0.34           C  
ATOM    649  OE1 GLN A  67      18.949  13.674  40.480  1.00  0.72           O  
ATOM    650  NE2 GLN A  67      17.760  11.700  40.269  1.00  0.80           N  
ATOM    651  N   TRP A  68      14.501  15.937  37.156  1.00  0.14           N  
ATOM    652  CA  TRP A  68      13.946  15.988  35.801  1.00  0.13           C  
ATOM    653  C   TRP A  68      14.558  17.151  35.009  1.00  0.17           C  
ATOM    654  O   TRP A  68      13.963  17.532  33.982  1.00  0.18           O  
ATOM    655  CB  TRP A  68      12.463  16.051  35.760  1.00  0.15           C  
ATOM    656  CG  TRP A  68      11.810  17.236  36.374  1.00  0.13           C  
ATOM    657  CD1 TRP A  68      11.612  18.468  35.909  1.00  0.16           C  
ATOM    658  CD2 TRP A  68      11.181  17.210  37.653  1.00  0.11           C  
ATOM    659  NE1 TRP A  68      10.866  19.249  36.839  1.00  0.15           N  
ATOM    660  CE2 TRP A  68      10.621  18.429  37.891  1.00  0.17           C  
ATOM    661  CE3 TRP A  68      11.098  16.213  38.655  1.00  0.20           C  
ATOM    662  CZ2 TRP A  68       9.983  18.742  39.046  1.00  0.21           C  
ATOM    663  CZ3 TRP A  68      10.401  16.491  39.815  1.00  0.19           C  
ATOM    664  CH2 TRP A  68       9.865  17.732  40.017  1.00  0.18           C  
ATOM    665  N   MET A  69      15.684  17.628  35.476  1.00  0.17           N  
ATOM    666  CA  MET A  69      16.367  18.766  34.868  1.00  0.19           C  
ATOM    667  C   MET A  69      15.517  20.030  34.935  1.00  0.24           C  
ATOM    668  O   MET A  69      15.573  20.855  34.043  1.00  0.20           O  
ATOM    669  CB  MET A  69      16.797  18.551  33.429  1.00  0.29           C  
ATOM    670  CG  MET A  69      16.394  17.242  32.795  1.00  0.79           C  
ATOM    671  SD  MET A  69      17.704  16.064  33.335  1.00  0.78           S  
ATOM    672  CE  MET A  69      18.871  17.040  34.328  1.00  0.23           C  
ATOM    673  N   GLY A  70      14.677  20.193  35.967  1.00  0.17           N  
ATOM    674  CA  GLY A  70      13.851  21.353  36.085  1.00  0.17           C  
ATOM    675  C   GLY A  70      14.618  22.668  36.298  1.00  0.16           C  
ATOM    676  O   GLY A  70      15.657  22.667  36.958  1.00  0.17           O  
ATOM    677  N   PHE A  71      14.088  23.709  35.731  1.00  0.18           N  
ATOM    678  CA  PHE A  71      14.733  25.057  35.854  1.00  0.15           C  
ATOM    679  C   PHE A  71      14.333  25.637  37.201  1.00  0.17           C  
ATOM    680  O   PHE A  71      15.104  26.387  37.798  1.00  0.21           O  
ATOM    681  CB  PHE A  71      14.153  25.949  34.719  1.00  0.16           C  
ATOM    682  CG  PHE A  71      14.671  27.358  34.768  1.00  0.12           C  
ATOM    683  CD1 PHE A  71      16.007  27.591  34.402  1.00  0.23           C  
ATOM    684  CD2 PHE A  71      13.918  28.476  35.164  1.00  0.14           C  
ATOM    685  CE1 PHE A  71      16.561  28.860  34.408  1.00  0.28           C  
ATOM    686  CE2 PHE A  71      14.441  29.764  35.183  1.00  0.25           C  
ATOM    687  CZ  PHE A  71      15.783  29.953  34.799  1.00  0.24           C  
ATOM    688  N   ASN A  72      13.155  25.261  37.673  1.00  0.11           N  
ATOM    689  CA  ASN A  72      12.673  25.800  38.946  1.00  0.09           C  
ATOM    690  C   ASN A  72      11.497  24.918  39.425  1.00  0.08           C  
ATOM    691  O   ASN A  72      11.434  23.839  38.808  1.00  0.13           O  
ATOM    692  CB  ASN A  72      12.285  27.251  38.822  1.00  0.10           C  
ATOM    693  CG  ASN A  72      11.147  27.492  37.794  1.00  0.12           C  
ATOM    694  OD1 ASN A  72      10.465  26.489  37.378  1.00  0.13           O  
ATOM    695  ND2 ASN A  72      10.951  28.711  37.408  1.00  0.14           N  
ATOM    696  N   ASP A  73      10.712  25.303  40.383  1.00  0.12           N  
ATOM    697  CA  ASP A  73       9.639  24.386  40.851  1.00  0.11           C  
ATOM    698  C   ASP A  73       8.323  24.690  40.249  1.00  0.14           C  
ATOM    699  O   ASP A  73       7.247  24.466  40.847  1.00  0.15           O  
ATOM    700  CB  ASP A  73       9.603  24.360  42.381  1.00  0.16           C  
ATOM    701  CG  ASP A  73       9.346  25.660  43.075  1.00  0.23           C  
ATOM    702  OD1 ASP A  73       9.258  26.702  42.383  1.00  0.23           O  
ATOM    703  OD2 ASP A  73       9.165  25.698  44.332  1.00  0.27           O  
ATOM    704  N   SER A  74       8.308  25.215  39.034  1.00  0.12           N  
ATOM    705  CA  SER A  74       7.034  25.539  38.391  1.00  0.12           C  
ATOM    706  C   SER A  74       6.667  24.460  37.333  1.00  0.11           C  
ATOM    707  O   SER A  74       7.443  24.259  36.353  1.00  0.13           O  
ATOM    708  CB  SER A  74       7.126  26.831  37.623  1.00  0.16           C  
ATOM    709  OG  SER A  74       5.896  27.122  36.898  1.00  0.22           O  
ATOM    710  N   ILE A  75       5.558  23.812  37.538  1.00  0.10           N  
ATOM    711  CA  ILE A  75       5.023  22.794  36.570  1.00  0.09           C  
ATOM    712  C   ILE A  75       3.528  23.210  36.412  1.00  0.10           C  
ATOM    713  O   ILE A  75       2.796  23.081  37.402  1.00  0.13           O  
ATOM    714  CB  ILE A  75       5.175  21.407  37.022  1.00  0.11           C  
ATOM    715  CG1 ILE A  75       6.646  20.979  37.122  1.00  0.14           C  
ATOM    716  CG2 ILE A  75       4.458  20.456  35.995  1.00  0.13           C  
ATOM    717  CD1 ILE A  75       7.418  21.052  35.809  1.00  0.21           C  
ATOM    718  N   ARG A  76       3.201  23.780  35.272  1.00  0.11           N  
ATOM    719  CA  ARG A  76       1.835  24.349  35.128  1.00  0.10           C  
ATOM    720  C   ARG A  76       1.054  23.751  34.040  1.00  0.12           C  
ATOM    721  O   ARG A  76      -0.112  24.125  33.874  1.00  0.15           O  
ATOM    722  CB  ARG A  76       1.942  25.890  34.999  1.00  0.12           C  
ATOM    723  CG  ARG A  76       2.346  26.421  36.440  1.00  0.19           C  
ATOM    724  CD  ARG A  76       2.476  27.954  36.298  1.00  0.20           C  
ATOM    725  NE  ARG A  76       3.252  28.393  37.497  1.00  0.35           N  
ATOM    726  CZ  ARG A  76       3.308  29.724  37.752  1.00  0.59           C  
ATOM    727  NH1 ARG A  76       2.797  30.577  36.877  1.00  0.40           N  
ATOM    728  NH2 ARG A  76       3.903  30.102  38.880  1.00  0.34           N  
ATOM    729  N   SER A  77       1.577  22.771  33.308  1.00  0.10           N  
ATOM    730  CA  SER A  77       0.762  22.020  32.332  1.00  0.09           C  
ATOM    731  C   SER A  77       1.517  20.718  31.998  1.00  0.12           C  
ATOM    732  O   SER A  77       2.674  20.631  32.267  1.00  0.12           O  
ATOM    733  CB  SER A  77       0.368  22.755  31.099  1.00  0.15           C  
ATOM    734  OG  SER A  77       1.481  23.303  30.388  1.00  0.11           O  
ATOM    735  N   CYS A  78       0.807  19.743  31.474  1.00  0.12           N  
ATOM    736  CA  CYS A  78       1.482  18.483  31.161  1.00  0.12           C  
ATOM    737  C   CYS A  78       0.732  17.773  30.062  1.00  0.11           C  
ATOM    738  O   CYS A  78      -0.435  17.979  29.974  1.00  0.13           O  
ATOM    739  CB  CYS A  78       1.651  17.544  32.366  1.00  0.15           C  
ATOM    740  SG  CYS A  78       0.013  17.130  33.107  1.00  0.20           S  
ATOM    741  N   ARG A  79       1.489  17.055  29.298  1.00  0.12           N  
ATOM    742  CA  ARG A  79       0.837  16.267  28.211  1.00  0.13           C  
ATOM    743  C   ARG A  79       1.217  14.795  28.476  1.00  0.14           C  
ATOM    744  O   ARG A  79       2.381  14.527  28.750  1.00  0.11           O  
ATOM    745  CB  ARG A  79       1.427  16.639  26.861  1.00  0.11           C  
ATOM    746  CG  ARG A  79       0.926  17.934  26.306  1.00  0.15           C  
ATOM    747  CD  ARG A  79       1.298  17.961  24.768  1.00  0.25           C  
ATOM    748  NE  ARG A  79       0.194  18.761  24.143  1.00  0.31           N  
ATOM    749  CZ  ARG A  79       0.538  19.866  23.469  1.00  0.40           C  
ATOM    750  NH1 ARG A  79       1.718  20.459  23.606  1.00  0.33           N  
ATOM    751  NH2 ARG A  79      -0.367  20.390  22.630  1.00  0.79           N  
ATOM    752  N   LEU A  80       0.227  13.933  28.251  1.00  0.14           N  
ATOM    753  CA  LEU A  80       0.548  12.442  28.284  1.00  0.12           C  
ATOM    754  C   LEU A  80       0.800  12.145  26.765  1.00  0.18           C  
ATOM    755  O   LEU A  80      -0.056  12.458  25.915  1.00  0.21           O  
ATOM    756  CB  LEU A  80      -0.790  11.751  28.649  1.00  0.15           C  
ATOM    757  CG  LEU A  80      -0.697  10.249  28.617  1.00  0.15           C  
ATOM    758  CD1 LEU A  80       0.447   9.691  29.493  1.00  0.20           C  
ATOM    759  CD2 LEU A  80      -2.019   9.628  29.132  1.00  0.24           C  
ATOM    760  N   ILE A  81       2.000  11.691  26.494  1.00  0.14           N  
ATOM    761  CA  ILE A  81       2.287  11.516  24.978  1.00  0.13           C  
ATOM    762  C   ILE A  81       1.790  10.148  24.601  1.00  0.15           C  
ATOM    763  O   ILE A  81       2.190   9.188  25.222  1.00  0.21           O  
ATOM    764  CB  ILE A  81       3.834  11.568  24.963  1.00  0.15           C  
ATOM    765  CG1 ILE A  81       4.319  12.896  25.537  1.00  0.15           C  
ATOM    766  CG2 ILE A  81       4.268  11.459  23.463  1.00  0.18           C  
ATOM    767  CD1 ILE A  81       5.800  12.904  25.903  1.00  0.20           C  
ATOM    768  N   PRO A  82       0.980  10.052  23.559  1.00  0.25           N  
ATOM    769  CA  PRO A  82       0.454   8.764  23.105  1.00  0.29           C  
ATOM    770  C   PRO A  82       1.576   7.856  22.691  1.00  0.30           C  
ATOM    771  O   PRO A  82       2.601   8.275  22.180  1.00  0.25           O  
ATOM    772  CB  PRO A  82      -0.473   9.148  22.023  1.00  0.26           C  
ATOM    773  CG  PRO A  82      -0.360  10.617  21.762  1.00  0.38           C  
ATOM    774  CD  PRO A  82       0.641  11.206  22.752  1.00  0.30           C  
ATOM    775  N   GLN A  83       1.362   6.602  23.055  1.00  0.33           N  
ATOM    776  CA  GLN A  83       2.343   5.542  22.781  1.00  0.31           C  
ATOM    777  C   GLN A  83       2.303   5.210  21.283  1.00  0.19           C  
ATOM    778  O   GLN A  83       1.243   5.263  20.671  1.00  0.42           O  
ATOM    779  CB  GLN A  83       1.940   4.277  23.567  1.00  0.52           C  
ATOM    780  CG  GLN A  83       3.135   3.322  23.603  1.00  0.48           C  
ATOM    781  CD  GLN A  83       2.635   1.991  24.208  1.00  0.79           C  
ATOM    782  OE1 GLN A  83       1.349   1.654  24.047  1.00  0.79           O  
ATOM    783  NE2 GLN A  83       3.471   1.220  24.884  1.00  0.80           N  
ATOM    784  N   HIS A  84       3.490   5.083  20.725  1.00  0.26           N  
ATOM    785  CA  HIS A  84       3.407   4.811  19.243  1.00  0.23           C  
ATOM    786  C   HIS A  84       4.089   3.430  19.064  1.00  0.30           C  
ATOM    787  O   HIS A  84       5.154   3.237  19.691  1.00  0.42           O  
ATOM    788  CB  HIS A  84       4.304   5.838  18.519  1.00  0.26           C  
ATOM    789  CG  HIS A  84       4.370   5.488  17.062  1.00  0.18           C  
ATOM    790  ND1 HIS A  84       3.315   5.404  16.165  1.00  0.31           N  
ATOM    791  CD2 HIS A  84       5.570   5.178  16.365  1.00  0.21           C  
ATOM    792  CE1 HIS A  84       3.802   5.017  14.934  1.00  0.24           C  
ATOM    793  NE2 HIS A  84       5.154   4.908  15.087  1.00  0.21           N  
ATOM    794  N   THR A  85       3.474   2.562  18.321  1.00  0.22           N  
ATOM    795  CA  THR A  85       4.226   1.263  18.217  1.00  0.26           C  
ATOM    796  C   THR A  85       4.714   1.151  16.766  1.00  0.29           C  
ATOM    797  O   THR A  85       4.105   1.697  15.839  1.00  0.35           O  
ATOM    798  CB  THR A  85       3.258   0.112  18.508  1.00  0.44           C  
ATOM    799  OG1 THR A  85       2.182   0.123  17.585  1.00  0.48           O  
ATOM    800  CG2 THR A  85       2.685   0.306  19.897  1.00  0.43           C  
ATOM    801  N   GLY A  86       5.794   0.433  16.565  1.00  0.40           N  
ATOM    802  CA  GLY A  86       6.075   0.486  15.066  1.00  0.29           C  
ATOM    803  C   GLY A  86       7.205   1.481  14.838  1.00  0.25           C  
ATOM    804  O   GLY A  86       7.996   1.838  15.711  1.00  0.25           O  
ATOM    805  N   THR A  87       7.382   1.962  13.596  1.00  0.17           N  
ATOM    806  CA  THR A  87       8.537   2.790  13.318  1.00  0.17           C  
ATOM    807  C   THR A  87       8.232   4.272  13.571  1.00  0.13           C  
ATOM    808  O   THR A  87       7.160   4.680  13.164  1.00  0.23           O  
ATOM    809  CB  THR A  87       8.820   2.668  11.796  1.00  0.33           C  
ATOM    810  OG1 THR A  87       8.865   1.265  11.473  1.00  0.27           O  
ATOM    811  CG2 THR A  87      10.124   3.326  11.485  1.00  0.27           C  
ATOM    812  N   PHE A  88       9.248   4.836  14.187  1.00  0.12           N  
ATOM    813  CA  PHE A  88       9.211   6.323  14.411  1.00  0.12           C  
ATOM    814  C   PHE A  88       9.947   6.896  13.166  1.00  0.13           C  
ATOM    815  O   PHE A  88      10.975   6.380  12.723  1.00  0.16           O  
ATOM    816  CB  PHE A  88      10.006   6.688  15.638  1.00  0.17           C  
ATOM    817  CG  PHE A  88       9.238   6.304  16.913  1.00  0.13           C  
ATOM    818  CD1 PHE A  88       9.111   4.961  17.257  1.00  0.17           C  
ATOM    819  CD2 PHE A  88       8.755   7.342  17.699  1.00  0.13           C  
ATOM    820  CE1 PHE A  88       8.403   4.591  18.412  1.00  0.19           C  
ATOM    821  CE2 PHE A  88       8.074   6.952  18.797  1.00  0.22           C  
ATOM    822  CZ  PHE A  88       7.906   5.646  19.218  1.00  0.24           C  
ATOM    823  N   ARG A  89       9.474   8.004  12.610  1.00  0.12           N  
ATOM    824  CA  ARG A  89      10.195   8.507  11.403  1.00  0.11           C  
ATOM    825  C   ARG A  89      10.055  10.024  11.370  1.00  0.12           C  
ATOM    826  O   ARG A  89       8.982  10.556  11.553  1.00  0.14           O  
ATOM    827  CB  ARG A  89       9.481   7.874  10.183  1.00  0.20           C  
ATOM    828  CG  ARG A  89      10.203   8.347   8.901  1.00  0.19           C  
ATOM    829  CD  ARG A  89       9.684   7.464   7.750  1.00  0.28           C  
ATOM    830  NE  ARG A  89       9.566   6.043   8.067  1.00  0.55           N  
ATOM    831  CZ  ARG A  89      10.446   5.156   7.528  1.00  0.48           C  
ATOM    832  NH1 ARG A  89      11.405   5.631   6.734  1.00  0.55           N  
ATOM    833  NH2 ARG A  89      10.401   3.841   7.775  1.00  0.32           N  
ATOM    834  N   MET A  90      11.200  10.657  11.181  1.00  0.14           N  
ATOM    835  CA  MET A  90      11.197  12.120  11.038  1.00  0.13           C  
ATOM    836  C   MET A  90      12.210  12.451   9.927  1.00  0.14           C  
ATOM    837  O   MET A  90      13.108  11.678   9.663  1.00  0.14           O  
ATOM    838  CB  MET A  90      11.448  12.895  12.274  1.00  0.17           C  
ATOM    839  CG  MET A  90      12.338  12.291  13.333  1.00  0.54           C  
ATOM    840  SD  MET A  90      12.744  13.631  14.610  1.00  0.32           S  
ATOM    841  CE  MET A  90      13.232  14.989  13.599  1.00  0.09           C  
ATOM    842  N   ARG A  91      11.981  13.587   9.335  1.00  0.11           N  
ATOM    843  CA  ARG A  91      12.965  14.070   8.314  1.00  0.11           C  
ATOM    844  C   ARG A  91      13.489  15.414   8.816  1.00  0.11           C  
ATOM    845  O   ARG A  91      12.703  16.232   9.308  1.00  0.15           O  
ATOM    846  CB  ARG A  91      12.260  14.303   6.986  1.00  0.14           C  
ATOM    847  CG  ARG A  91      11.909  12.941   6.337  1.00  0.17           C  
ATOM    848  CD  ARG A  91      11.241  13.177   5.001  1.00  0.35           C  
ATOM    849  NE  ARG A  91      10.588  11.996   4.452  1.00  0.44           N  
ATOM    850  CZ  ARG A  91       9.499  12.223   3.651  1.00  0.31           C  
ATOM    851  NH1 ARG A  91       8.810  13.368   3.744  1.00  0.41           N  
ATOM    852  NH2 ARG A  91       9.179  11.294   2.766  1.00  0.80           N  
ATOM    853  N   ILE A  92      14.809  15.611   8.754  1.00  0.10           N  
ATOM    854  CA  ILE A  92      15.354  16.893   9.148  1.00  0.07           C  
ATOM    855  C   ILE A  92      15.922  17.583   7.886  1.00  0.15           C  
ATOM    856  O   ILE A  92      16.378  16.895   6.952  1.00  0.14           O  
ATOM    857  CB  ILE A  92      16.499  16.755  10.170  1.00  0.11           C  
ATOM    858  CG1 ILE A  92      17.637  15.893   9.640  1.00  0.23           C  
ATOM    859  CG2 ILE A  92      15.909  16.175  11.458  1.00  0.14           C  
ATOM    860  CD1 ILE A  92      18.915  15.991  10.512  1.00  0.19           C  
ATOM    861  N   TYR A  93      15.845  18.906   7.889  1.00  0.11           N  
ATOM    862  CA  TYR A  93      16.365  19.671   6.731  1.00  0.10           C  
ATOM    863  C   TYR A  93      17.384  20.684   7.233  1.00  0.12           C  
ATOM    864  O   TYR A  93      17.292  21.224   8.337  1.00  0.15           O  
ATOM    865  CB  TYR A  93      15.215  20.462   6.113  1.00  0.10           C  
ATOM    866  CG  TYR A  93      14.213  19.504   5.509  1.00  0.11           C  
ATOM    867  CD1 TYR A  93      13.182  18.980   6.235  1.00  0.10           C  
ATOM    868  CD2 TYR A  93      14.313  19.181   4.168  1.00  0.16           C  
ATOM    869  CE1 TYR A  93      12.260  18.134   5.724  1.00  0.13           C  
ATOM    870  CE2 TYR A  93      13.372  18.310   3.570  1.00  0.16           C  
ATOM    871  CZ  TYR A  93      12.354  17.803   4.365  1.00  0.22           C  
ATOM    872  OH  TYR A  93      11.402  16.993   3.800  1.00  0.26           O  
ATOM    873  N   GLU A  94      18.315  20.965   6.319  1.00  0.14           N  
ATOM    874  CA  GLU A  94      19.396  21.929   6.567  1.00  0.15           C  
ATOM    875  C   GLU A  94      18.864  23.334   6.661  1.00  0.19           C  
ATOM    876  O   GLU A  94      19.350  24.191   7.424  1.00  0.26           O  
ATOM    877  CB  GLU A  94      20.325  21.869   5.340  1.00  0.17           C  
ATOM    878  CG  GLU A  94      21.713  21.389   5.374  1.00  0.63           C  
ATOM    879  CD  GLU A  94      22.258  21.940   4.031  1.00  0.53           C  
ATOM    880  OE1 GLU A  94      21.756  21.500   2.988  1.00  0.28           O  
ATOM    881  OE2 GLU A  94      23.045  22.875   4.031  1.00  0.51           O  
ATOM    882  N   ARG A  95      17.881  23.698   5.829  1.00  0.13           N  
ATOM    883  CA  ARG A  95      17.295  25.024   5.794  1.00  0.14           C  
ATOM    884  C   ARG A  95      15.852  25.035   6.183  1.00  0.16           C  
ATOM    885  O   ARG A  95      15.231  23.973   6.274  1.00  0.15           O  
ATOM    886  CB  ARG A  95      17.424  25.624   4.365  1.00  0.22           C  
ATOM    887  CG  ARG A  95      18.949  25.711   4.153  1.00  0.29           C  
ATOM    888  CD  ARG A  95      19.150  26.824   3.082  1.00  0.79           C  
ATOM    889  NE  ARG A  95      19.126  26.187   1.769  1.00  0.66           N  
ATOM    890  CZ  ARG A  95      20.057  25.277   1.406  1.00  0.79           C  
ATOM    891  NH1 ARG A  95      21.019  24.894   2.237  1.00  0.50           N  
ATOM    892  NH2 ARG A  95      20.046  24.725   0.182  1.00  0.79           N  
ATOM    893  N   ASP A  96      15.234  26.204   6.410  1.00  0.12           N  
ATOM    894  CA  ASP A  96      13.875  26.269   6.772  1.00  0.11           C  
ATOM    895  C   ASP A  96      12.938  25.993   5.632  1.00  0.18           C  
ATOM    896  O   ASP A  96      13.428  25.916   4.480  1.00  0.18           O  
ATOM    897  CB  ASP A  96      13.498  27.548   7.515  1.00  0.13           C  
ATOM    898  CG  ASP A  96      13.492  28.809   6.630  1.00  0.28           C  
ATOM    899  OD1 ASP A  96      13.559  28.782   5.432  1.00  0.37           O  
ATOM    900  OD2 ASP A  96      13.163  29.856   7.175  1.00  0.39           O  
ATOM    901  N   ASP A  97      11.704  25.754   5.923  1.00  0.14           N  
ATOM    902  CA  ASP A  97      10.702  25.458   4.895  1.00  0.12           C  
ATOM    903  C   ASP A  97      11.009  24.252   4.086  1.00  0.13           C  
ATOM    904  O   ASP A  97      10.647  24.135   2.873  1.00  0.15           O  
ATOM    905  CB  ASP A  97      10.539  26.704   3.953  1.00  0.16           C  
ATOM    906  CG  ASP A  97       9.120  26.800   3.423  1.00  0.34           C  
ATOM    907  OD1 ASP A  97       8.194  26.240   3.982  1.00  0.26           O  
ATOM    908  OD2 ASP A  97       8.876  27.465   2.352  1.00  0.33           O  
ATOM    909  N   PHE A  98      11.609  23.254   4.752  1.00  0.12           N  
ATOM    910  CA  PHE A  98      11.912  21.955   4.132  1.00  0.14           C  
ATOM    911  C   PHE A  98      12.808  22.080   2.909  1.00  0.15           C  
ATOM    912  O   PHE A  98      12.605  21.350   1.935  1.00  0.15           O  
ATOM    913  CB  PHE A  98      10.661  21.194   3.770  1.00  0.15           C  
ATOM    914  CG  PHE A  98       9.763  20.820   4.915  1.00  0.13           C  
ATOM    915  CD1 PHE A  98      10.181  20.986   6.261  1.00  0.16           C  
ATOM    916  CD2 PHE A  98       8.504  20.317   4.602  1.00  0.15           C  
ATOM    917  CE1 PHE A  98       9.320  20.656   7.304  1.00  0.14           C  
ATOM    918  CE2 PHE A  98       7.672  19.992   5.667  1.00  0.17           C  
ATOM    919  CZ  PHE A  98       8.062  20.154   7.008  1.00  0.15           C  
ATOM    920  N   ARG A  99      13.808  22.935   2.995  1.00  0.12           N  
ATOM    921  CA  ARG A  99      14.800  23.139   1.918  1.00  0.14           C  
ATOM    922  C   ARG A  99      16.138  22.603   2.334  1.00  0.18           C  
ATOM    923  O   ARG A  99      16.425  22.337   3.522  1.00  0.15           O  
ATOM    924  CB  ARG A  99      14.932  24.652   1.598  1.00  0.17           C  
ATOM    925  CG  ARG A  99      13.657  25.141   0.917  1.00  0.17           C  
ATOM    926  CD  ARG A  99      13.568  26.669   0.730  1.00  0.26           C  
ATOM    927  NE  ARG A  99      13.721  27.412   1.977  1.00  0.31           N  
ATOM    928  CZ  ARG A  99      14.116  28.699   2.031  1.00  0.68           C  
ATOM    929  NH1 ARG A  99      15.067  29.114   1.199  1.00  0.50           N  
ATOM    930  NH2 ARG A  99      13.587  29.588   2.888  1.00  0.40           N  
ATOM    931  N   GLY A 100      17.029  22.428   1.364  1.00  0.18           N  
ATOM    932  CA  GLY A 100      18.368  21.910   1.586  1.00  0.20           C  
ATOM    933  C   GLY A 100      18.358  20.365   1.695  1.00  0.14           C  
ATOM    934  O   GLY A 100      17.354  19.752   1.423  1.00  0.15           O  
ATOM    935  N   GLN A 101      19.523  19.880   2.118  1.00  0.15           N  
ATOM    936  CA  GLN A 101      19.616  18.440   2.249  1.00  0.15           C  
ATOM    937  C   GLN A 101      18.653  17.926   3.336  1.00  0.16           C  
ATOM    938  O   GLN A 101      18.576  18.527   4.397  1.00  0.18           O  
ATOM    939  CB  GLN A 101      21.036  17.968   2.571  1.00  0.20           C  
ATOM    940  CG  GLN A 101      21.125  16.464   2.207  1.00  0.18           C  
ATOM    941  CD  GLN A 101      22.517  16.043   1.756  1.00  0.21           C  
ATOM    942  OE1 GLN A 101      23.408  16.726   1.169  1.00  0.33           O  
ATOM    943  NE2 GLN A 101      22.850  14.771   2.095  1.00  0.79           N  
ATOM    944  N   MET A 102      18.023  16.861   2.998  1.00  0.16           N  
ATOM    945  CA  MET A 102      17.085  16.217   3.995  1.00  0.14           C  
ATOM    946  C   MET A 102      17.712  14.880   4.392  1.00  0.18           C  
ATOM    947  O   MET A 102      18.308  14.162   3.590  1.00  0.19           O  
ATOM    948  CB  MET A 102      15.795  15.849   3.195  1.00  0.17           C  
ATOM    949  CG  MET A 102      14.774  15.265   4.137  1.00  0.18           C  
ATOM    950  SD  MET A 102      14.917  13.457   4.130  1.00  0.28           S  
ATOM    951  CE  MET A 102      14.094  12.927   2.595  1.00  0.26           C  
ATOM    952  N   SER A 103      17.523  14.555   5.651  1.00  0.13           N  
ATOM    953  CA  SER A 103      17.983  13.266   6.166  1.00  0.16           C  
ATOM    954  C   SER A 103      16.796  12.640   6.924  1.00  0.15           C  
ATOM    955  O   SER A 103      16.113  13.448   7.594  1.00  0.17           O  
ATOM    956  CB  SER A 103      19.121  13.392   7.176  1.00  0.23           C  
ATOM    957  OG  SER A 103      20.285  13.910   6.497  1.00  0.25           O  
ATOM    958  N   GLU A 104      16.600  11.357   6.806  1.00  0.14           N  
ATOM    959  CA  GLU A 104      15.479  10.688   7.494  1.00  0.16           C  
ATOM    960  C   GLU A 104      16.072   9.983   8.726  1.00  0.24           C  
ATOM    961  O   GLU A 104      17.131   9.301   8.659  1.00  0.23           O  
ATOM    962  CB  GLU A 104      14.928   9.568   6.581  1.00  0.22           C  
ATOM    963  CG  GLU A 104      13.641   9.040   7.191  1.00  0.24           C  
ATOM    964  CD  GLU A 104      12.914   8.312   6.066  1.00  0.55           C  
ATOM    965  OE1 GLU A 104      12.201   8.979   5.318  1.00  0.42           O  
ATOM    966  OE2 GLU A 104      13.142   7.107   5.985  1.00  0.48           O  
ATOM    967  N   ILE A 105      15.378  10.110   9.815  1.00  0.13           N  
ATOM    968  CA  ILE A 105      15.843   9.508  11.083  1.00  0.15           C  
ATOM    969  C   ILE A 105      14.770   8.610  11.640  1.00  0.15           C  
ATOM    970  O   ILE A 105      13.601   8.998  11.714  1.00  0.15           O  
ATOM    971  CB  ILE A 105      16.116  10.663  12.095  1.00  0.22           C  
ATOM    972  CG1 ILE A 105      17.249  11.522  11.447  1.00  0.29           C  
ATOM    973  CG2 ILE A 105      16.644  10.099  13.401  1.00  0.18           C  
ATOM    974  CD1 ILE A 105      17.645  12.763  12.187  1.00  0.36           C  
ATOM    975  N   THR A 106      15.142   7.336  11.934  1.00  0.14           N  
ATOM    976  CA  THR A 106      14.068   6.437  12.449  1.00  0.13           C  
ATOM    977  C   THR A 106      14.595   5.788  13.745  1.00  0.15           C  
ATOM    978  O   THR A 106      14.023   4.845  14.262  1.00  0.17           O  
ATOM    979  CB  THR A 106      13.712   5.321  11.467  1.00  0.20           C  
ATOM    980  OG1 THR A 106      14.981   4.694  11.074  1.00  0.20           O  
ATOM    981  CG2 THR A 106      13.171   5.951  10.185  1.00  0.22           C  
ATOM    982  N   ASP A 107      15.712   6.285  14.256  1.00  0.16           N  
ATOM    983  CA  ASP A 107      16.246   5.766  15.483  1.00  0.17           C  
ATOM    984  C   ASP A 107      16.691   6.877  16.398  1.00  0.19           C  
ATOM    985  O   ASP A 107      16.612   8.019  15.967  1.00  0.21           O  
ATOM    986  CB  ASP A 107      17.202   4.661  15.382  1.00  0.22           C  
ATOM    987  CG  ASP A 107      18.269   4.911  14.346  1.00  0.36           C  
ATOM    988  OD1 ASP A 107      18.776   6.023  14.353  1.00  0.41           O  
ATOM    989  OD2 ASP A 107      18.473   4.026  13.500  1.00  0.65           O  
ATOM    990  N   ASP A 108      17.083   6.577  17.634  1.00  0.16           N  
ATOM    991  CA  ASP A 108      17.524   7.650  18.495  1.00  0.14           C  
ATOM    992  C   ASP A 108      18.880   8.154  17.976  1.00  0.17           C  
ATOM    993  O   ASP A 108      19.691   7.410  17.373  1.00  0.20           O  
ATOM    994  CB  ASP A 108      17.727   7.207  19.938  1.00  0.13           C  
ATOM    995  CG  ASP A 108      16.395   6.592  20.407  1.00  0.23           C  
ATOM    996  OD1 ASP A 108      15.324   7.103  20.100  1.00  0.20           O  
ATOM    997  OD2 ASP A 108      16.371   5.537  21.079  1.00  0.34           O  
ATOM    998  N   CYS A 109      19.138   9.403  18.180  1.00  0.12           N  
ATOM    999  CA  CYS A 109      20.380   9.976  17.651  1.00  0.16           C  
ATOM   1000  C   CYS A 109      21.015  10.795  18.756  1.00  0.17           C  
ATOM   1001  O   CYS A 109      20.582  11.885  19.097  1.00  0.14           O  
ATOM   1002  CB  CYS A 109      20.018  10.915  16.484  1.00  0.14           C  
ATOM   1003  SG  CYS A 109      21.500  11.513  15.729  1.00  0.23           S  
ATOM   1004  N   PRO A 110      22.009  10.264  19.445  1.00  0.17           N  
ATOM   1005  CA  PRO A 110      22.578  10.984  20.535  1.00  0.14           C  
ATOM   1006  C   PRO A 110      23.497  12.089  20.135  1.00  0.17           C  
ATOM   1007  O   PRO A 110      23.943  12.925  20.900  1.00  0.19           O  
ATOM   1008  CB  PRO A 110      23.353   9.916  21.304  1.00  0.21           C  
ATOM   1009  CG  PRO A 110      23.544   8.760  20.321  1.00  0.26           C  
ATOM   1010  CD  PRO A 110      22.333   8.827  19.366  1.00  0.21           C  
ATOM   1011  N   SER A 111      23.860  12.188  18.808  1.00  0.15           N  
ATOM   1012  CA  SER A 111      24.702  13.286  18.399  1.00  0.16           C  
ATOM   1013  C   SER A 111      24.460  13.560  16.895  1.00  0.16           C  
ATOM   1014  O   SER A 111      24.820  12.712  16.099  1.00  0.19           O  
ATOM   1015  CB  SER A 111      26.195  13.002  18.561  1.00  0.19           C  
ATOM   1016  OG  SER A 111      26.881  14.168  18.054  1.00  0.23           O  
ATOM   1017  N   LEU A 112      23.768  14.655  16.654  1.00  0.15           N  
ATOM   1018  CA  LEU A 112      23.528  14.942  15.214  1.00  0.16           C  
ATOM   1019  C   LEU A 112      24.892  15.446  14.637  1.00  0.19           C  
ATOM   1020  O   LEU A 112      25.080  15.310  13.395  1.00  0.23           O  
ATOM   1021  CB  LEU A 112      22.520  16.120  15.128  1.00  0.24           C  
ATOM   1022  CG  LEU A 112      21.141  15.489  14.883  1.00  0.21           C  
ATOM   1023  CD1 LEU A 112      20.513  15.111  16.242  1.00  0.22           C  
ATOM   1024  CD2 LEU A 112      20.156  16.467  14.205  1.00  0.33           C  
ATOM   1025  N   GLN A 113      25.753  15.998  15.449  1.00  0.19           N  
ATOM   1026  CA  GLN A 113      27.055  16.472  14.845  1.00  0.27           C  
ATOM   1027  C   GLN A 113      27.830  15.246  14.393  1.00  0.22           C  
ATOM   1028  O   GLN A 113      28.405  15.158  13.279  1.00  0.26           O  
ATOM   1029  CB  GLN A 113      27.784  17.191  15.986  1.00  0.36           C  
ATOM   1030  CG  GLN A 113      29.155  17.743  15.629  1.00  0.71           C  
ATOM   1031  CD  GLN A 113      29.655  18.575  16.824  1.00  0.70           C  
ATOM   1032  OE1 GLN A 113      29.534  19.889  16.748  1.00  0.71           O  
ATOM   1033  NE2 GLN A 113      30.147  17.997  17.921  1.00  0.77           N  
ATOM   1034  N   ASP A 114      27.893  14.183  15.155  1.00  0.19           N  
ATOM   1035  CA  ASP A 114      28.608  12.936  14.881  1.00  0.21           C  
ATOM   1036  C   ASP A 114      27.988  12.202  13.696  1.00  0.41           C  
ATOM   1037  O   ASP A 114      28.707  11.789  12.787  1.00  0.39           O  
ATOM   1038  CB  ASP A 114      28.590  11.957  16.068  1.00  0.21           C  
ATOM   1039  CG  ASP A 114      29.545  12.254  17.204  1.00  0.80           C  
ATOM   1040  OD1 ASP A 114      30.497  13.032  17.039  1.00  0.61           O  
ATOM   1041  OD2 ASP A 114      29.424  11.747  18.338  1.00  0.79           O  
ATOM   1042  N   ARG A 115      26.684  12.001  13.654  1.00  0.23           N  
ATOM   1043  CA  ARG A 115      25.957  11.289  12.598  1.00  0.21           C  
ATOM   1044  C   ARG A 115      25.800  12.138  11.333  1.00  0.28           C  
ATOM   1045  O   ARG A 115      26.066  11.544  10.257  1.00  0.29           O  
ATOM   1046  CB  ARG A 115      24.567  10.903  13.064  1.00  0.25           C  
ATOM   1047  CG  ARG A 115      23.918   9.803  12.204  1.00  0.37           C  
ATOM   1048  CD  ARG A 115      23.380   8.756  13.232  1.00  0.57           C  
ATOM   1049  NE  ARG A 115      21.997   8.464  12.914  1.00  0.57           N  
ATOM   1050  CZ  ARG A 115      21.132   8.066  13.871  1.00  0.51           C  
ATOM   1051  NH1 ARG A 115      21.560   7.722  15.076  1.00  0.37           N  
ATOM   1052  NH2 ARG A 115      19.851   8.001  13.547  1.00  0.78           N  
ATOM   1053  N   PHE A 116      25.413  13.393  11.386  1.00  0.23           N  
ATOM   1054  CA  PHE A 116      25.200  14.197  10.160  1.00  0.20           C  
ATOM   1055  C   PHE A 116      26.114  15.341   9.971  1.00  0.22           C  
ATOM   1056  O   PHE A 116      25.952  16.090   8.975  1.00  0.28           O  
ATOM   1057  CB  PHE A 116      23.744  14.770  10.243  1.00  0.24           C  
ATOM   1058  CG  PHE A 116      22.731  13.629  10.277  1.00  0.29           C  
ATOM   1059  CD1 PHE A 116      22.485  12.834   9.167  1.00  0.23           C  
ATOM   1060  CD2 PHE A 116      22.038  13.430  11.449  1.00  0.40           C  
ATOM   1061  CE1 PHE A 116      21.558  11.789   9.252  1.00  0.27           C  
ATOM   1062  CE2 PHE A 116      21.096  12.416  11.525  1.00  0.31           C  
ATOM   1063  CZ  PHE A 116      20.868  11.618  10.428  1.00  0.34           C  
ATOM   1064  N   HIS A 117      27.097  15.654  10.803  1.00  0.17           N  
ATOM   1065  CA  HIS A 117      27.917  16.824  10.711  1.00  0.28           C  
ATOM   1066  C   HIS A 117      27.085  18.094  10.723  1.00  0.31           C  
ATOM   1067  O   HIS A 117      27.378  19.058  10.061  1.00  0.29           O  
ATOM   1068  CB  HIS A 117      28.882  16.820   9.495  1.00  0.26           C  
ATOM   1069  CG  HIS A 117      29.631  15.483   9.484  1.00  0.28           C  
ATOM   1070  ND1 HIS A 117      30.784  15.219  10.224  1.00  0.29           N  
ATOM   1071  CD2 HIS A 117      29.217  14.305   8.883  1.00  0.45           C  
ATOM   1072  CE1 HIS A 117      31.116  13.890  10.037  1.00  0.38           C  
ATOM   1073  NE2 HIS A 117      30.141  13.331   9.233  1.00  0.37           N  
ATOM   1074  N   LEU A 118      26.013  18.117  11.532  1.00  0.24           N  
ATOM   1075  CA  LEU A 118      25.116  19.250  11.672  1.00  0.20           C  
ATOM   1076  C   LEU A 118      25.062  19.722  13.138  1.00  0.20           C  
ATOM   1077  O   LEU A 118      25.019  18.831  14.003  1.00  0.26           O  
ATOM   1078  CB  LEU A 118      23.635  18.755  11.424  1.00  0.34           C  
ATOM   1079  CG  LEU A 118      23.289  18.658   9.960  1.00  0.35           C  
ATOM   1080  CD1 LEU A 118      21.871  18.166   9.730  1.00  0.46           C  
ATOM   1081  CD2 LEU A 118      23.455  19.985   9.225  1.00  0.41           C  
ATOM   1082  N   THR A 119      25.020  21.033  13.305  1.00  0.27           N  
ATOM   1083  CA  THR A 119      24.849  21.506  14.701  1.00  0.29           C  
ATOM   1084  C   THR A 119      23.484  22.262  14.745  1.00  0.18           C  
ATOM   1085  O   THR A 119      23.003  22.526  15.819  1.00  0.21           O  
ATOM   1086  CB  THR A 119      25.930  22.464  15.142  1.00  0.40           C  
ATOM   1087  OG1 THR A 119      26.241  23.394  14.114  1.00  0.41           O  
ATOM   1088  CG2 THR A 119      27.170  21.678  15.507  1.00  0.40           C  
ATOM   1089  N   GLU A 120      22.916  22.545  13.579  1.00  0.21           N  
ATOM   1090  CA  GLU A 120      21.588  23.194  13.585  1.00  0.16           C  
ATOM   1091  C   GLU A 120      20.650  22.484  12.588  1.00  0.22           C  
ATOM   1092  O   GLU A 120      21.092  22.037  11.552  1.00  0.23           O  
ATOM   1093  CB  GLU A 120      21.735  24.616  13.044  1.00  0.20           C  
ATOM   1094  CG  GLU A 120      22.607  25.411  14.006  1.00  0.22           C  
ATOM   1095  CD  GLU A 120      22.615  26.868  13.547  1.00  0.44           C  
ATOM   1096  OE1 GLU A 120      22.181  27.260  12.442  1.00  0.37           O  
ATOM   1097  OE2 GLU A 120      23.068  27.705  14.319  1.00  0.42           O  
ATOM   1098  N   VAL A 121      19.376  22.477  12.945  1.00  0.17           N  
ATOM   1099  CA  VAL A 121      18.336  21.908  12.010  1.00  0.11           C  
ATOM   1100  C   VAL A 121      17.314  22.961  11.856  1.00  0.11           C  
ATOM   1101  O   VAL A 121      16.870  23.511  12.856  1.00  0.15           O  
ATOM   1102  CB  VAL A 121      17.718  20.656  12.679  1.00  0.16           C  
ATOM   1103  CG1 VAL A 121      16.543  20.198  11.734  1.00  0.18           C  
ATOM   1104  CG2 VAL A 121      18.680  19.454  12.810  1.00  0.22           C  
ATOM   1105  N   HIS A 122      17.015  23.411  10.629  1.00  0.12           N  
ATOM   1106  CA  HIS A 122      16.168  24.549  10.423  1.00  0.09           C  
ATOM   1107  C   HIS A 122      14.747  24.299  10.109  1.00  0.11           C  
ATOM   1108  O   HIS A 122      13.877  25.132  10.133  1.00  0.17           O  
ATOM   1109  CB  HIS A 122      16.813  25.500   9.370  1.00  0.13           C  
ATOM   1110  CG  HIS A 122      17.968  26.286   9.993  1.00  0.17           C  
ATOM   1111  ND1 HIS A 122      19.233  25.771  10.124  1.00  0.33           N  
ATOM   1112  CD2 HIS A 122      17.785  27.506  10.622  1.00  0.29           C  
ATOM   1113  CE1 HIS A 122      19.931  26.765  10.825  1.00  0.18           C  
ATOM   1114  NE2 HIS A 122      19.090  27.792  11.087  1.00  0.28           N  
ATOM   1115  N   SER A 123      14.487  22.975   9.795  1.00  0.09           N  
ATOM   1116  CA  SER A 123      13.105  22.555   9.641  1.00  0.10           C  
ATOM   1117  C   SER A 123      13.044  21.046   9.757  1.00  0.09           C  
ATOM   1118  O   SER A 123      14.086  20.380   9.526  1.00  0.11           O  
ATOM   1119  CB  SER A 123      12.373  23.079   8.439  1.00  0.14           C  
ATOM   1120  OG  SER A 123      13.057  22.659   7.265  1.00  0.12           O  
ATOM   1121  N   LEU A 124      11.892  20.548  10.180  1.00  0.11           N  
ATOM   1122  CA  LEU A 124      11.869  19.053  10.275  1.00  0.09           C  
ATOM   1123  C   LEU A 124      10.410  18.658  10.091  1.00  0.11           C  
ATOM   1124  O   LEU A 124       9.486  19.441  10.374  1.00  0.11           O  
ATOM   1125  CB  LEU A 124      12.432  18.542  11.585  1.00  0.10           C  
ATOM   1126  CG  LEU A 124      11.918  19.216  12.804  1.00  0.11           C  
ATOM   1127  CD1 LEU A 124      10.720  18.391  13.321  1.00  0.16           C  
ATOM   1128  CD2 LEU A 124      12.932  19.155  14.014  1.00  0.15           C  
ATOM   1129  N   ASN A 125      10.198  17.416   9.683  1.00  0.10           N  
ATOM   1130  CA  ASN A 125       8.811  16.914   9.494  1.00  0.10           C  
ATOM   1131  C   ASN A 125       8.715  15.583  10.260  1.00  0.10           C  
ATOM   1132  O   ASN A 125       9.511  14.703  10.004  1.00  0.12           O  
ATOM   1133  CB  ASN A 125       8.650  16.617   8.006  1.00  0.11           C  
ATOM   1134  CG  ASN A 125       7.179  16.392   7.637  1.00  0.19           C  
ATOM   1135  OD1 ASN A 125       6.835  16.104   6.408  1.00  0.22           O  
ATOM   1136  ND2 ASN A 125       6.307  16.582   8.594  1.00  0.16           N  
ATOM   1137  N   VAL A 126       7.817  15.602  11.238  1.00  0.10           N  
ATOM   1138  CA  VAL A 126       7.714  14.313  12.012  1.00  0.09           C  
ATOM   1139  C   VAL A 126       6.494  13.554  11.436  1.00  0.13           C  
ATOM   1140  O   VAL A 126       5.367  13.955  11.457  1.00  0.13           O  
ATOM   1141  CB  VAL A 126       7.371  14.734  13.458  1.00  0.13           C  
ATOM   1142  CG1 VAL A 126       7.096  13.450  14.277  1.00  0.14           C  
ATOM   1143  CG2 VAL A 126       8.520  15.492  14.160  1.00  0.14           C  
ATOM   1144  N   LEU A 127       6.884  12.451  10.816  1.00  0.11           N  
ATOM   1145  CA  LEU A 127       5.852  11.686  10.143  1.00  0.10           C  
ATOM   1146  C   LEU A 127       5.194  10.629  11.031  1.00  0.13           C  
ATOM   1147  O   LEU A 127       3.975  10.475  10.829  1.00  0.17           O  
ATOM   1148  CB  LEU A 127       6.535  10.903   8.978  1.00  0.16           C  
ATOM   1149  CG  LEU A 127       7.062  11.862   7.919  1.00  0.25           C  
ATOM   1150  CD1 LEU A 127       7.890  11.088   6.896  1.00  0.48           C  
ATOM   1151  CD2 LEU A 127       5.917  12.551   7.092  1.00  0.27           C  
ATOM   1152  N   GLU A 128       5.983   9.975  11.894  1.00  0.11           N  
ATOM   1153  CA  GLU A 128       5.354   8.950  12.758  1.00  0.15           C  
ATOM   1154  C   GLU A 128       6.126   8.956  14.090  1.00  0.11           C  
ATOM   1155  O   GLU A 128       7.289   9.075  14.163  1.00  0.14           O  
ATOM   1156  CB  GLU A 128       5.668   7.537  12.132  1.00  0.19           C  
ATOM   1157  CG  GLU A 128       4.780   7.446  10.880  1.00  0.34           C  
ATOM   1158  CD  GLU A 128       5.536   6.522   9.932  1.00  0.80           C  
ATOM   1159  OE1 GLU A 128       5.501   5.291  10.086  1.00  0.49           O  
ATOM   1160  OE2 GLU A 128       6.197   7.063   9.043  1.00  0.67           O  
ATOM   1161  N   GLY A 129       5.232   8.873  15.094  1.00  0.12           N  
ATOM   1162  CA  GLY A 129       5.711   8.829  16.506  1.00  0.16           C  
ATOM   1163  C   GLY A 129       6.021  10.225  16.992  1.00  0.13           C  
ATOM   1164  O   GLY A 129       6.161  11.181  16.233  1.00  0.13           O  
ATOM   1165  N   SER A 130       6.181  10.243  18.323  1.00  0.13           N  
ATOM   1166  CA  SER A 130       6.574  11.583  18.911  1.00  0.13           C  
ATOM   1167  C   SER A 130       8.030  11.384  19.359  1.00  0.12           C  
ATOM   1168  O   SER A 130       8.560  10.304  19.612  1.00  0.13           O  
ATOM   1169  CB  SER A 130       5.748  11.708  20.234  1.00  0.13           C  
ATOM   1170  OG  SER A 130       4.399  12.032  19.837  1.00  0.18           O  
ATOM   1171  N   TRP A 131       8.707  12.498  19.383  1.00  0.08           N  
ATOM   1172  CA  TRP A 131      10.111  12.534  19.714  1.00  0.10           C  
ATOM   1173  C   TRP A 131      10.413  13.716  20.674  1.00  0.10           C  
ATOM   1174  O   TRP A 131       9.623  14.645  20.729  1.00  0.12           O  
ATOM   1175  CB  TRP A 131      10.902  12.843  18.457  1.00  0.11           C  
ATOM   1176  CG  TRP A 131      10.691  11.868  17.276  1.00  0.09           C  
ATOM   1177  CD1 TRP A 131       9.581  11.659  16.545  1.00  0.11           C  
ATOM   1178  CD2 TRP A 131      11.781  11.076  16.782  1.00  0.10           C  
ATOM   1179  NE1 TRP A 131       9.935  10.709  15.542  1.00  0.10           N  
ATOM   1180  CE2 TRP A 131      11.225  10.394  15.696  1.00  0.08           C  
ATOM   1181  CE3 TRP A 131      13.092  10.921  17.168  1.00  0.12           C  
ATOM   1182  CZ2 TRP A 131      11.987   9.494  14.954  1.00  0.14           C  
ATOM   1183  CZ3 TRP A 131      13.949  10.039  16.440  1.00  0.14           C  
ATOM   1184  CH2 TRP A 131      13.311   9.378  15.333  1.00  0.12           C  
ATOM   1185  N   VAL A 132      11.562  13.658  21.241  1.00  0.10           N  
ATOM   1186  CA  VAL A 132      12.047  14.812  22.046  1.00  0.07           C  
ATOM   1187  C   VAL A 132      13.375  15.245  21.400  1.00  0.10           C  
ATOM   1188  O   VAL A 132      14.277  14.473  21.139  1.00  0.12           O  
ATOM   1189  CB  VAL A 132      12.304  14.417  23.485  1.00  0.14           C  
ATOM   1190  CG1 VAL A 132      12.742  15.685  24.272  1.00  0.13           C  
ATOM   1191  CG2 VAL A 132      10.993  13.965  24.193  1.00  0.14           C  
ATOM   1192  N   LEU A 133      13.367  16.514  21.139  1.00  0.08           N  
ATOM   1193  CA  LEU A 133      14.540  17.195  20.514  1.00  0.09           C  
ATOM   1194  C   LEU A 133      15.309  17.882  21.663  1.00  0.09           C  
ATOM   1195  O   LEU A 133      14.755  18.532  22.531  1.00  0.11           O  
ATOM   1196  CB  LEU A 133      13.963  18.283  19.554  1.00  0.10           C  
ATOM   1197  CG  LEU A 133      15.095  18.995  18.776  1.00  0.11           C  
ATOM   1198  CD1 LEU A 133      14.399  19.542  17.513  1.00  0.13           C  
ATOM   1199  CD2 LEU A 133      15.497  20.250  19.639  1.00  0.20           C  
ATOM   1200  N   TYR A 134      16.594  17.690  21.673  1.00  0.09           N  
ATOM   1201  CA  TYR A 134      17.441  18.310  22.694  1.00  0.11           C  
ATOM   1202  C   TYR A 134      18.439  19.268  22.059  1.00  0.12           C  
ATOM   1203  O   TYR A 134      19.029  18.998  21.015  1.00  0.13           O  
ATOM   1204  CB  TYR A 134      18.231  17.222  23.428  1.00  0.14           C  
ATOM   1205  CG  TYR A 134      17.406  16.260  24.204  1.00  0.11           C  
ATOM   1206  CD1 TYR A 134      16.845  15.121  23.601  1.00  0.13           C  
ATOM   1207  CD2 TYR A 134      17.228  16.456  25.581  1.00  0.11           C  
ATOM   1208  CE1 TYR A 134      16.077  14.237  24.331  1.00  0.14           C  
ATOM   1209  CE2 TYR A 134      16.466  15.551  26.312  1.00  0.14           C  
ATOM   1210  CZ  TYR A 134      15.935  14.464  25.691  1.00  0.13           C  
ATOM   1211  OH  TYR A 134      15.191  13.513  26.417  1.00  0.17           O  
ATOM   1212  N   GLU A 135      18.640  20.338  22.783  1.00  0.11           N  
ATOM   1213  CA  GLU A 135      19.548  21.396  22.343  1.00  0.12           C  
ATOM   1214  C   GLU A 135      20.974  20.854  22.172  1.00  0.15           C  
ATOM   1215  O   GLU A 135      21.692  21.304  21.259  1.00  0.16           O  
ATOM   1216  CB  GLU A 135      19.563  22.418  23.497  1.00  0.22           C  
ATOM   1217  CG  GLU A 135      20.343  23.653  23.157  1.00  0.26           C  
ATOM   1218  CD  GLU A 135      20.472  24.461  24.471  1.00  0.32           C  
ATOM   1219  OE1 GLU A 135      19.892  24.181  25.570  1.00  0.25           O  
ATOM   1220  OE2 GLU A 135      21.171  25.482  24.371  1.00  0.35           O  
ATOM   1221  N   MET A 136      21.353  19.951  23.069  1.00  0.11           N  
ATOM   1222  CA  MET A 136      22.767  19.496  23.068  1.00  0.12           C  
ATOM   1223  C   MET A 136      22.919  18.046  22.861  1.00  0.12           C  
ATOM   1224  O   MET A 136      21.970  17.258  23.075  1.00  0.14           O  
ATOM   1225  CB  MET A 136      23.379  19.925  24.423  1.00  0.18           C  
ATOM   1226  CG  MET A 136      23.699  21.443  24.422  1.00  0.20           C  
ATOM   1227  SD  MET A 136      24.291  21.780  26.139  1.00  0.48           S  
ATOM   1228  CE  MET A 136      23.079  21.009  27.241  1.00  0.46           C  
ATOM   1229  N   PRO A 137      24.054  17.491  22.445  1.00  0.16           N  
ATOM   1230  CA  PRO A 137      24.117  16.085  22.258  1.00  0.18           C  
ATOM   1231  C   PRO A 137      23.989  15.292  23.561  1.00  0.14           C  
ATOM   1232  O   PRO A 137      24.131  15.915  24.641  1.00  0.15           O  
ATOM   1233  CB  PRO A 137      25.601  15.918  21.781  1.00  0.17           C  
ATOM   1234  CG  PRO A 137      26.173  17.244  21.540  1.00  0.22           C  
ATOM   1235  CD  PRO A 137      25.246  18.281  22.084  1.00  0.23           C  
ATOM   1236  N   SER A 138      23.732  13.984  23.404  1.00  0.11           N  
ATOM   1237  CA  SER A 138      23.615  13.134  24.549  1.00  0.12           C  
ATOM   1238  C   SER A 138      22.441  13.520  25.443  1.00  0.20           C  
ATOM   1239  O   SER A 138      22.445  13.405  26.644  1.00  0.16           O  
ATOM   1240  CB  SER A 138      24.891  13.002  25.330  1.00  0.18           C  
ATOM   1241  OG  SER A 138      25.814  12.225  24.497  1.00  0.16           O  
ATOM   1242  N   TYR A 139      21.378  14.069  24.848  1.00  0.16           N  
ATOM   1243  CA  TYR A 139      20.111  14.328  25.538  1.00  0.14           C  
ATOM   1244  C   TYR A 139      20.253  15.342  26.651  1.00  0.14           C  
ATOM   1245  O   TYR A 139      19.704  15.085  27.718  1.00  0.17           O  
ATOM   1246  CB  TYR A 139      19.490  13.013  25.965  1.00  0.11           C  
ATOM   1247  CG  TYR A 139      19.635  11.929  24.872  1.00  0.14           C  
ATOM   1248  CD1 TYR A 139      19.020  12.112  23.650  1.00  0.14           C  
ATOM   1249  CD2 TYR A 139      20.430  10.805  25.070  1.00  0.18           C  
ATOM   1250  CE1 TYR A 139      19.090  11.145  22.618  1.00  0.20           C  
ATOM   1251  CE2 TYR A 139      20.513   9.841  24.040  1.00  0.22           C  
ATOM   1252  CZ  TYR A 139      19.871  10.017  22.857  1.00  0.26           C  
ATOM   1253  OH  TYR A 139      19.998   9.058  21.827  1.00  0.26           O  
ATOM   1254  N   ARG A 140      20.940  16.400  26.307  1.00  0.13           N  
ATOM   1255  CA  ARG A 140      21.175  17.471  27.276  1.00  0.12           C  
ATOM   1256  C   ARG A 140      20.643  18.785  26.805  1.00  0.11           C  
ATOM   1257  O   ARG A 140      20.312  19.035  25.660  1.00  0.16           O  
ATOM   1258  CB  ARG A 140      22.730  17.655  27.484  1.00  0.17           C  
ATOM   1259  CG  ARG A 140      23.249  16.439  28.260  1.00  0.20           C  
ATOM   1260  CD  ARG A 140      24.710  16.172  28.165  1.00  0.23           C  
ATOM   1261  NE  ARG A 140      25.533  17.326  28.220  1.00  0.19           N  
ATOM   1262  CZ  ARG A 140      26.258  17.857  27.279  1.00  0.21           C  
ATOM   1263  NH1 ARG A 140      26.146  17.458  25.967  1.00  0.22           N  
ATOM   1264  NH2 ARG A 140      27.136  18.828  27.528  1.00  0.32           N  
ATOM   1265  N   GLY A 141      20.571  19.743  27.698  1.00  0.14           N  
ATOM   1266  CA  GLY A 141      20.080  21.089  27.355  1.00  0.14           C  
ATOM   1267  C   GLY A 141      18.599  21.192  27.266  1.00  0.13           C  
ATOM   1268  O   GLY A 141      17.903  20.277  27.760  1.00  0.18           O  
ATOM   1269  N   ARG A 142      18.070  22.257  26.732  1.00  0.14           N  
ATOM   1270  CA  ARG A 142      16.617  22.443  26.611  1.00  0.11           C  
ATOM   1271  C   ARG A 142      15.993  21.315  25.787  1.00  0.12           C  
ATOM   1272  O   ARG A 142      16.550  20.853  24.768  1.00  0.14           O  
ATOM   1273  CB  ARG A 142      16.267  23.757  25.976  1.00  0.14           C  
ATOM   1274  CG  ARG A 142      16.759  24.930  26.845  1.00  0.22           C  
ATOM   1275  CD  ARG A 142      15.985  26.215  26.464  1.00  0.34           C  
ATOM   1276  NE  ARG A 142      14.568  25.712  26.670  1.00  0.44           N  
ATOM   1277  CZ  ARG A 142      13.584  26.586  26.896  1.00  0.32           C  
ATOM   1278  NH1 ARG A 142      13.949  27.763  27.484  1.00  0.37           N  
ATOM   1279  NH2 ARG A 142      12.360  26.354  26.528  1.00  0.27           N  
ATOM   1280  N   GLN A 143      14.828  20.905  26.194  1.00  0.12           N  
ATOM   1281  CA  GLN A 143      14.078  19.818  25.529  1.00  0.08           C  
ATOM   1282  C   GLN A 143      12.812  20.412  24.896  1.00  0.08           C  
ATOM   1283  O   GLN A 143      12.145  21.314  25.405  1.00  0.10           O  
ATOM   1284  CB  GLN A 143      13.527  18.875  26.628  1.00  0.12           C  
ATOM   1285  CG  GLN A 143      14.687  18.405  27.503  1.00  0.15           C  
ATOM   1286  CD  GLN A 143      14.095  17.545  28.684  1.00  0.14           C  
ATOM   1287  OE1 GLN A 143      13.214  16.696  28.405  1.00  0.11           O  
ATOM   1288  NE2 GLN A 143      14.741  17.762  29.844  1.00  0.26           N  
ATOM   1289  N   TYR A 144      12.529  19.740  23.740  1.00  0.07           N  
ATOM   1290  CA  TYR A 144      11.343  20.168  22.999  1.00  0.12           C  
ATOM   1291  C   TYR A 144      10.557  18.954  22.519  1.00  0.11           C  
ATOM   1292  O   TYR A 144      11.175  18.138  21.771  1.00  0.12           O  
ATOM   1293  CB  TYR A 144      11.677  21.062  21.809  1.00  0.11           C  
ATOM   1294  CG  TYR A 144      12.426  22.275  22.310  1.00  0.13           C  
ATOM   1295  CD1 TYR A 144      11.665  23.354  22.790  1.00  0.17           C  
ATOM   1296  CD2 TYR A 144      13.814  22.291  22.268  1.00  0.13           C  
ATOM   1297  CE1 TYR A 144      12.411  24.449  23.313  1.00  0.19           C  
ATOM   1298  CE2 TYR A 144      14.517  23.403  22.722  1.00  0.18           C  
ATOM   1299  CZ  TYR A 144      13.770  24.440  23.246  1.00  0.18           C  
ATOM   1300  OH  TYR A 144      14.480  25.542  23.774  1.00  0.26           O  
ATOM   1301  N   LEU A 145       9.304  18.839  22.762  1.00  0.08           N  
ATOM   1302  CA  LEU A 145       8.508  17.725  22.282  1.00  0.08           C  
ATOM   1303  C   LEU A 145       8.095  17.982  20.818  1.00  0.13           C  
ATOM   1304  O   LEU A 145       7.611  19.065  20.483  1.00  0.12           O  
ATOM   1305  CB  LEU A 145       7.189  17.686  23.087  1.00  0.11           C  
ATOM   1306  CG  LEU A 145       6.267  16.566  22.637  1.00  0.12           C  
ATOM   1307  CD1 LEU A 145       6.873  15.189  22.905  1.00  0.14           C  
ATOM   1308  CD2 LEU A 145       4.900  16.746  23.396  1.00  0.14           C  
ATOM   1309  N   LEU A 146       8.287  16.915  20.061  1.00  0.11           N  
ATOM   1310  CA  LEU A 146       7.881  16.975  18.679  1.00  0.08           C  
ATOM   1311  C   LEU A 146       6.768  15.927  18.436  1.00  0.16           C  
ATOM   1312  O   LEU A 146       7.041  14.774  18.615  1.00  0.15           O  
ATOM   1313  CB  LEU A 146       9.010  16.593  17.705  1.00  0.10           C  
ATOM   1314  CG  LEU A 146      10.259  17.404  17.833  1.00  0.11           C  
ATOM   1315  CD1 LEU A 146      11.423  16.951  17.026  1.00  0.12           C  
ATOM   1316  CD2 LEU A 146      10.042  18.922  17.493  1.00  0.15           C  
ATOM   1317  N   ARG A 147       5.634  16.384  18.083  1.00  0.14           N  
ATOM   1318  CA  ARG A 147       4.559  15.443  17.790  1.00  0.14           C  
ATOM   1319  C   ARG A 147       4.375  15.345  16.296  1.00  0.15           C  
ATOM   1320  O   ARG A 147       4.867  16.271  15.566  1.00  0.16           O  
ATOM   1321  CB  ARG A 147       3.231  15.880  18.440  1.00  0.19           C  
ATOM   1322  CG  ARG A 147       3.383  15.808  19.999  1.00  0.23           C  
ATOM   1323  CD  ARG A 147       2.087  16.279  20.719  1.00  0.28           C  
ATOM   1324  NE  ARG A 147       2.029  17.739  20.555  1.00  0.31           N  
ATOM   1325  CZ  ARG A 147       0.893  18.366  20.114  1.00  0.45           C  
ATOM   1326  NH1 ARG A 147      -0.228  17.667  20.185  1.00  0.43           N  
ATOM   1327  NH2 ARG A 147       0.935  19.617  19.680  1.00  0.52           N  
ATOM   1328  N   PRO A 148       3.712  14.386  15.694  1.00  0.13           N  
ATOM   1329  CA  PRO A 148       3.610  14.362  14.251  1.00  0.17           C  
ATOM   1330  C   PRO A 148       3.054  15.642  13.695  1.00  0.17           C  
ATOM   1331  O   PRO A 148       2.052  16.215  14.183  1.00  0.16           O  
ATOM   1332  CB  PRO A 148       2.657  13.192  13.991  1.00  0.17           C  
ATOM   1333  CG  PRO A 148       3.012  12.277  15.156  1.00  0.17           C  
ATOM   1334  CD  PRO A 148       3.219  13.167  16.386  1.00  0.17           C  
ATOM   1335  N   GLY A 149       3.719  16.074  12.622  1.00  0.13           N  
ATOM   1336  CA  GLY A 149       3.317  17.331  11.995  1.00  0.15           C  
ATOM   1337  C   GLY A 149       4.561  18.001  11.408  1.00  0.10           C  
ATOM   1338  O   GLY A 149       5.665  17.512  11.534  1.00  0.12           O  
ATOM   1339  N   GLU A 150       4.266  19.091  10.745  1.00  0.12           N  
ATOM   1340  CA  GLU A 150       5.314  19.864  10.052  1.00  0.14           C  
ATOM   1341  C   GLU A 150       5.860  20.992  10.925  1.00  0.12           C  
ATOM   1342  O   GLU A 150       5.150  21.648  11.665  1.00  0.18           O  
ATOM   1343  CB  GLU A 150       4.711  20.583   8.801  1.00  0.18           C  
ATOM   1344  CG  GLU A 150       4.219  19.564   7.811  1.00  0.13           C  
ATOM   1345  CD  GLU A 150       4.062  20.088   6.344  1.00  0.19           C  
ATOM   1346  OE1 GLU A 150       4.346  21.259   6.167  1.00  0.29           O  
ATOM   1347  OE2 GLU A 150       3.715  19.259   5.545  1.00  0.29           O  
ATOM   1348  N   TYR A 151       7.171  21.132  10.959  1.00  0.12           N  
ATOM   1349  CA  TYR A 151       7.851  22.176  11.732  1.00  0.10           C  
ATOM   1350  C   TYR A 151       8.786  22.908  10.709  1.00  0.18           C  
ATOM   1351  O   TYR A 151       9.905  22.556  10.510  1.00  0.13           O  
ATOM   1352  CB  TYR A 151       8.648  21.638  12.860  1.00  0.15           C  
ATOM   1353  CG  TYR A 151       7.781  20.882  13.892  1.00  0.13           C  
ATOM   1354  CD1 TYR A 151       7.387  19.572  13.578  1.00  0.11           C  
ATOM   1355  CD2 TYR A 151       7.400  21.551  15.042  1.00  0.14           C  
ATOM   1356  CE1 TYR A 151       6.566  18.886  14.531  1.00  0.12           C  
ATOM   1357  CE2 TYR A 151       6.628  20.849  15.954  1.00  0.10           C  
ATOM   1358  CZ  TYR A 151       6.221  19.577  15.674  1.00  0.12           C  
ATOM   1359  OH  TYR A 151       5.415  18.950  16.641  1.00  0.17           O  
ATOM   1360  N   ARG A 152       8.219  23.919  10.090  1.00  0.14           N  
ATOM   1361  CA  ARG A 152       8.854  24.703   9.028  1.00  0.15           C  
ATOM   1362  C   ARG A 152       9.910  25.619   9.466  1.00  0.12           C  
ATOM   1363  O   ARG A 152      10.730  26.022   8.589  1.00  0.16           O  
ATOM   1364  CB  ARG A 152       7.817  25.331   8.106  1.00  0.15           C  
ATOM   1365  CG  ARG A 152       7.297  24.150   7.250  1.00  0.20           C  
ATOM   1366  CD  ARG A 152       6.334  24.599   6.171  1.00  0.40           C  
ATOM   1367  NE  ARG A 152       5.790  23.376   5.553  1.00  0.25           N  
ATOM   1368  CZ  ARG A 152       6.099  22.994   4.305  1.00  0.27           C  
ATOM   1369  NH1 ARG A 152       6.987  23.762   3.659  1.00  0.28           N  
ATOM   1370  NH2 ARG A 152       5.554  21.904   3.776  1.00  0.20           N  
ATOM   1371  N   ARG A 153      10.017  25.892  10.734  1.00  0.12           N  
ATOM   1372  CA  ARG A 153      11.030  26.711  11.270  1.00  0.12           C  
ATOM   1373  C   ARG A 153      11.212  26.356  12.791  1.00  0.11           C  
ATOM   1374  O   ARG A 153      10.280  25.756  13.325  1.00  0.12           O  
ATOM   1375  CB  ARG A 153      10.738  28.209  11.126  1.00  0.23           C  
ATOM   1376  CG  ARG A 153       9.359  28.480  11.651  1.00  0.33           C  
ATOM   1377  CD  ARG A 153       8.670  29.765  11.213  1.00  0.80           C  
ATOM   1378  NE  ARG A 153       7.956  30.316  12.377  1.00  0.78           N  
ATOM   1379  CZ  ARG A 153       6.637  30.436  12.504  1.00  0.62           C  
ATOM   1380  NH1 ARG A 153       5.822  30.287  11.463  1.00  0.79           N  
ATOM   1381  NH2 ARG A 153       6.104  30.761  13.685  1.00  0.80           N  
ATOM   1382  N   TYR A 154      12.349  26.729  13.302  1.00  0.14           N  
ATOM   1383  CA  TYR A 154      12.630  26.315  14.707  1.00  0.14           C  
ATOM   1384  C   TYR A 154      11.641  26.824  15.662  1.00  0.14           C  
ATOM   1385  O   TYR A 154      11.403  26.237  16.695  1.00  0.17           O  
ATOM   1386  CB  TYR A 154      14.059  26.537  15.070  1.00  0.19           C  
ATOM   1387  CG  TYR A 154      14.304  28.051  15.343  1.00  0.16           C  
ATOM   1388  CD1 TYR A 154      13.901  28.640  16.479  1.00  0.16           C  
ATOM   1389  CD2 TYR A 154      14.952  28.793  14.339  1.00  0.23           C  
ATOM   1390  CE1 TYR A 154      14.121  29.994  16.730  1.00  0.21           C  
ATOM   1391  CE2 TYR A 154      15.185  30.147  14.596  1.00  0.26           C  
ATOM   1392  CZ  TYR A 154      14.774  30.754  15.770  1.00  0.27           C  
ATOM   1393  OH  TYR A 154      14.966  32.087  16.075  1.00  0.30           O  
ATOM   1394  N   LEU A 155      11.046  27.989  15.386  1.00  0.14           N  
ATOM   1395  CA  LEU A 155      10.073  28.545  16.291  1.00  0.15           C  
ATOM   1396  C   LEU A 155       8.893  27.636  16.499  1.00  0.15           C  
ATOM   1397  O   LEU A 155       8.236  27.649  17.544  1.00  0.19           O  
ATOM   1398  CB  LEU A 155       9.560  29.911  15.732  1.00  0.21           C  
ATOM   1399  CG  LEU A 155      10.611  31.016  15.890  1.00  0.33           C  
ATOM   1400  CD1 LEU A 155      10.115  32.318  15.197  1.00  0.33           C  
ATOM   1401  CD2 LEU A 155      10.808  31.364  17.368  1.00  0.53           C  
ATOM   1402  N   ASP A 156       8.572  26.827  15.460  1.00  0.14           N  
ATOM   1403  CA  ASP A 156       7.426  25.936  15.519  1.00  0.15           C  
ATOM   1404  C   ASP A 156       7.568  24.875  16.584  1.00  0.15           C  
ATOM   1405  O   ASP A 156       6.550  24.339  16.988  1.00  0.19           O  
ATOM   1406  CB  ASP A 156       7.137  25.312  14.175  1.00  0.18           C  
ATOM   1407  CG  ASP A 156       6.786  26.293  13.063  1.00  0.32           C  
ATOM   1408  OD1 ASP A 156       6.355  27.409  13.366  1.00  0.36           O  
ATOM   1409  OD2 ASP A 156       6.973  25.980  11.923  1.00  0.23           O  
ATOM   1410  N   TRP A 157       8.837  24.566  17.000  1.00  0.13           N  
ATOM   1411  CA  TRP A 157       8.936  23.547  18.081  1.00  0.13           C  
ATOM   1412  C   TRP A 157       9.148  24.237  19.408  1.00  0.21           C  
ATOM   1413  O   TRP A 157       9.352  23.586  20.410  1.00  0.18           O  
ATOM   1414  CB  TRP A 157       9.908  22.477  17.821  1.00  0.10           C  
ATOM   1415  CG  TRP A 157      11.339  22.774  17.507  1.00  0.09           C  
ATOM   1416  CD1 TRP A 157      12.346  23.040  18.385  1.00  0.13           C  
ATOM   1417  CD2 TRP A 157      11.958  22.798  16.225  1.00  0.11           C  
ATOM   1418  NE1 TRP A 157      13.555  23.187  17.718  1.00  0.14           N  
ATOM   1419  CE2 TRP A 157      13.302  23.079  16.393  1.00  0.12           C  
ATOM   1420  CE3 TRP A 157      11.392  22.605  14.956  1.00  0.13           C  
ATOM   1421  CZ2 TRP A 157      14.203  23.151  15.339  1.00  0.12           C  
ATOM   1422  CZ3 TRP A 157      12.322  22.695  13.943  1.00  0.12           C  
ATOM   1423  CH2 TRP A 157      13.647  22.936  14.116  1.00  0.12           C  
ATOM   1424  N   GLY A 158       9.066  25.582  19.388  1.00  0.19           N  
ATOM   1425  CA  GLY A 158       9.202  26.268  20.697  1.00  0.15           C  
ATOM   1426  C   GLY A 158      10.552  26.735  21.051  1.00  0.29           C  
ATOM   1427  O   GLY A 158      10.744  27.333  22.175  1.00  0.23           O  
ATOM   1428  N   ALA A 159      11.597  26.549  20.272  1.00  0.15           N  
ATOM   1429  CA  ALA A 159      12.918  26.910  20.539  1.00  0.14           C  
ATOM   1430  C   ALA A 159      13.261  28.402  20.291  1.00  0.14           C  
ATOM   1431  O   ALA A 159      12.568  29.022  19.535  1.00  0.20           O  
ATOM   1432  CB  ALA A 159      13.932  26.050  19.776  1.00  0.18           C  
ATOM   1433  N   MET A 160      14.361  28.809  20.917  1.00  0.16           N  
ATOM   1434  CA  MET A 160      14.670  30.261  20.589  1.00  0.24           C  
ATOM   1435  C   MET A 160      15.856  30.216  19.605  1.00  0.31           C  
ATOM   1436  O   MET A 160      16.440  31.218  19.210  1.00  0.28           O  
ATOM   1437  CB  MET A 160      15.332  30.813  21.925  1.00  0.32           C  
ATOM   1438  CG  MET A 160      15.072  32.296  22.031  1.00  0.80           C  
ATOM   1439  SD  MET A 160      15.203  32.862  23.787  1.00  0.78           S  
ATOM   1440  CE  MET A 160      15.910  34.565  23.713  1.00  0.79           C  
ATOM   1441  N   ASN A 161      16.328  29.042  19.234  1.00  0.21           N  
ATOM   1442  CA  ASN A 161      17.366  28.883  18.297  1.00  0.21           C  
ATOM   1443  C   ASN A 161      17.280  27.537  17.573  1.00  0.15           C  
ATOM   1444  O   ASN A 161      16.525  26.670  18.002  1.00  0.15           O  
ATOM   1445  CB  ASN A 161      18.771  29.246  18.692  1.00  0.26           C  
ATOM   1446  CG  ASN A 161      19.172  28.265  19.804  1.00  0.30           C  
ATOM   1447  OD1 ASN A 161      19.116  26.989  19.626  1.00  0.22           O  
ATOM   1448  ND2 ASN A 161      19.412  28.757  21.014  1.00  0.48           N  
ATOM   1449  N   ALA A 162      18.040  27.387  16.510  1.00  0.17           N  
ATOM   1450  CA  ALA A 162      17.973  26.140  15.727  1.00  0.19           C  
ATOM   1451  C   ALA A 162      19.006  25.137  16.122  1.00  0.16           C  
ATOM   1452  O   ALA A 162      19.248  24.170  15.411  1.00  0.15           O  
ATOM   1453  CB  ALA A 162      18.257  26.490  14.222  1.00  0.18           C  
ATOM   1454  N   LYS A 163      19.611  25.301  17.289  1.00  0.15           N  
ATOM   1455  CA  LYS A 163      20.617  24.217  17.630  1.00  0.20           C  
ATOM   1456  C   LYS A 163      19.848  22.985  18.083  1.00  0.13           C  
ATOM   1457  O   LYS A 163      18.903  22.974  18.873  1.00  0.17           O  
ATOM   1458  CB  LYS A 163      21.436  24.716  18.848  1.00  0.18           C  
ATOM   1459  CG  LYS A 163      22.345  25.856  18.335  1.00  0.33           C  
ATOM   1460  CD  LYS A 163      23.632  25.797  19.160  1.00  0.79           C  
ATOM   1461  CE  LYS A 163      23.248  25.492  20.597  1.00  0.41           C  
ATOM   1462  NZ  LYS A 163      24.427  25.438  21.495  1.00  0.78           N  
ATOM   1463  N   VAL A 164      20.337  21.847  17.500  1.00  0.14           N  
ATOM   1464  CA  VAL A 164      19.731  20.556  17.823  1.00  0.17           C  
ATOM   1465  C   VAL A 164      20.896  19.571  17.969  1.00  0.23           C  
ATOM   1466  O   VAL A 164      21.632  19.360  16.967  1.00  0.24           O  
ATOM   1467  CB  VAL A 164      18.839  20.056  16.689  1.00  0.19           C  
ATOM   1468  CG1 VAL A 164      18.270  18.626  17.002  1.00  0.20           C  
ATOM   1469  CG2 VAL A 164      17.671  21.032  16.451  1.00  0.17           C  
ATOM   1470  N   GLY A 165      21.014  19.077  19.153  1.00  0.17           N  
ATOM   1471  CA  GLY A 165      22.164  18.198  19.327  1.00  0.12           C  
ATOM   1472  C   GLY A 165      21.785  16.765  19.398  1.00  0.10           C  
ATOM   1473  O   GLY A 165      22.610  15.902  19.069  1.00  0.13           O  
ATOM   1474  N   SER A 166      20.534  16.407  19.787  1.00  0.10           N  
ATOM   1475  CA  SER A 166      20.210  14.990  19.809  1.00  0.11           C  
ATOM   1476  C   SER A 166      18.712  14.807  19.695  1.00  0.10           C  
ATOM   1477  O   SER A 166      17.959  15.781  19.877  1.00  0.13           O  
ATOM   1478  CB  SER A 166      20.721  14.283  21.076  1.00  0.17           C  
ATOM   1479  OG  SER A 166      20.475  15.067  22.250  1.00  0.15           O  
ATOM   1480  N   LEU A 167      18.250  13.653  19.361  1.00  0.10           N  
ATOM   1481  CA  LEU A 167      16.847  13.398  19.179  1.00  0.11           C  
ATOM   1482  C   LEU A 167      16.534  12.001  19.777  1.00  0.17           C  
ATOM   1483  O   LEU A 167      17.301  11.069  19.541  1.00  0.17           O  
ATOM   1484  CB  LEU A 167      16.493  13.314  17.666  1.00  0.18           C  
ATOM   1485  CG  LEU A 167      16.555  14.640  16.941  1.00  0.21           C  
ATOM   1486  CD1 LEU A 167      16.609  14.462  15.409  1.00  0.24           C  
ATOM   1487  CD2 LEU A 167      15.270  15.447  17.253  1.00  0.24           C  
ATOM   1488  N   ARG A 168      15.479  11.924  20.505  1.00  0.13           N  
ATOM   1489  CA  ARG A 168      15.099  10.644  21.126  1.00  0.14           C  
ATOM   1490  C   ARG A 168      13.658  10.294  20.829  1.00  0.20           C  
ATOM   1491  O   ARG A 168      12.770  11.162  20.928  1.00  0.15           O  
ATOM   1492  CB  ARG A 168      15.183  10.852  22.664  1.00  0.20           C  
ATOM   1493  CG  ARG A 168      15.074   9.477  23.333  1.00  0.32           C  
ATOM   1494  CD  ARG A 168      14.271   9.675  24.641  1.00  0.62           C  
ATOM   1495  NE  ARG A 168      15.190  10.532  25.413  1.00  0.33           N  
ATOM   1496  CZ  ARG A 168      16.054   9.980  26.289  1.00  0.70           C  
ATOM   1497  NH1 ARG A 168      16.342   8.683  26.302  1.00  0.59           N  
ATOM   1498  NH2 ARG A 168      16.665  10.787  27.151  1.00  0.50           N  
ATOM   1499  N   ARG A 169      13.361   9.085  20.460  1.00  0.12           N  
ATOM   1500  CA  ARG A 169      11.979   8.689  20.237  1.00  0.10           C  
ATOM   1501  C   ARG A 169      11.274   8.529  21.582  1.00  0.10           C  
ATOM   1502  O   ARG A 169      11.917   8.044  22.580  1.00  0.17           O  
ATOM   1503  CB  ARG A 169      11.971   7.237  19.627  1.00  0.12           C  
ATOM   1504  CG  ARG A 169      12.500   7.372  18.158  1.00  0.12           C  
ATOM   1505  CD  ARG A 169      12.690   5.853  17.669  1.00  0.16           C  
ATOM   1506  NE  ARG A 169      13.869   5.353  18.395  1.00  0.12           N  
ATOM   1507  CZ  ARG A 169      14.130   3.982  18.345  1.00  0.15           C  
ATOM   1508  NH1 ARG A 169      13.522   3.254  17.478  1.00  0.17           N  
ATOM   1509  NH2 ARG A 169      14.999   3.445  19.172  1.00  0.18           N  
ATOM   1510  N   VAL A 170      10.020   8.873  21.649  1.00  0.10           N  
ATOM   1511  CA  VAL A 170       9.312   8.701  22.952  1.00  0.13           C  
ATOM   1512  C   VAL A 170       8.747   7.251  22.973  1.00  0.12           C  
ATOM   1513  O   VAL A 170       7.740   6.968  22.354  1.00  0.14           O  
ATOM   1514  CB  VAL A 170       8.114   9.682  22.989  1.00  0.13           C  
ATOM   1515  CG1 VAL A 170       7.283   9.325  24.258  1.00  0.15           C  
ATOM   1516  CG2 VAL A 170       8.635  11.113  22.991  1.00  0.15           C  
ATOM   1517  N   MET A 171       9.506   6.524  23.777  1.00  0.16           N  
ATOM   1518  CA  MET A 171       9.137   5.083  23.904  1.00  0.15           C  
ATOM   1519  C   MET A 171       9.213   4.737  25.423  1.00  0.18           C  
ATOM   1520  O   MET A 171      10.081   5.262  26.056  1.00  0.27           O  
ATOM   1521  CB  MET A 171      10.234   4.241  23.217  1.00  0.22           C  
ATOM   1522  CG  MET A 171       9.900   3.938  21.764  1.00  0.63           C  
ATOM   1523  SD  MET A 171      11.407   3.495  20.821  1.00  0.38           S  
ATOM   1524  CE  MET A 171      12.861   3.688  21.886  1.00  0.80           C  
ATOM   1525  N   ASP A 172       8.216   4.003  25.801  1.00  0.25           N  
ATOM   1526  CA  ASP A 172       8.164   3.529  27.218  1.00  0.24           C  
ATOM   1527  C   ASP A 172       9.214   2.398  27.330  1.00  0.34           C  
ATOM   1528  O   ASP A 172       9.779   1.913  26.357  1.00  0.32           O  
ATOM   1529  CB  ASP A 172       6.798   2.842  27.449  1.00  0.30           C  
ATOM   1530  CG  ASP A 172       6.429   3.155  28.902  1.00  0.32           C  
ATOM   1531  OD1 ASP A 172       7.356   3.341  29.731  1.00  0.36           O  
ATOM   1532  OD2 ASP A 172       5.241   3.324  29.139  1.00  0.39           O  
ATOM   1533  N   PHE A 173       9.532   2.022  28.583  1.00  0.36           N  
ATOM   1534  CA  PHE A 173      10.532   0.959  28.665  1.00  0.33           C  
ATOM   1535  C   PHE A 173       9.999  -0.329  28.051  1.00  0.36           C  
ATOM   1536  O   PHE A 173      10.888  -1.084  27.668  1.00  0.45           O  
ATOM   1537  CB  PHE A 173      11.024   0.682  30.059  1.00  0.37           C  
ATOM   1538  CG  PHE A 173      11.501   1.923  30.771  1.00  0.25           C  
ATOM   1539  CD1 PHE A 173      12.808   2.360  30.664  1.00  0.29           C  
ATOM   1540  CD2 PHE A 173      10.601   2.631  31.602  1.00  0.31           C  
ATOM   1541  CE1 PHE A 173      13.224   3.494  31.380  1.00  0.42           C  
ATOM   1542  CE2 PHE A 173      11.053   3.754  32.282  1.00  0.25           C  
ATOM   1543  CZ  PHE A 173      12.343   4.204  32.212  1.00  0.33           C  
ATOM   1544  N   TYR A 174       8.687  -0.470  28.033  1.00  0.32           N  
ATOM   1545  CA  TYR A 174       8.052  -1.669  27.491  1.00  0.78           C  
ATOM   1546  C   TYR A 174       6.945  -1.294  26.526  1.00  0.45           C  
ATOM   1547  O   TYR A 174       6.243  -0.296  26.684  1.00  0.50           O  
ATOM   1548  CB  TYR A 174       7.493  -2.585  28.594  1.00  0.41           C  
ATOM   1549  CG  TYR A 174       8.685  -3.257  29.299  1.00  0.38           C  
ATOM   1550  CD1 TYR A 174       9.260  -2.561  30.356  1.00  0.34           C  
ATOM   1551  CD2 TYR A 174       9.200  -4.484  28.897  1.00  0.79           C  
ATOM   1552  CE1 TYR A 174      10.347  -3.085  31.023  1.00  0.42           C  
ATOM   1553  CE2 TYR A 174      10.292  -5.024  29.580  1.00  0.46           C  
ATOM   1554  CZ  TYR A 174      10.867  -4.329  30.637  1.00  0.78           C  
ATOM   1555  OH  TYR A 174      11.963  -4.826  31.331  1.00  0.66           O  
ATOM   1556  OXT TYR A 174       6.610  -2.291  25.740  1.00  0.43           O  
TER    1557      TYR A 174                                                      
MASTER      267    0    0    3   16    0    0    6 1786    1    2   14          
END                                                                             
