# Supplementary material for: Modeling of loops in proteins: a multi-method approach
Source: BMC Struct Biol. 2010 Feb 11;10:5. doi: 10.1186/1472-6807-10-5 (PMC2837870; doi:10.1186/1472-6807-10-5)
Supplement: Additional file 1 — Student t-test. Results from two sample paired t-test of Table 2. [file 1472-6807-10-5-S1.GZ › loop_test_data/5p21_104-109.pdb]

HEADER    ONCOGENE PROTEIN                        30-APR-90   5P21              
TITLE     REFINED CRYSTAL STRUCTURE OF THE TRIPHOSPHATE CONFORMATION            
TITLE    2 OF H-RAS P21 AT 1.35 ANGSTROMS RESOLUTION: IMPLICATIONS              
TITLE    3 FOR THE MECHANISM OF GTP HYDROLYSIS                                  
COMPND    MOL_ID: 1;                                                            
COMPND   2 MOLECULE: C-H-RAS P21 PROTEIN;                                       
COMPND   3 CHAIN: A;                                                            
COMPND   4 ENGINEERED: YES                                                      
SOURCE    MOL_ID: 1;                                                            
SOURCE   2 ORGANISM_SCIENTIFIC: HOMO SAPIENS                                    
KEYWDS    ONCOGENE PROTEIN                                                      
EXPDTA    X-RAY DIFFRACTION                                                     
AUTHOR    E.F.PAI,A.WITTINGHOFER,W.KABSCH                                       
REVDAT   4   01-APR-03 5P21    1       JRNL                                     
REVDAT   3   20-JUL-95 5P21    1       HET                                      
REVDAT   2   30-APR-94 5P21    1       FORMUL                                   
REVDAT   1   15-JAN-92 5P21    0                                                
JRNL        AUTH   E.F.PAI,U.KRENGEL,G.A.PETSKO,R.S.GOODY,W.KABSCH,             
JRNL        AUTH 2 A.WITTINGHOFER                                               
JRNL        TITL   REFINED CRYSTAL STRUCTURE OF THE TRIPHOSPHATE                
JRNL        TITL 2 CONFORMATION OF H-RAS P21 AT 1.35 A RESOLUTION:              
JRNL        TITL 3 IMPLICATIONS FOR THE MECHANISM OF GTP HYDROLYSIS.            
JRNL        REF    EMBO J.                       V.   9  2351 1990              
JRNL        REFN   ASTM EMJODG  UK ISSN 0261-4189                               
REMARK   1                                                                      
REMARK   1 REFERENCE 1                                                          
REMARK   1  AUTH   I.SCHLICHTING,S.C.ALMO,G.RAPP,K.WILSON,K.PETRATOS,           
REMARK   1  AUTH 2 A.LENTFER,A.WITTINGHOFER,W.KABSCH,E.F.PAI,                   
REMARK   1  AUTH 3 G.A.PETSKO,R.S.GOODY                                         
REMARK   1  TITL   TIME-RESOLVED X-RAY CRYSTALLOGRAPHIC STUDY OF THE            
REMARK   1  TITL 2 CONFORMATIONAL CHANGE IN HA-RAS P21 PROTEIN ON GTP           
REMARK   1  TITL 3 HYDROLYSIS                                                   
REMARK   1  REF    NATURE                        V. 345   309 1990              
REMARK   1  REFN   ASTM NATUAS  UK ISSN 0028-0836                               
REMARK   1 REFERENCE 2                                                          
REMARK   1  AUTH   A.SCHERER,J.JOHN,R.LINKE,R.S.GOODY,A.WITTINGHOFER,           
REMARK   1  AUTH 2 E.F.PAI,K.C.HOLMES                                           
REMARK   1  TITL   CRYSTALLIZATION AND PRELIMINARY X-RAY ANALYSIS OF            
REMARK   1  TITL 2 THE HUMAN C-H-RAS-ONCOGENE PRODUCT P21 COMPLEXED             
REMARK   1  TITL 3 WITH GTP ANALOGUES                                           
REMARK   1  REF    J.MOL.BIOL.                   V. 206   257 1989              
REMARK   1  REFN   ASTM JMOBAK  UK ISSN 0022-2836                               
REMARK   1 REFERENCE 3                                                          
REMARK   1  AUTH   E.F.PAI,W.KABSCH,U.KRENGEL,K.C.HOLMES,J.JOHN,                
REMARK   1  AUTH 2 A.WITTINGHOFER                                               
REMARK   1  TITL   STRUCTURE OF THE GUANINE-NUCLEOTIDE-BINDING DOMAIN           
REMARK   1  TITL 2 OF THE HA-RAS ONCOGENE PRODUCT P21 IN THE                    
REMARK   1  TITL 3 TRIPHOSPHATE CONFORMATION                                    
REMARK   1  REF    NATURE                        V. 341   209 1989              
REMARK   1  REFN   ASTM NATUAS  UK ISSN 0028-0836                               
REMARK   1 REFERENCE 4                                                          
REMARK   1  AUTH   I.SCHLICHTING,G.RAPP,J.JOHN,A.WITTINGHOFER,E.F.PAI,          
REMARK   1  AUTH 2 R.S.GOODY                                                    
REMARK   1  TITL   BIOCHEMICAL AND CRYSTALLOGRAPHIC CHARACTERIZATION            
REMARK   1  TITL 2 OF A COMPLEX OF C-HA-RAS P21 AND CAGED GTP WITH              
REMARK   1  TITL 3 FLASH PHOTOLYSIS                                             
REMARK   1  REF    PROC.NATL.ACAD.SCI.USA        V.  86  7687 1989              
REMARK   1  REFN   ASTM PNASA6  US ISSN 0027-8424                               
REMARK   2                                                                      
REMARK   2 RESOLUTION. 1.35 ANGSTROMS.                                          
REMARK   3                                                                      
REMARK   3 REFINEMENT.                                                          
REMARK   3   PROGRAM     : X-PLOR                                               
REMARK   3   AUTHORS     : BRUNGER                                              
REMARK   3                                                                      
REMARK   3  DATA USED IN REFINEMENT.                                            
REMARK   3   RESOLUTION RANGE HIGH (ANGSTROMS) : 1.35                           
REMARK   3   RESOLUTION RANGE LOW  (ANGSTROMS) : 6.00                           
REMARK   3   DATA CUTOFF            (SIGMA(F)) : NULL                           
REMARK   3   DATA CUTOFF HIGH         (ABS(F)) : NULL                           
REMARK   3   DATA CUTOFF LOW          (ABS(F)) : NULL                           
REMARK   3   COMPLETENESS (WORKING+TEST)   (%) : NULL                           
REMARK   3   NUMBER OF REFLECTIONS             : 26806                          
REMARK   3                                                                      
REMARK   3  FIT TO DATA USED IN REFINEMENT.                                     
REMARK   3   CROSS-VALIDATION METHOD          : NULL                            
REMARK   3   FREE R VALUE TEST SET SELECTION  : NULL                            
REMARK   3   R VALUE            (WORKING SET) : 0.196                           
REMARK   3   FREE R VALUE                     : NULL                            
REMARK   3   FREE R VALUE TEST SET SIZE   (%) : NULL                            
REMARK   3   FREE R VALUE TEST SET COUNT      : NULL                            
REMARK   3   ESTIMATED ERROR OF FREE R VALUE  : NULL                            
REMARK   3                                                                      
REMARK   3  FIT IN THE HIGHEST RESOLUTION BIN.                                  
REMARK   3   TOTAL NUMBER OF BINS USED           : NULL                         
REMARK   3   BIN RESOLUTION RANGE HIGH       (A) : NULL                         
REMARK   3   BIN RESOLUTION RANGE LOW        (A) : NULL                         
REMARK   3   BIN COMPLETENESS (WORKING+TEST) (%) : NULL                         
REMARK   3   REFLECTIONS IN BIN    (WORKING SET) : NULL                         
REMARK   3   BIN R VALUE           (WORKING SET) : NULL                         
REMARK   3   BIN FREE R VALUE                    : NULL                         
REMARK   3   BIN FREE R VALUE TEST SET SIZE  (%) : NULL                         
REMARK   3   BIN FREE R VALUE TEST SET COUNT     : NULL                         
REMARK   3   ESTIMATED ERROR OF BIN FREE R VALUE : NULL                         
REMARK   3                                                                      
REMARK   3  NUMBER OF NON-HYDROGEN ATOMS USED IN REFINEMENT.                    
REMARK   3   PROTEIN ATOMS            : 1323                                    
REMARK   3   NUCLEIC ACID ATOMS       : 0                                       
REMARK   3   HETEROGEN ATOMS          : 33                                      
REMARK   3   SOLVENT ATOMS            : 211                                     
REMARK   3                                                                      
REMARK   3  B VALUES.                                                           
REMARK   3   FROM WILSON PLOT           (A**2) : NULL                           
REMARK   3   MEAN B VALUE      (OVERALL, A**2) : NULL                           
REMARK   3   OVERALL ANISOTROPIC B VALUE.                                       
REMARK   3    B11 (A**2) : NULL                                                 
REMARK   3    B22 (A**2) : NULL                                                 
REMARK   3    B33 (A**2) : NULL                                                 
REMARK   3    B12 (A**2) : NULL                                                 
REMARK   3    B13 (A**2) : NULL                                                 
REMARK   3    B23 (A**2) : NULL                                                 
REMARK   3                                                                      
REMARK   3  ESTIMATED COORDINATE ERROR.                                         
REMARK   3   ESD FROM LUZZATI PLOT        (A) : NULL                            
REMARK   3   ESD FROM SIGMAA              (A) : NULL                            
REMARK   3   LOW RESOLUTION CUTOFF        (A) : NULL                            
REMARK   3                                                                      
REMARK   3  CROSS-VALIDATED ESTIMATED COORDINATE ERROR.                         
REMARK   3   ESD FROM C-V LUZZATI PLOT    (A) : NULL                            
REMARK   3   ESD FROM C-V SIGMAA          (A) : NULL                            
REMARK   3                                                                      
REMARK   3  RMS DEVIATIONS FROM IDEAL VALUES.                                   
REMARK   3   BOND LENGTHS                 (A) : 0.014                           
REMARK   3   BOND ANGLES            (DEGREES) : 2.70                            
REMARK   3   DIHEDRAL ANGLES        (DEGREES) : NULL                            
REMARK   3   IMPROPER ANGLES        (DEGREES) : NULL                            
REMARK   3                                                                      
REMARK   3  ISOTROPIC THERMAL MODEL : NULL                                      
REMARK   3                                                                      
REMARK   3  ISOTROPIC THERMAL FACTOR RESTRAINTS.    RMS    SIGMA                
REMARK   3   MAIN-CHAIN BOND              (A**2) : NULL  ; NULL                 
REMARK   3   MAIN-CHAIN ANGLE             (A**2) : NULL  ; NULL                 
REMARK   3   SIDE-CHAIN BOND              (A**2) : NULL  ; NULL                 
REMARK   3   SIDE-CHAIN ANGLE             (A**2) : NULL  ; NULL                 
REMARK   3                                                                      
REMARK   3  NCS MODEL : NULL                                                    
REMARK   3                                                                      
REMARK   3  NCS RESTRAINTS.                         RMS   SIGMA/WEIGHT          
REMARK   3   GROUP  1  POSITIONAL            (A) : NULL  ; NULL                 
REMARK   3   GROUP  1  B-FACTOR           (A**2) : NULL  ; NULL                 
REMARK   3                                                                      
REMARK   3  PARAMETER FILE  1  : NULL                                           
REMARK   3  TOPOLOGY FILE  1   : NULL                                           
REMARK   3                                                                      
REMARK   3  OTHER REFINEMENT REMARKS: NULL                                      
REMARK   4                                                                      
REMARK   4 5P21 COMPLIES WITH FORMAT V. 3.0, 1-DEC-2006                         
REMARK   4                                                                      
REMARK   4 THIS IS THE REMEDIATED VERSION OF THIS PDB ENTRY.                    
REMARK   4 REMEDIATED DATA FILE REVISION 3.100 (2007-03-18)                     
REMARK 200                                                                      
REMARK 200 EXPERIMENTAL DETAILS                                                 
REMARK 200  EXPERIMENT TYPE                : X-RAY DIFFRACTION                  
REMARK 200  DATE OF DATA COLLECTION        : NULL                               
REMARK 200  TEMPERATURE           (KELVIN) : NULL                               
REMARK 200  PH                             : NULL                               
REMARK 200  NUMBER OF CRYSTALS USED        : NULL                               
REMARK 200                                                                      
REMARK 200  SYNCHROTRON              (Y/N) : NULL                               
REMARK 200  RADIATION SOURCE               : NULL                               
REMARK 200  BEAMLINE                       : NULL                               
REMARK 200  X-RAY GENERATOR MODEL          : NULL                               
REMARK 200  MONOCHROMATIC OR LAUE    (M/L) : NULL                               
REMARK 200  WAVELENGTH OR RANGE        (A) : NULL                               
REMARK 200  MONOCHROMATOR                  : NULL                               
REMARK 200  OPTICS                         : NULL                               
REMARK 200                                                                      
REMARK 200  DETECTOR TYPE                  : NULL                               
REMARK 200  DETECTOR MANUFACTURER          : NULL                               
REMARK 200  INTENSITY-INTEGRATION SOFTWARE : NULL                               
REMARK 200  DATA SCALING SOFTWARE          : NULL                               
REMARK 200                                                                      
REMARK 200  NUMBER OF UNIQUE REFLECTIONS   : NULL                               
REMARK 200  RESOLUTION RANGE HIGH      (A) : NULL                               
REMARK 200  RESOLUTION RANGE LOW       (A) : NULL                               
REMARK 200  REJECTION CRITERIA  (SIGMA(I)) : NULL                               
REMARK 200                                                                      
REMARK 200 OVERALL.                                                             
REMARK 200  COMPLETENESS FOR RANGE     (%) : NULL                               
REMARK 200  DATA REDUNDANCY                : NULL                               
REMARK 200  R MERGE                    (I) : NULL                               
REMARK 200  R SYM                      (I) : NULL                               
REMARK 200  <I/SIGMA(I)> FOR THE DATA SET  : NULL                               
REMARK 200                                                                      
REMARK 200 IN THE HIGHEST RESOLUTION SHELL.                                     
REMARK 200  HIGHEST RESOLUTION SHELL, RANGE HIGH (A) : NULL                     
REMARK 200  HIGHEST RESOLUTION SHELL, RANGE LOW  (A) : NULL                     
REMARK 200  COMPLETENESS FOR SHELL     (%) : NULL                               
REMARK 200  DATA REDUNDANCY IN SHELL       : NULL                               
REMARK 200  R MERGE FOR SHELL          (I) : NULL                               
REMARK 200  R SYM FOR SHELL            (I) : NULL                               
REMARK 200  <I/SIGMA(I)> FOR SHELL         : NULL                               
REMARK 200                                                                      
REMARK 200 DIFFRACTION PROTOCOL: NULL                                           
REMARK 200 METHOD USED TO DETERMINE THE STRUCTURE: NULL                         
REMARK 200 SOFTWARE USED: NULL                                                  
REMARK 200 STARTING MODEL: NULL                                                 
REMARK 200                                                                      
REMARK 200 REMARK: NULL                                                         
REMARK 280                                                                      
REMARK 280 CRYSTAL                                                              
REMARK 280 SOLVENT CONTENT, VS   (%): 38.93                                     
REMARK 280 MATTHEWS COEFFICIENT, VM (ANGSTROMS**3/DA): 2.01                     
REMARK 280                                                                      
REMARK 280 CRYSTALLIZATION CONDITIONS: NULL                                     
REMARK 290                                                                      
REMARK 290 CRYSTALLOGRAPHIC SYMMETRY                                            
REMARK 290 SYMMETRY OPERATORS FOR SPACE GROUP: P 32 2 1                         
REMARK 290                                                                      
REMARK 290      SYMOP   SYMMETRY                                                
REMARK 290     NNNMMM   OPERATOR                                                
REMARK 290       1555   X,Y,Z                                                   
REMARK 290       2555   -Y,X-Y,2/3+Z                                            
REMARK 290       3555   -X+Y,-X,1/3+Z                                           
REMARK 290       4555   Y,X,-Z                                                  
REMARK 290       5555   X-Y,-Y,1/3-Z                                            
REMARK 290       6555   -X,-X+Y,2/3-Z                                           
REMARK 290                                                                      
REMARK 290     WHERE NNN -> OPERATOR NUMBER                                     
REMARK 290           MMM -> TRANSLATION VECTOR                                  
REMARK 290                                                                      
REMARK 290 CRYSTALLOGRAPHIC SYMMETRY TRANSFORMATIONS                            
REMARK 290 THE FOLLOWING TRANSFORMATIONS OPERATE ON THE ATOM/HETATM             
REMARK 290 RECORDS IN THIS ENTRY TO PRODUCE CRYSTALLOGRAPHICALLY                
REMARK 290 RELATED MOLECULES.                                                   
REMARK 290   SMTRY1   1  1.000000  0.000000  0.000000        0.00000            
REMARK 290   SMTRY2   1  0.000000  1.000000  0.000000        0.00000            
REMARK 290   SMTRY3   1  0.000000  0.000000  1.000000        0.00000            
REMARK 290   SMTRY1   2 -0.500000 -0.866025  0.000000        0.00000            
REMARK 290   SMTRY2   2  0.866025 -0.500000  0.000000        0.00000            
REMARK 290   SMTRY3   2  0.000000  0.000000  1.000000      108.13333            
REMARK 290   SMTRY1   3 -0.500000  0.866025  0.000000        0.00000            
REMARK 290   SMTRY2   3 -0.866025 -0.500000  0.000000        0.00000            
REMARK 290   SMTRY3   3  0.000000  0.000000  1.000000       54.06667            
REMARK 290   SMTRY1   4 -0.500000  0.866025  0.000000        0.00000            
REMARK 290   SMTRY2   4  0.866025  0.500000  0.000000        0.00000            
REMARK 290   SMTRY3   4  0.000000  0.000000 -1.000000        0.00000            
REMARK 290   SMTRY1   5  1.000000  0.000000  0.000000        0.00000            
REMARK 290   SMTRY2   5  0.000000 -1.000000  0.000000        0.00000            
REMARK 290   SMTRY3   5  0.000000  0.000000 -1.000000       54.06667            
REMARK 290   SMTRY1   6 -0.500000 -0.866025  0.000000        0.00000            
REMARK 290   SMTRY2   6 -0.866025  0.500000  0.000000        0.00000            
REMARK 290   SMTRY3   6  0.000000  0.000000 -1.000000      108.13333            
REMARK 290                                                                      
REMARK 290 REMARK: NULL                                                         
REMARK 300                                                                      
REMARK 300 BIOMOLECULE: 1                                                       
REMARK 300 THIS ENTRY CONTAINS THE CRYSTALLOGRAPHIC ASYMMETRIC UNIT             
REMARK 300 WHICH CONSISTS OF 1 CHAIN(S). SEE REMARK 350 FOR                     
REMARK 300 INFORMATION ON GENERATING THE BIOLOGICAL MOLECULE(S).                
REMARK 350                                                                      
REMARK 350 GENERATING THE BIOMOLECULE                                           
REMARK 350 COORDINATES FOR A COMPLETE MULTIMER REPRESENTING THE KNOWN           
REMARK 350 BIOLOGICALLY SIGNIFICANT OLIGOMERIZATION STATE OF THE                
REMARK 350 MOLECULE CAN BE GENERATED BY APPLYING BIOMT TRANSFORMATIONS          
REMARK 350 GIVEN BELOW.  BOTH NON-CRYSTALLOGRAPHIC AND                          
REMARK 350 CRYSTALLOGRAPHIC OPERATIONS ARE GIVEN.                               
REMARK 350                                                                      
REMARK 350 BIOMOLECULE: 1                                                       
REMARK 350 APPLY THE FOLLOWING TO CHAINS: A                                     
REMARK 350   BIOMT1   1  1.000000  0.000000  0.000000        0.00000            
REMARK 350   BIOMT2   1  0.000000  1.000000  0.000000        0.00000            
REMARK 350   BIOMT3   1  0.000000  0.000000  1.000000        0.00000            
REMARK 350   BIOMT1   2 -0.500000  0.866025  0.000000        0.00000            
REMARK 350   BIOMT2   2  0.866025  0.500000  0.000000        0.00000            
REMARK 350   BIOMT3   2  0.000000  0.000000 -1.000000        0.00000            
REMARK 525                                                                      
REMARK 525 SOLVENT                                                              
REMARK 525 THE FOLLOWING SOLVENT MOLECULES LIE FARTHER THAN EXPECTED            
REMARK 525 FROM THE PROTEIN OR NUCLEIC ACID MOLECULE AND MAY BE                 
REMARK 525 ASSOCIATED WITH A SYMMETRY RELATED MOLECULE (M=MODEL                 
REMARK 525 NUMBER; RES=RESIDUE NAME; C=CHAIN IDENTIFIER; SSEQ=SEQUENCE          
REMARK 525 NUMBER; I=INSERTION CODE):                                           
REMARK 525                                                                      
REMARK 525  M RES CSSEQI                                                        
REMARK 525    HOH   224        DISTANCE =  9.45 ANGSTROMS                       
REMARK 525    HOH   243        DISTANCE =  7.01 ANGSTROMS                       
REMARK 525    HOH   249        DISTANCE =  6.01 ANGSTROMS                       
REMARK 525    HOH   252        DISTANCE =  5.19 ANGSTROMS                       
REMARK 525    HOH   300        DISTANCE =  6.99 ANGSTROMS                       
REMARK 525    HOH   301        DISTANCE = 10.14 ANGSTROMS                       
REMARK 525    HOH   303        DISTANCE = 10.91 ANGSTROMS                       
REMARK 525    HOH   304        DISTANCE = 13.77 ANGSTROMS                       
REMARK 525    HOH   306        DISTANCE =  7.44 ANGSTROMS                       
REMARK 525    HOH   307        DISTANCE =  7.68 ANGSTROMS                       
REMARK 525    HOH   311        DISTANCE =  7.59 ANGSTROMS                       
REMARK 525    HOH   321        DISTANCE =  6.77 ANGSTROMS                       
REMARK 525    HOH   331        DISTANCE =  6.02 ANGSTROMS                       
REMARK 525    HOH   366        DISTANCE =  8.86 ANGSTROMS                       
REMARK 525    HOH   370        DISTANCE =  6.09 ANGSTROMS                       
REMARK 525    HOH   379        DISTANCE = 11.13 ANGSTROMS                       
REMARK 525    HOH   381        DISTANCE =  6.97 ANGSTROMS                       
REMARK 525    HOH   394        DISTANCE =  5.55 ANGSTROMS                       
REMARK 525    HOH   395        DISTANCE =  6.86 ANGSTROMS                       
REMARK 525    HOH   403        DISTANCE =  5.08 ANGSTROMS                       
DBREF  5P21 A    1   166  UNP    P01112   RASH_HUMAN       1    166             
SEQRES   1 A  166  MET THR GLU TYR LYS LEU VAL VAL VAL GLY ALA GLY GLY          
SEQRES   2 A  166  VAL GLY LYS SER ALA LEU THR ILE GLN LEU ILE GLN ASN          
SEQRES   3 A  166  HIS PHE VAL ASP GLU TYR ASP PRO THR ILE GLU ASP SER          
SEQRES   4 A  166  TYR ARG LYS GLN VAL VAL ILE ASP GLY GLU THR CYS LEU          
SEQRES   5 A  166  LEU ASP ILE LEU ASP THR ALA GLY GLN GLU GLU TYR SER          
SEQRES   6 A  166  ALA MET ARG ASP GLN TYR MET ARG THR GLY GLU GLY PHE          
SEQRES   7 A  166  LEU CYS VAL PHE ALA ILE ASN ASN THR LYS SER PHE GLU          
SEQRES   8 A  166  ASP ILE HIS GLN TYR ARG GLU GLN ILE LYS ARG VAL LYS          
SEQRES   9 A  166  ASP SER ASP ASP VAL PRO MET VAL LEU VAL GLY ASN LYS          
SEQRES  10 A  166  CYS ASP LEU ALA ALA ARG THR VAL GLU SER ARG GLN ALA          
SEQRES  11 A  166  GLN ASP LEU ALA ARG SER TYR GLY ILE PRO TYR ILE GLU          
SEQRES  12 A  166  THR SER ALA LYS THR ARG GLN GLY VAL GLU ASP ALA PHE          
SEQRES  13 A  166  TYR THR LEU VAL ARG GLU ILE ARG GLN HIS                      
FTNOTE   1 THERE ARE MULTIPLE CONFORMATIONS FOR ALL OR PARTS OF THE             
FTNOTE   1  SIDE CHAINS OF RESIDUES: ILE 36, GLN 43, THR 50, GLN 70,            
FTNOTE   1  VAL 103, ARG 135, LYS 147, ARG 149, GLN 150, GLN 165                
HET     MG    168       1                                                       
HET    GNP    167      32                                                       
HETNAM      MG MAGNESIUM ION                                                    
HETNAM     GNP PHOSPHOAMINOPHOSPHONIC ACID-GUANYLATE ESTER                      
FORMUL   2   MG    MG 2+                                                        
FORMUL   3  GNP    C10 H17 N6 O13 P3                                            
FORMUL   4  HOH   *211(H2 O)                                                    
HELIX    1  HA LYS A   16  GLN A   25  1                                  10    
HELIX    2  HB SER A   65  THR A   74  1RES 65-67 IN 3/10 CONF            10    
HELIX    3  HC THR A   87  VAL A  103  1BREAK AT ASP 92                   17    
HELIX    4  HD SER A  127  TYR A  137  1                                  11    
HELIX    5  HE VAL A  152  ARG A  164  1                                  13    
SHEET    1  S1 6 GLU A  37  ILE A  46  0                                        
SHEET    2  S1 6 GLU A  49  THR A  58 -1  O  LEU A  53   N  LYS A  42           
SHEET    3  S1 6 THR A   2  VAL A   9  1  N  LEU A   6   O  ASP A  54           
SHEET    4  S1 6 GLY A  77  ALA A  83  1  N  LEU A  79   O  VAL A   7           
SHEET    5  S1 6 MET A 111  ASN A 116  1  N  VAL A 114   O  CYS A  80           
SHEET    6  S1 6 TYR A 141  GLU A 143  1  N  ILE A 142   O  LEU A 113           
TURN     1  T1 ALA A  11  VAL A  14     TYPE II, O 11 - N 13 IS 3.45 A          
TURN     2  T2 ILE A  46  GLU A  49     TYPE I'                                 
TURN     3  T3 ALA A  83  ASN A  86     TYPE I                                  
TURN     4  T4 ARG A 102  ASP A 105     TYPE I                                  
TURN     5  T5 LYS A 117  LEU A 120                                             
TURN     6  T6 SER A 145  ARG A 149     FIVE RESIDUE TURN                       
TURN     7  T7 ARG A 149  VAL A 152     TYPE II                                 
CRYST1   40.300   40.300  162.200  90.00  90.00 120.00 P 32 2 1      6          
ORIGX1      1.000000  0.000000  0.000000        0.00000                         
ORIGX2      0.000000  1.000000  0.000000        0.00000                         
ORIGX3      0.000000  0.000000  1.000000        0.00000                         
SCALE1      0.024814  0.014326  0.000000        0.00000                         
SCALE2      0.000000  0.028653  0.000000        0.00000                         
SCALE3      0.000000  0.000000  0.006165        0.00000                         
ATOM      1  N   MET A   1      -7.186  32.862  -6.632  1.00 13.92           N  
ATOM      2  CA  MET A   1      -5.921  32.127  -6.684  1.00 17.10           C  
ATOM      3  C   MET A   1      -5.845  31.045  -5.621  1.00 16.74           C  
ATOM      4  O   MET A   1      -6.600  31.083  -4.636  1.00 16.60           O  
ATOM      5  CB  MET A   1      -4.673  33.058  -6.502  1.00 17.00           C  
ATOM      6  CG  MET A   1      -4.633  33.804  -5.188  1.00 18.08           C  
ATOM      7  SD  MET A   1      -3.115  34.766  -4.908  1.00 19.73           S  
ATOM      8  CE  MET A   1      -3.019  35.851  -6.310  1.00 20.41           C  
ATOM      9  N   THR A   2      -4.910  30.095  -5.820  1.00 14.70           N  
ATOM     10  CA  THR A   2      -4.661  29.030  -4.859  1.00 16.92           C  
ATOM     11  C   THR A   2      -4.230  29.655  -3.547  1.00 14.78           C  
ATOM     12  O   THR A   2      -3.338  30.501  -3.537  1.00 13.93           O  
ATOM     13  CB  THR A   2      -3.557  28.107  -5.401  1.00 18.03           C  
ATOM     14  OG1 THR A   2      -4.059  27.565  -6.629  1.00 20.42           O  
ATOM     15  CG2 THR A   2      -3.193  26.983  -4.443  1.00 18.51           C  
ATOM     16  N   GLU A   3      -4.911  29.290  -2.472  1.00 14.80           N  
ATOM     17  CA  GLU A   3      -4.504  29.730  -1.135  1.00 17.71           C  
ATOM     18  C   GLU A   3      -4.012  28.553  -0.278  1.00 17.33           C  
ATOM     19  O   GLU A   3      -4.520  27.427  -0.395  1.00 17.54           O  
ATOM     20  CB  GLU A   3      -5.655  30.402  -0.432  1.00 20.67           C  
ATOM     21  CG  GLU A   3      -6.213  31.631  -1.186  1.00 25.56           C  
ATOM     22  CD  GLU A   3      -7.128  32.563  -0.369  1.00 28.46           C  
ATOM     23  OE1 GLU A   3      -7.578  32.216   0.728  1.00 27.72           O  
ATOM     24  OE2 GLU A   3      -7.375  33.680  -0.827  1.00 32.49           O  
ATOM     25  N   TYR A   4      -2.962  28.744   0.542  1.00 14.50           N  
ATOM     26  CA  TYR A   4      -2.425  27.654   1.358  1.00 12.29           C  
ATOM     27  C   TYR A   4      -2.534  28.103   2.807  1.00 12.52           C  
ATOM     28  O   TYR A   4      -2.016  29.143   3.200  1.00 12.11           O  
ATOM     29  CB  TYR A   4      -0.975  27.385   1.026  1.00 11.46           C  
ATOM     30  CG  TYR A   4      -0.726  26.846  -0.387  1.00 12.38           C  
ATOM     31  CD1 TYR A   4      -0.297  27.698  -1.395  1.00 13.00           C  
ATOM     32  CD2 TYR A   4      -0.933  25.501  -0.649  1.00 14.09           C  
ATOM     33  CE1 TYR A   4      -0.070  27.208  -2.674  1.00 13.89           C  
ATOM     34  CE2 TYR A   4      -0.711  24.993  -1.917  1.00 14.65           C  
ATOM     35  CZ  TYR A   4      -0.279  25.859  -2.917  1.00 14.84           C  
ATOM     36  OH  TYR A   4      -0.084  25.357  -4.191  1.00 15.07           O  
ATOM     37  N   LYS A   5      -3.274  27.305   3.568  1.00 13.07           N  
ATOM     38  CA  LYS A   5      -3.554  27.569   4.970  1.00 12.96           C  
ATOM     39  C   LYS A   5      -2.556  26.818   5.852  1.00 12.74           C  
ATOM     40  O   LYS A   5      -2.645  25.611   6.092  1.00 11.58           O  
ATOM     41  CB  LYS A   5      -4.972  27.131   5.281  1.00 17.65           C  
ATOM     42  CG  LYS A   5      -6.053  27.833   4.446  1.00 23.49           C  
ATOM     43  CD  LYS A   5      -7.186  28.310   5.335  1.00 29.10           C  
ATOM     44  CE  LYS A   5      -6.655  29.309   6.403  1.00 33.68           C  
ATOM     45  NZ  LYS A   5      -6.597  28.739   7.755  1.00 36.52           N  
ATOM     46  N   LEU A   6      -1.543  27.574   6.297  1.00 13.08           N  
ATOM     47  CA  LEU A   6      -0.418  27.011   7.064  1.00 10.34           C  
ATOM     48  C   LEU A   6      -0.578  27.382   8.535  1.00  9.68           C  
ATOM     49  O   LEU A   6      -1.034  28.483   8.863  1.00 11.31           O  
ATOM     50  CB  LEU A   6       0.910  27.571   6.536  1.00 11.34           C  
ATOM     51  CG  LEU A   6       1.137  27.565   5.017  1.00 11.62           C  
ATOM     52  CD1 LEU A   6       2.515  28.119   4.720  1.00 13.60           C  
ATOM     53  CD2 LEU A   6       0.973  26.171   4.475  1.00 12.19           C  
ATOM     54  N   VAL A   7      -0.196  26.486   9.432  1.00  9.93           N  
ATOM     55  CA  VAL A   7      -0.333  26.787  10.852  1.00 10.06           C  
ATOM     56  C   VAL A   7       1.033  26.513  11.495  1.00 10.37           C  
ATOM     57  O   VAL A   7       1.597  25.441  11.252  1.00  9.51           O  
ATOM     58  CB  VAL A   7      -1.474  25.884  11.446  1.00 10.97           C  
ATOM     59  CG1 VAL A   7      -1.610  26.163  12.943  1.00 11.39           C  
ATOM     60  CG2 VAL A   7      -2.809  26.161  10.777  1.00 10.14           C  
ATOM     61  N   VAL A   8       1.576  27.455  12.295  1.00  8.35           N  
ATOM     62  CA  VAL A   8       2.878  27.262  12.944  1.00  6.92           C  
ATOM     63  C   VAL A   8       2.609  26.896  14.405  1.00  8.84           C  
ATOM     64  O   VAL A   8       1.930  27.663  15.092  1.00  9.21           O  
ATOM     65  CB  VAL A   8       3.684  28.565  12.799  1.00  8.08           C  
ATOM     66  CG1 VAL A   8       5.111  28.324  13.261  1.00  9.52           C  
ATOM     67  CG2 VAL A   8       3.729  29.011  11.358  1.00  8.43           C  
ATOM     68  N   VAL A   9       3.024  25.701  14.881  1.00  8.73           N  
ATOM     69  CA  VAL A   9       2.779  25.234  16.245  1.00  8.41           C  
ATOM     70  C   VAL A   9       4.075  24.806  16.919  1.00  8.21           C  
ATOM     71  O   VAL A   9       5.093  24.551  16.287  1.00 10.97           O  
ATOM     72  CB  VAL A   9       1.824  24.028  16.286  1.00  9.74           C  
ATOM     73  CG1 VAL A   9       0.545  24.491  15.680  1.00 11.76           C  
ATOM     74  CG2 VAL A   9       2.349  22.810  15.535  1.00 10.31           C  
ATOM     75  N   GLY A  10       4.048  24.707  18.238  1.00  7.34           N  
ATOM     76  CA  GLY A  10       5.231  24.336  19.009  1.00  7.98           C  
ATOM     77  C   GLY A  10       5.192  25.053  20.355  1.00  8.31           C  
ATOM     78  O   GLY A  10       4.417  25.994  20.595  1.00  9.89           O  
ATOM     79  N   ALA A  11       6.099  24.638  21.226  1.00  9.31           N  
ATOM     80  CA  ALA A  11       6.121  25.135  22.597  1.00  9.50           C  
ATOM     81  C   ALA A  11       6.440  26.625  22.711  1.00  9.66           C  
ATOM     82  O   ALA A  11       6.998  27.250  21.806  1.00  9.46           O  
ATOM     83  CB  ALA A  11       7.145  24.306  23.378  1.00  9.85           C  
ATOM     84  N   GLY A  12       6.111  27.227  23.847  1.00 10.36           N  
ATOM     85  CA  GLY A  12       6.406  28.632  24.054  1.00  9.30           C  
ATOM     86  C   GLY A  12       7.892  28.950  23.964  1.00 10.23           C  
ATOM     87  O   GLY A  12       8.785  28.249  24.466  1.00 10.57           O  
ATOM     88  N   GLY A  13       8.159  30.064  23.266  1.00 11.49           N  
ATOM     89  CA  GLY A  13       9.511  30.602  23.139  1.00 11.29           C  
ATOM     90  C   GLY A  13      10.436  29.950  22.108  1.00 12.22           C  
ATOM     91  O   GLY A  13      11.624  30.321  22.060  1.00 13.62           O  
ATOM     92  N   VAL A  14       9.961  28.991  21.286  1.00  9.23           N  
ATOM     93  CA  VAL A  14      10.848  28.327  20.317  1.00 10.38           C  
ATOM     94  C   VAL A  14      11.169  29.168  19.076  1.00 10.47           C  
ATOM     95  O   VAL A  14      12.108  28.841  18.353  1.00 12.07           O  
ATOM     96  CB  VAL A  14      10.246  26.970  19.856  1.00  9.98           C  
ATOM     97  CG1 VAL A  14      10.187  26.074  21.120  1.00  9.93           C  
ATOM     98  CG2 VAL A  14       8.866  27.127  19.200  1.00  9.52           C  
ATOM     99  N   GLY A  15      10.423  30.264  18.834  1.00  9.61           N  
ATOM    100  CA  GLY A  15      10.666  31.160  17.706  1.00  9.70           C  
ATOM    101  C   GLY A  15       9.615  31.061  16.626  1.00  8.82           C  
ATOM    102  O   GLY A  15       9.915  31.403  15.491  1.00  8.99           O  
ATOM    103  N   LYS A  16       8.395  30.591  16.916  1.00  8.18           N  
ATOM    104  CA  LYS A  16       7.331  30.521  15.913  1.00  8.44           C  
ATOM    105  C   LYS A  16       7.060  31.899  15.309  1.00  9.01           C  
ATOM    106  O   LYS A  16       7.020  32.044  14.086  1.00  8.25           O  
ATOM    107  CB  LYS A  16       6.014  30.000  16.529  1.00  9.27           C  
ATOM    108  CG  LYS A  16       6.132  28.585  17.086  1.00  9.11           C  
ATOM    109  CD  LYS A  16       4.820  28.077  17.726  1.00  9.31           C  
ATOM    110  CE  LYS A  16       4.351  28.934  18.888  1.00 10.05           C  
ATOM    111  NZ  LYS A  16       5.221  28.829  20.051  1.00  9.64           N  
ATOM    112  N   SER A  17       6.913  32.942  16.135  1.00  7.74           N  
ATOM    113  CA  SER A  17       6.661  34.295  15.649  1.00  8.78           C  
ATOM    114  C   SER A  17       7.854  34.859  14.919  1.00  9.73           C  
ATOM    115  O   SER A  17       7.653  35.446  13.868  1.00  9.70           O  
ATOM    116  CB  SER A  17       6.360  35.264  16.769  1.00  8.22           C  
ATOM    117  OG  SER A  17       5.083  34.853  17.204  1.00  8.79           O  
ATOM    118  N   ALA A  18       9.072  34.687  15.444  1.00  8.95           N  
ATOM    119  CA  ALA A  18      10.253  35.199  14.769  1.00  8.95           C  
ATOM    120  C   ALA A  18      10.438  34.576  13.374  1.00  8.54           C  
ATOM    121  O   ALA A  18      10.832  35.254  12.430  1.00  8.75           O  
ATOM    122  CB  ALA A  18      11.521  34.931  15.640  1.00 10.11           C  
ATOM    123  N   LEU A  19      10.136  33.284  13.176  1.00  8.31           N  
ATOM    124  CA  LEU A  19      10.225  32.667  11.837  1.00  9.30           C  
ATOM    125  C   LEU A  19       9.204  33.281  10.884  1.00 10.98           C  
ATOM    126  O   LEU A  19       9.534  33.652   9.751  1.00 10.47           O  
ATOM    127  CB  LEU A  19       9.938  31.165  11.885  1.00  9.41           C  
ATOM    128  CG  LEU A  19      11.035  30.275  12.487  1.00 11.80           C  
ATOM    129  CD1 LEU A  19      10.491  28.866  12.723  1.00 10.43           C  
ATOM    130  CD2 LEU A  19      12.256  30.288  11.554  1.00 13.42           C  
ATOM    131  N   THR A  20       7.950  33.419  11.335  1.00 10.72           N  
ATOM    132  CA  THR A  20       6.888  34.015  10.529  1.00 11.87           C  
ATOM    133  C   THR A  20       7.173  35.492  10.161  1.00 12.65           C  
ATOM    134  O   THR A  20       7.012  35.917   9.009  1.00 12.60           O  
ATOM    135  CB  THR A  20       5.547  33.888  11.312  1.00 13.43           C  
ATOM    136  OG1 THR A  20       5.299  32.509  11.544  1.00 12.67           O  
ATOM    137  CG2 THR A  20       4.346  34.410  10.518  1.00 14.64           C  
ATOM    138  N   ILE A  21       7.615  36.326  11.098  1.00 10.48           N  
ATOM    139  CA  ILE A  21       7.945  37.704  10.795  1.00 12.96           C  
ATOM    140  C   ILE A  21       9.197  37.831   9.927  1.00 14.26           C  
ATOM    141  O   ILE A  21       9.237  38.691   9.042  1.00 15.83           O  
ATOM    142  CB  ILE A  21       8.090  38.451  12.121  1.00 12.57           C  
ATOM    143  CG1 ILE A  21       6.691  38.551  12.737  1.00 13.24           C  
ATOM    144  CG2 ILE A  21       8.631  39.852  11.910  1.00 13.40           C  
ATOM    145  CD1 ILE A  21       6.636  39.185  14.129  1.00 16.46           C  
ATOM    146  N   GLN A  22      10.206  36.979  10.092  1.00 13.58           N  
ATOM    147  CA  GLN A  22      11.330  36.983   9.179  1.00 14.91           C  
ATOM    148  C   GLN A  22      10.817  36.729   7.736  1.00 17.29           C  
ATOM    149  O   GLN A  22      11.120  37.485   6.792  1.00 15.91           O  
ATOM    150  CB  GLN A  22      12.270  35.930   9.736  1.00 15.90           C  
ATOM    151  CG  GLN A  22      13.686  35.878   9.230  1.00 19.36           C  
ATOM    152  CD  GLN A  22      14.372  37.217   9.091  1.00 18.08           C  
ATOM    153  OE1 GLN A  22      14.160  37.984   8.143  1.00 19.23           O  
ATOM    154  NE2 GLN A  22      15.224  37.492  10.050  1.00 17.40           N  
ATOM    155  N   LEU A  23       9.944  35.718   7.523  1.00 15.95           N  
ATOM    156  CA  LEU A  23       9.381  35.475   6.194  1.00 18.85           C  
ATOM    157  C   LEU A  23       8.539  36.622   5.636  1.00 18.21           C  
ATOM    158  O   LEU A  23       8.695  36.958   4.469  1.00 19.03           O  
ATOM    159  CB  LEU A  23       8.498  34.235   6.196  1.00 18.10           C  
ATOM    160  CG  LEU A  23       7.916  33.797   4.863  1.00 18.64           C  
ATOM    161  CD1 LEU A  23       8.921  32.994   4.030  1.00 18.03           C  
ATOM    162  CD2 LEU A  23       6.680  32.991   5.183  1.00 21.34           C  
ATOM    163  N   ILE A  24       7.634  37.197   6.428  1.00 19.25           N  
ATOM    164  CA  ILE A  24       6.682  38.198   5.953  1.00 20.23           C  
ATOM    165  C   ILE A  24       7.316  39.590   5.922  1.00 21.89           C  
ATOM    166  O   ILE A  24       7.125  40.318   4.943  1.00 22.93           O  
ATOM    167  CB  ILE A  24       5.399  38.222   6.881  1.00 21.20           C  
ATOM    168  CG1 ILE A  24       4.664  36.907   6.821  1.00 21.27           C  
ATOM    169  CG2 ILE A  24       4.423  39.307   6.446  1.00 20.00           C  
ATOM    170  CD1 ILE A  24       4.128  36.442   5.475  1.00 23.98           C  
ATOM    171  N   GLN A  25       8.074  39.998   6.953  1.00 21.07           N  
ATOM    172  CA  GLN A  25       8.520  41.380   7.066  1.00 22.09           C  
ATOM    173  C   GLN A  25      10.003  41.559   6.962  1.00 20.75           C  
ATOM    174  O   GLN A  25      10.495  42.677   7.054  1.00 20.26           O  
ATOM    175  CB  GLN A  25       8.039  41.968   8.398  1.00 23.96           C  
ATOM    176  CG  GLN A  25       6.548  42.276   8.381  1.00 28.69           C  
ATOM    177  CD  GLN A  25       5.931  42.574   9.744  1.00 30.92           C  
ATOM    178  OE1 GLN A  25       6.537  43.143  10.657  1.00 31.89           O  
ATOM    179  NE2 GLN A  25       4.664  42.169   9.867  1.00 32.35           N  
ATOM    180  N   ASN A  26      10.764  40.482   6.795  1.00 22.13           N  
ATOM    181  CA  ASN A  26      12.198  40.642   6.628  1.00 24.67           C  
ATOM    182  C   ASN A  26      12.936  41.362   7.734  1.00 23.62           C  
ATOM    183  O   ASN A  26      13.603  42.372   7.521  1.00 25.10           O  
ATOM    184  CB  ASN A  26      12.522  41.369   5.315  1.00 27.68           C  
ATOM    185  CG  ASN A  26      12.942  40.351   4.288  1.00 32.80           C  
ATOM    186  OD1 ASN A  26      12.135  39.699   3.602  1.00 33.77           O  
ATOM    187  ND2 ASN A  26      14.268  40.203   4.237  1.00 34.26           N  
ATOM    188  N   HIS A  27      12.764  40.842   8.945  1.00 19.95           N  
ATOM    189  CA  HIS A  27      13.593  41.266  10.057  1.00 17.99           C  
ATOM    190  C   HIS A  27      13.441  40.299  11.215  1.00 16.84           C  
ATOM    191  O   HIS A  27      12.411  39.623  11.344  1.00 14.72           O  
ATOM    192  CB  HIS A  27      13.241  42.680  10.551  1.00 19.80           C  
ATOM    193  CG  HIS A  27      11.926  42.908  11.258  1.00 20.77           C  
ATOM    194  ND1 HIS A  27      11.936  43.314  12.510  1.00 22.17           N  
ATOM    195  CD2 HIS A  27      10.674  42.768  10.729  1.00 22.32           C  
ATOM    196  CE1 HIS A  27      10.657  43.430  12.785  1.00 23.86           C  
ATOM    197  NE2 HIS A  27       9.905  43.110  11.738  1.00 23.97           N  
ATOM    198  N   PHE A  28      14.516  40.222  12.012  1.00 15.44           N  
ATOM    199  CA  PHE A  28      14.528  39.413  13.223  1.00 13.89           C  
ATOM    200  C   PHE A  28      14.026  40.196  14.440  1.00 15.33           C  
ATOM    201  O   PHE A  28      14.528  41.255  14.786  1.00 16.80           O  
ATOM    202  CB  PHE A  28      15.938  38.906  13.470  1.00 12.73           C  
ATOM    203  CG  PHE A  28      16.083  38.150  14.786  1.00 13.35           C  
ATOM    204  CD1 PHE A  28      15.354  36.990  15.012  1.00 13.80           C  
ATOM    205  CD2 PHE A  28      16.974  38.615  15.740  1.00 14.54           C  
ATOM    206  CE1 PHE A  28      15.534  36.310  16.194  1.00 14.45           C  
ATOM    207  CE2 PHE A  28      17.147  37.925  16.920  1.00 14.61           C  
ATOM    208  CZ  PHE A  28      16.420  36.768  17.137  1.00 14.65           C  
ATOM    209  N   VAL A  29      12.970  39.697  15.089  1.00 17.22           N  
ATOM    210  CA  VAL A  29      12.467  40.313  16.294  1.00 19.11           C  
ATOM    211  C   VAL A  29      13.127  39.606  17.476  1.00 19.36           C  
ATOM    212  O   VAL A  29      13.245  38.376  17.605  1.00 18.14           O  
ATOM    213  CB  VAL A  29      10.894  40.205  16.412  1.00 22.03           C  
ATOM    214  CG1 VAL A  29      10.334  40.869  15.143  1.00 19.66           C  
ATOM    215  CG2 VAL A  29      10.377  38.776  16.631  1.00 23.15           C  
ATOM    216  N   ASP A  30      13.615  40.484  18.324  1.00 20.14           N  
ATOM    217  CA  ASP A  30      14.229  40.019  19.518  1.00 24.04           C  
ATOM    218  C   ASP A  30      13.676  40.746  20.721  1.00 25.93           C  
ATOM    219  O   ASP A  30      14.244  41.709  21.238  1.00 29.26           O  
ATOM    220  CB  ASP A  30      15.719  40.203  19.443  1.00 27.10           C  
ATOM    221  CG  ASP A  30      16.389  39.731  20.732  1.00 32.46           C  
ATOM    222  OD1 ASP A  30      15.878  38.859  21.464  1.00 34.28           O  
ATOM    223  OD2 ASP A  30      17.458  40.264  21.002  1.00 36.46           O  
ATOM    224  N   GLU A  31      12.472  40.347  21.076  1.00 26.14           N  
ATOM    225  CA  GLU A  31      11.922  40.804  22.318  1.00 28.72           C  
ATOM    226  C   GLU A  31      10.870  39.836  22.749  1.00 26.20           C  
ATOM    227  O   GLU A  31      10.466  38.931  22.014  1.00 23.14           O  
ATOM    228  CB  GLU A  31      11.337  42.210  22.204  1.00 33.25           C  
ATOM    229  CG  GLU A  31      10.350  42.618  21.152  1.00 40.08           C  
ATOM    230  CD  GLU A  31      10.572  44.107  20.887  1.00 44.71           C  
ATOM    231  OE1 GLU A  31      10.930  44.444  19.755  1.00 47.50           O  
ATOM    232  OE2 GLU A  31      10.420  44.928  21.806  1.00 47.89           O  
ATOM    233  N   TYR A  32      10.550  40.044  24.028  1.00 22.26           N  
ATOM    234  CA  TYR A  32       9.597  39.196  24.685  1.00 18.83           C  
ATOM    235  C   TYR A  32       8.204  39.688  24.317  1.00 17.53           C  
ATOM    236  O   TYR A  32       7.794  40.792  24.676  1.00 18.45           O  
ATOM    237  CB  TYR A  32       9.909  39.259  26.199  1.00 16.84           C  
ATOM    238  CG  TYR A  32       9.076  38.309  27.052  1.00 15.64           C  
ATOM    239  CD1 TYR A  32       9.598  37.096  27.433  1.00 16.17           C  
ATOM    240  CD2 TYR A  32       7.814  38.686  27.459  1.00 15.54           C  
ATOM    241  CE1 TYR A  32       8.845  36.251  28.239  1.00 17.86           C  
ATOM    242  CE2 TYR A  32       7.051  37.861  28.257  1.00 14.40           C  
ATOM    243  CZ  TYR A  32       7.572  36.635  28.652  1.00 16.47           C  
ATOM    244  OH  TYR A  32       6.821  35.789  29.485  1.00 13.59           O  
ATOM    245  N   ASP A  33       7.461  38.841  23.604  1.00 13.43           N  
ATOM    246  CA  ASP A  33       6.128  39.200  23.141  1.00 14.00           C  
ATOM    247  C   ASP A  33       5.262  37.955  22.854  1.00 13.56           C  
ATOM    248  O   ASP A  33       5.024  37.586  21.681  1.00 12.47           O  
ATOM    249  CB  ASP A  33       6.271  40.072  21.864  1.00 15.92           C  
ATOM    250  CG  ASP A  33       4.993  40.654  21.269  1.00 18.19           C  
ATOM    251  OD1 ASP A  33       3.923  40.631  21.879  1.00 21.46           O  
ATOM    252  OD2 ASP A  33       5.074  41.164  20.167  1.00 20.34           O  
ATOM    253  N   PRO A  34       4.752  37.283  23.903  1.00 12.04           N  
ATOM    254  CA  PRO A  34       3.949  36.070  23.788  1.00 11.09           C  
ATOM    255  C   PRO A  34       2.720  36.248  22.895  1.00 11.76           C  
ATOM    256  O   PRO A  34       1.953  37.220  23.006  1.00 12.63           O  
ATOM    257  CB  PRO A  34       3.590  35.711  25.219  1.00 12.50           C  
ATOM    258  CG  PRO A  34       4.643  36.418  26.033  1.00 12.14           C  
ATOM    259  CD  PRO A  34       4.817  37.717  25.311  1.00 12.82           C  
ATOM    260  N   THR A  35       2.554  35.282  21.972  1.00 11.00           N  
ATOM    261  CA  THR A  35       1.421  35.320  21.033  1.00 11.54           C  
ATOM    262  C   THR A  35       0.140  34.746  21.639  1.00 13.51           C  
ATOM    263  O   THR A  35       0.174  33.820  22.450  1.00 12.45           O  
ATOM    264  CB  THR A  35       1.730  34.518  19.751  1.00 11.34           C  
ATOM    265  OG1 THR A  35       2.900  35.134  19.233  1.00 11.20           O  
ATOM    266  CG2 THR A  35       0.706  34.611  18.637  1.00 13.10           C  
ATOM    267  N   ILE A  36      -0.996  35.332  21.233  1.00 15.48           N  
ATOM    268  CA  ILE A  36      -2.308  34.792  21.567  1.00 19.42           C  
ATOM    269  C   ILE A  36      -2.663  34.079  20.274  1.00 17.36           C  
ATOM    270  O   ILE A  36      -2.749  32.863  20.256  1.00 18.29           O  
ATOM    271  CB  ILE A  36      -3.353  35.914  21.879  1.00 21.30           C  
ATOM    272  CG1 ILE A  36      -2.930  36.823  23.072  1.00 24.32           C  
ATOM    273  CG2 ILE A  36      -4.670  35.207  22.136  1.00 21.54           C  
ATOM    274  CD1 ILE A  36      -2.494  36.167  24.413  1.00 24.70           C  
ATOM    275  N   GLU A  37      -2.818  34.822  19.181  1.00 19.35           N  
ATOM    276  CA  GLU A  37      -3.059  34.221  17.889  1.00 21.47           C  
ATOM    277  C   GLU A  37      -2.957  35.362  16.897  1.00 23.77           C  
ATOM    278  O   GLU A  37      -3.636  36.393  17.031  1.00 25.49           O  
ATOM    279  CB  GLU A  37      -4.440  33.611  17.880  1.00 25.97           C  
ATOM    280  CG  GLU A  37      -4.766  32.776  16.667  1.00 33.81           C  
ATOM    281  CD  GLU A  37      -6.160  32.154  16.777  1.00 38.37           C  
ATOM    282  OE1 GLU A  37      -7.095  32.664  16.149  1.00 37.86           O  
ATOM    283  OE2 GLU A  37      -6.298  31.164  17.515  1.00 42.24           O  
ATOM    284  N   ASP A  38      -2.070  35.212  15.911  1.00 19.96           N  
ATOM    285  CA  ASP A  38      -1.899  36.178  14.839  1.00 17.94           C  
ATOM    286  C   ASP A  38      -2.024  35.526  13.473  1.00 18.21           C  
ATOM    287  O   ASP A  38      -1.582  34.393  13.294  1.00 16.96           O  
ATOM    288  CB  ASP A  38      -0.540  36.833  14.965  1.00 18.83           C  
ATOM    289  CG  ASP A  38      -0.507  37.817  16.133  1.00 20.08           C  
ATOM    290  OD1 ASP A  38      -1.390  38.660  16.208  1.00 25.47           O  
ATOM    291  OD2 ASP A  38       0.375  37.781  16.967  1.00 20.08           O  
ATOM    292  N   SER A  39      -2.698  36.170  12.507  1.00 17.82           N  
ATOM    293  CA  SER A  39      -2.691  35.658  11.133  1.00 18.16           C  
ATOM    294  C   SER A  39      -2.012  36.627  10.171  1.00 16.95           C  
ATOM    295  O   SER A  39      -2.053  37.853  10.333  1.00 15.80           O  
ATOM    296  CB  SER A  39      -4.094  35.402  10.637  1.00 23.01           C  
ATOM    297  OG  SER A  39      -4.873  36.571  10.754  1.00 27.13           O  
ATOM    298  N   TYR A  40      -1.336  36.080   9.168  1.00 15.44           N  
ATOM    299  CA  TYR A  40      -0.607  36.889   8.196  1.00 16.25           C  
ATOM    300  C   TYR A  40      -1.018  36.383   6.830  1.00 17.06           C  
ATOM    301  O   TYR A  40      -1.160  35.172   6.638  1.00 18.29           O  
ATOM    302  CB  TYR A  40       0.909  36.724   8.370  1.00 16.59           C  
ATOM    303  CG  TYR A  40       1.439  37.242   9.707  1.00 16.10           C  
ATOM    304  CD1 TYR A  40       1.473  36.412  10.815  1.00 16.77           C  
ATOM    305  CD2 TYR A  40       1.883  38.549   9.799  1.00 18.02           C  
ATOM    306  CE1 TYR A  40       1.950  36.893  12.021  1.00 16.86           C  
ATOM    307  CE2 TYR A  40       2.368  39.032  11.001  1.00 18.70           C  
ATOM    308  CZ  TYR A  40       2.396  38.199  12.104  1.00 17.62           C  
ATOM    309  OH  TYR A  40       2.853  38.695  13.304  1.00 18.37           O  
ATOM    310  N   ARG A  41      -1.270  37.303   5.900  1.00 15.48           N  
ATOM    311  CA  ARG A  41      -1.660  36.918   4.558  1.00 15.42           C  
ATOM    312  C   ARG A  41      -0.730  37.606   3.586  1.00 16.76           C  
ATOM    313  O   ARG A  41      -0.536  38.829   3.633  1.00 17.01           O  
ATOM    314  CB  ARG A  41      -3.087  37.342   4.277  1.00 17.64           C  
ATOM    315  CG  ARG A  41      -4.150  36.507   4.947  1.00 18.09           C  
ATOM    316  CD  ARG A  41      -5.528  37.181   4.849  1.00 19.64           C  
ATOM    317  NE  ARG A  41      -6.066  37.318   3.489  1.00 20.11           N  
ATOM    318  CZ  ARG A  41      -6.660  36.329   2.803  1.00 22.17           C  
ATOM    319  NH1 ARG A  41      -7.219  36.571   1.617  1.00 22.48           N  
ATOM    320  NH2 ARG A  41      -6.711  35.090   3.274  1.00 23.55           N  
ATOM    321  N   LYS A  42      -0.135  36.827   2.679  1.00 16.52           N  
ATOM    322  CA  LYS A  42       0.835  37.405   1.758  1.00 16.59           C  
ATOM    323  C   LYS A  42       0.740  36.746   0.387  1.00 16.04           C  
ATOM    324  O   LYS A  42       0.794  35.528   0.307  1.00 14.74           O  
ATOM    325  CB  LYS A  42       2.208  37.210   2.401  1.00 18.22           C  
ATOM    326  CG  LYS A  42       3.388  37.784   1.669  1.00 22.68           C  
ATOM    327  CD  LYS A  42       3.369  39.274   1.792  1.00 28.09           C  
ATOM    328  CE  LYS A  42       4.695  39.876   1.317  1.00 31.70           C  
ATOM    329  NZ  LYS A  42       4.828  39.827  -0.128  1.00 35.70           N  
ATOM    330  N   GLN A  43       0.561  37.510  -0.697  1.00 16.89           N  
ATOM    331  CA  GLN A  43       0.579  36.950  -2.047  1.00 19.10           C  
ATOM    332  C   GLN A  43       2.026  36.729  -2.448  1.00 15.08           C  
ATOM    333  O   GLN A  43       2.828  37.654  -2.362  1.00 15.72           O  
ATOM    334  CB  GLN A  43      -0.116  37.908  -3.043  1.00 23.32           C  
ATOM    335  CG  GLN A  43       0.543  38.332  -4.415  1.00 32.83           C  
ATOM    336  CD  GLN A  43       1.081  37.332  -5.482  1.00 36.11           C  
ATOM    337  OE1 GLN A  43       0.457  36.335  -5.865  1.00 37.78           O  
ATOM    338  NE2 GLN A  43       2.271  37.606  -6.053  1.00 35.45           N  
ATOM    339  N   VAL A  44       2.394  35.532  -2.922  1.00 12.79           N  
ATOM    340  CA  VAL A  44       3.771  35.242  -3.311  1.00 11.03           C  
ATOM    341  C   VAL A  44       3.724  34.425  -4.605  1.00 14.28           C  
ATOM    342  O   VAL A  44       2.633  34.109  -5.090  1.00 14.90           O  
ATOM    343  CB  VAL A  44       4.508  34.411  -2.223  1.00 13.21           C  
ATOM    344  CG1 VAL A  44       4.669  35.282  -0.977  1.00 15.04           C  
ATOM    345  CG2 VAL A  44       3.761  33.116  -1.889  1.00 12.89           C  
ATOM    346  N   VAL A  45       4.879  34.127  -5.235  1.00 13.20           N  
ATOM    347  CA  VAL A  45       4.938  33.277  -6.419  1.00 12.28           C  
ATOM    348  C   VAL A  45       5.836  32.161  -5.970  1.00 11.08           C  
ATOM    349  O   VAL A  45       6.988  32.447  -5.636  1.00 13.13           O  
ATOM    350  CB  VAL A  45       5.587  33.979  -7.641  1.00 13.01           C  
ATOM    351  CG1 VAL A  45       5.549  33.031  -8.810  1.00 14.51           C  
ATOM    352  CG2 VAL A  45       4.787  35.173  -8.108  1.00 13.54           C  
ATOM    353  N   ILE A  46       5.374  30.907  -5.915  1.00  9.89           N  
ATOM    354  CA  ILE A  46       6.274  29.795  -5.491  1.00 11.03           C  
ATOM    355  C   ILE A  46       6.369  28.800  -6.662  1.00  8.85           C  
ATOM    356  O   ILE A  46       5.319  28.296  -7.059  1.00 10.25           O  
ATOM    357  CB  ILE A  46       5.692  29.115  -4.203  1.00 10.64           C  
ATOM    358  CG1 ILE A  46       5.652  30.096  -3.042  1.00 11.20           C  
ATOM    359  CG2 ILE A  46       6.599  27.953  -3.757  1.00 12.93           C  
ATOM    360  CD1 ILE A  46       4.937  29.536  -1.808  1.00  8.90           C  
ATOM    361  N   ASP A  47       7.565  28.495  -7.224  1.00  9.41           N  
ATOM    362  CA  ASP A  47       7.767  27.650  -8.426  1.00  9.70           C  
ATOM    363  C   ASP A  47       6.838  28.031  -9.572  1.00 11.14           C  
ATOM    364  O   ASP A  47       6.225  27.211 -10.248  1.00 14.09           O  
ATOM    365  CB  ASP A  47       7.566  26.165  -8.105  1.00 10.73           C  
ATOM    366  CG  ASP A  47       8.388  25.783  -6.874  1.00 13.52           C  
ATOM    367  OD1 ASP A  47       7.805  25.291  -5.898  1.00 12.04           O  
ATOM    368  OD2 ASP A  47       9.598  26.024  -6.872  1.00 11.31           O  
ATOM    369  N   GLY A  48       6.724  29.353  -9.735  1.00 10.78           N  
ATOM    370  CA  GLY A  48       5.930  29.961 -10.785  1.00 13.29           C  
ATOM    371  C   GLY A  48       4.426  29.989 -10.548  1.00 14.28           C  
ATOM    372  O   GLY A  48       3.677  30.512 -11.386  1.00 15.19           O  
ATOM    373  N   GLU A  49       3.944  29.422  -9.439  1.00 13.41           N  
ATOM    374  CA  GLU A  49       2.520  29.457  -9.143  1.00 13.90           C  
ATOM    375  C   GLU A  49       2.223  30.700  -8.314  1.00 15.34           C  
ATOM    376  O   GLU A  49       2.860  30.906  -7.275  1.00 14.56           O  
ATOM    377  CB  GLU A  49       2.124  28.238  -8.340  1.00 15.50           C  
ATOM    378  CG  GLU A  49       0.630  28.250  -7.990  1.00 18.10           C  
ATOM    379  CD  GLU A  49       0.204  27.110  -7.100  1.00 19.13           C  
ATOM    380  OE1 GLU A  49       0.717  27.004  -5.996  1.00 19.53           O  
ATOM    381  OE2 GLU A  49      -0.630  26.321  -7.529  1.00 22.12           O  
ATOM    382  N   THR A  50       1.267  31.536  -8.734  1.00 14.06           N  
ATOM    383  CA  THR A  50       0.901  32.697  -7.927  1.00 16.15           C  
ATOM    384  C   THR A  50      -0.001  32.169  -6.819  1.00 13.35           C  
ATOM    385  O   THR A  50      -0.938  31.409  -7.046  1.00 15.13           O  
ATOM    386  CB  THR A  50       0.203  33.755  -8.846  1.00 17.88           C  
ATOM    387  OG1 THR A  50      -0.245  34.813  -8.012  1.00 24.33           O  
ATOM    388  CG2 THR A  50      -1.028  33.236  -9.518  1.00 19.78           C  
ATOM    389  N   CYS A  51       0.306  32.442  -5.563  1.00 13.28           N  
ATOM    390  CA  CYS A  51      -0.566  31.959  -4.508  1.00 15.16           C  
ATOM    391  C   CYS A  51      -0.579  32.892  -3.303  1.00 14.00           C  
ATOM    392  O   CYS A  51       0.161  33.874  -3.231  1.00 11.81           O  
ATOM    393  CB  CYS A  51      -0.132  30.537  -4.079  1.00 14.08           C  
ATOM    394  SG  CYS A  51       1.597  30.409  -3.575  1.00 16.09           S  
ATOM    395  N   LEU A  52      -1.521  32.609  -2.405  1.00 13.77           N  
ATOM    396  CA  LEU A  52      -1.573  33.397  -1.199  1.00 16.01           C  
ATOM    397  C   LEU A  52      -1.260  32.497  -0.025  1.00 14.53           C  
ATOM    398  O   LEU A  52      -1.868  31.443   0.113  1.00 16.05           O  
ATOM    399  CB  LEU A  52      -2.957  33.986  -1.014  1.00 19.71           C  
ATOM    400  CG  LEU A  52      -3.122  34.885   0.214  1.00 20.84           C  
ATOM    401  CD1 LEU A  52      -3.070  36.329  -0.220  1.00 21.38           C  
ATOM    402  CD2 LEU A  52      -4.420  34.526   0.923  1.00 20.90           C  
ATOM    403  N   LEU A  53      -0.319  32.904   0.800  1.00 12.41           N  
ATOM    404  CA  LEU A  53       0.019  32.232   2.048  1.00 13.70           C  
ATOM    405  C   LEU A  53      -0.841  32.852   3.148  1.00 13.85           C  
ATOM    406  O   LEU A  53      -0.733  34.056   3.413  1.00 12.82           O  
ATOM    407  CB  LEU A  53       1.485  32.464   2.400  1.00 14.51           C  
ATOM    408  CG  LEU A  53       2.707  31.589   2.031  1.00 19.29           C  
ATOM    409  CD1 LEU A  53       2.394  30.553   0.962  1.00 18.56           C  
ATOM    410  CD2 LEU A  53       3.843  32.557   1.741  1.00 20.00           C  
ATOM    411  N   ASP A  54      -1.699  32.023   3.751  1.00 11.96           N  
ATOM    412  CA  ASP A  54      -2.476  32.445   4.884  1.00 15.07           C  
ATOM    413  C   ASP A  54      -1.882  31.675   6.055  1.00 12.67           C  
ATOM    414  O   ASP A  54      -2.099  30.477   6.234  1.00 13.99           O  
ATOM    415  CB  ASP A  54      -3.930  32.088   4.644  1.00 19.33           C  
ATOM    416  CG  ASP A  54      -4.826  32.609   5.746  1.00 24.24           C  
ATOM    417  OD1 ASP A  54      -4.412  32.652   6.897  1.00 28.17           O  
ATOM    418  OD2 ASP A  54      -5.958  32.979   5.450  1.00 27.59           O  
ATOM    419  N   ILE A  55      -1.127  32.389   6.880  1.00 11.78           N  
ATOM    420  CA  ILE A  55      -0.346  31.769   7.935  1.00 12.15           C  
ATOM    421  C   ILE A  55      -0.953  32.099   9.296  1.00 13.10           C  
ATOM    422  O   ILE A  55      -1.195  33.271   9.587  1.00 13.84           O  
ATOM    423  CB  ILE A  55       1.109  32.282   7.931  1.00 12.42           C  
ATOM    424  CG1 ILE A  55       1.859  31.979   6.653  1.00 13.99           C  
ATOM    425  CG2 ILE A  55       1.859  31.505   9.018  1.00 13.24           C  
ATOM    426  CD1 ILE A  55       3.176  32.768   6.497  1.00 15.68           C  
ATOM    427  N   LEU A  56      -1.176  31.083  10.134  1.00 11.64           N  
ATOM    428  CA  LEU A  56      -1.642  31.341  11.490  1.00 11.98           C  
ATOM    429  C   LEU A  56      -0.524  31.027  12.431  1.00  9.99           C  
ATOM    430  O   LEU A  56      -0.017  29.895  12.447  1.00  9.72           O  
ATOM    431  CB  LEU A  56      -2.836  30.463  11.896  1.00 13.80           C  
ATOM    432  CG  LEU A  56      -3.470  30.741  13.297  1.00 16.13           C  
ATOM    433  CD1 LEU A  56      -4.347  31.987  13.260  1.00 15.28           C  
ATOM    434  CD2 LEU A  56      -4.321  29.580  13.692  1.00 16.84           C  
ATOM    435  N   ASP A  57      -0.188  32.084  13.182  1.00 10.40           N  
ATOM    436  CA  ASP A  57       0.815  32.014  14.219  1.00 10.30           C  
ATOM    437  C   ASP A  57       0.127  31.812  15.571  1.00 11.75           C  
ATOM    438  O   ASP A  57      -0.652  32.631  16.053  1.00 12.91           O  
ATOM    439  CB  ASP A  57       1.602  33.296  14.173  1.00 10.66           C  
ATOM    440  CG  ASP A  57       2.778  33.336  15.132  1.00 11.39           C  
ATOM    441  OD1 ASP A  57       3.306  32.298  15.535  1.00 11.07           O  
ATOM    442  OD2 ASP A  57       3.168  34.448  15.455  1.00 13.15           O  
ATOM    443  N   THR A  58       0.447  30.723  16.244  1.00 12.55           N  
ATOM    444  CA  THR A  58      -0.324  30.325  17.416  1.00 12.98           C  
ATOM    445  C   THR A  58       0.368  30.541  18.758  1.00 13.48           C  
ATOM    446  O   THR A  58       1.568  30.812  18.815  1.00 14.00           O  
ATOM    447  CB  THR A  58      -0.698  28.851  17.219  1.00  9.54           C  
ATOM    448  OG1 THR A  58       0.491  28.084  17.369  1.00 11.40           O  
ATOM    449  CG2 THR A  58      -1.313  28.597  15.848  1.00 12.27           C  
ATOM    450  N   ALA A  59      -0.371  30.382  19.868  1.00 14.38           N  
ATOM    451  CA  ALA A  59       0.230  30.510  21.194  1.00 14.79           C  
ATOM    452  C   ALA A  59       0.928  29.210  21.608  1.00 15.41           C  
ATOM    453  O   ALA A  59       0.448  28.106  21.324  1.00 13.07           O  
ATOM    454  CB  ALA A  59      -0.845  30.818  22.238  1.00 15.47           C  
ATOM    455  N   GLY A  60       2.084  29.341  22.271  1.00 17.71           N  
ATOM    456  CA  GLY A  60       2.807  28.208  22.814  1.00 24.18           C  
ATOM    457  C   GLY A  60       2.190  27.751  24.130  1.00 31.21           C  
ATOM    458  O   GLY A  60       2.538  26.688  24.627  1.00 30.44           O  
ATOM    459  N   GLN A  61       1.260  28.503  24.726  1.00 39.50           N  
ATOM    460  CA  GLN A  61       0.671  28.099  25.994  1.00 48.84           C  
ATOM    461  C   GLN A  61      -0.683  27.395  25.985  1.00 51.52           C  
ATOM    462  O   GLN A  61      -1.606  27.780  25.276  1.00 52.17           O  
ATOM    463  CB  GLN A  61       0.605  29.327  26.874  1.00 51.56           C  
ATOM    464  CG  GLN A  61       0.871  28.861  28.312  1.00 56.74           C  
ATOM    465  CD  GLN A  61       1.506  29.937  29.177  1.00 58.74           C  
ATOM    466  OE1 GLN A  61       2.647  29.795  29.616  1.00 60.12           O  
ATOM    467  NE2 GLN A  61       0.783  31.031  29.429  1.00 60.18           N  
ATOM    468  N   GLU A  62      -0.804  26.349  26.818  1.00 57.40           N  
ATOM    469  CA  GLU A  62      -2.008  25.527  26.927  1.00 61.96           C  
ATOM    470  C   GLU A  62      -3.185  26.196  27.631  1.00 62.20           C  
ATOM    471  O   GLU A  62      -4.138  25.496  27.975  1.00 62.85           O  
ATOM    472  CB  GLU A  62      -1.629  24.183  27.632  1.00 65.18           C  
ATOM    473  CG  GLU A  62      -2.622  22.966  27.761  1.00 68.22           C  
ATOM    474  CD  GLU A  62      -3.032  22.132  26.528  1.00 70.25           C  
ATOM    475  OE1 GLU A  62      -2.710  22.494  25.395  1.00 71.45           O  
ATOM    476  OE2 GLU A  62      -3.691  21.101  26.689  1.00 70.00           O  
ATOM    477  N   GLU A  63      -3.206  27.520  27.904  1.00 62.78           N  
ATOM    478  CA  GLU A  63      -4.496  28.139  28.254  1.00 63.62           C  
ATOM    479  C   GLU A  63      -5.457  27.854  27.085  1.00 63.71           C  
ATOM    480  O   GLU A  63      -6.688  27.814  27.211  1.00 62.97           O  
ATOM    481  CB  GLU A  63      -4.372  29.666  28.475  1.00 65.13           C  
ATOM    482  CG  GLU A  63      -3.456  30.553  27.607  1.00 66.91           C  
ATOM    483  CD  GLU A  63      -4.012  31.235  26.345  1.00 68.05           C  
ATOM    484  OE1 GLU A  63      -5.220  31.462  26.220  1.00 68.64           O  
ATOM    485  OE2 GLU A  63      -3.198  31.568  25.481  1.00 67.62           O  
ATOM    486  N   TYR A  64      -4.801  27.606  25.934  1.00 63.36           N  
ATOM    487  CA  TYR A  64      -5.420  27.092  24.743  1.00 63.20           C  
ATOM    488  C   TYR A  64      -5.905  25.653  24.875  1.00 61.76           C  
ATOM    489  O   TYR A  64      -7.120  25.486  24.858  1.00 63.04           O  
ATOM    490  CB  TYR A  64      -4.437  27.208  23.613  1.00 64.83           C  
ATOM    491  CG  TYR A  64      -4.736  28.459  22.818  1.00 66.98           C  
ATOM    492  CD1 TYR A  64      -4.300  29.686  23.267  1.00 67.55           C  
ATOM    493  CD2 TYR A  64      -5.459  28.355  21.646  1.00 67.97           C  
ATOM    494  CE1 TYR A  64      -4.587  30.825  22.536  1.00 69.49           C  
ATOM    495  CE2 TYR A  64      -5.752  29.488  20.911  1.00 69.29           C  
ATOM    496  CZ  TYR A  64      -5.313  30.718  21.359  1.00 70.05           C  
ATOM    497  OH  TYR A  64      -5.589  31.852  20.614  1.00 70.67           O  
ATOM    498  N   SER A  65      -5.095  24.590  24.997  1.00 58.67           N  
ATOM    499  CA  SER A  65      -5.617  23.230  25.127  1.00 56.93           C  
ATOM    500  C   SER A  65      -6.614  22.757  24.063  1.00 55.33           C  
ATOM    501  O   SER A  65      -6.321  22.936  22.876  1.00 54.74           O  
ATOM    502  CB  SER A  65      -6.190  23.122  26.552  1.00 57.99           C  
ATOM    503  OG  SER A  65      -7.251  24.011  26.900  1.00 59.80           O  
ATOM    504  N   ALA A  66      -7.762  22.119  24.359  1.00 52.33           N  
ATOM    505  CA  ALA A  66      -8.766  21.824  23.335  1.00 48.80           C  
ATOM    506  C   ALA A  66      -9.138  23.050  22.492  1.00 45.71           C  
ATOM    507  O   ALA A  66      -9.751  22.862  21.449  1.00 44.33           O  
ATOM    508  CB  ALA A  66     -10.043  21.300  23.971  1.00 49.14           C  
ATOM    509  N   MET A  67      -8.829  24.310  22.875  1.00 42.85           N  
ATOM    510  CA  MET A  67      -8.984  25.465  21.967  1.00 40.01           C  
ATOM    511  C   MET A  67      -8.093  25.362  20.719  1.00 36.79           C  
ATOM    512  O   MET A  67      -8.221  26.184  19.805  1.00 36.08           O  
ATOM    513  CB  MET A  67      -8.594  26.804  22.581  1.00 42.50           C  
ATOM    514  CG  MET A  67      -9.359  27.330  23.772  1.00 45.93           C  
ATOM    515  SD  MET A  67     -11.140  27.396  23.483  1.00 48.74           S  
ATOM    516  CE  MET A  67     -11.526  25.880  24.321  1.00 47.64           C  
ATOM    517  N   ARG A  68      -7.128  24.418  20.665  1.00 31.59           N  
ATOM    518  CA  ARG A  68      -6.322  24.217  19.467  1.00 26.34           C  
ATOM    519  C   ARG A  68      -7.140  23.473  18.424  1.00 23.68           C  
ATOM    520  O   ARG A  68      -6.846  23.617  17.231  1.00 21.93           O  
ATOM    521  CB  ARG A  68      -5.057  23.394  19.745  1.00 25.86           C  
ATOM    522  CG  ARG A  68      -4.161  23.898  20.869  1.00 29.36           C  
ATOM    523  CD  ARG A  68      -2.881  23.061  20.998  1.00 32.88           C  
ATOM    524  NE  ARG A  68      -2.221  22.990  22.315  1.00 36.64           N  
ATOM    525  CZ  ARG A  68      -1.700  24.031  23.001  1.00 39.66           C  
ATOM    526  NH1 ARG A  68      -1.903  25.315  22.664  1.00 42.06           N  
ATOM    527  NH2 ARG A  68      -0.933  23.798  24.071  1.00 39.61           N  
ATOM    528  N   ASP A  69      -8.188  22.721  18.793  1.00 19.14           N  
ATOM    529  CA  ASP A  69      -8.880  21.905  17.822  1.00 20.43           C  
ATOM    530  C   ASP A  69      -9.437  22.623  16.617  1.00 22.16           C  
ATOM    531  O   ASP A  69      -9.453  22.109  15.488  1.00 19.58           O  
ATOM    532  CB  ASP A  69     -10.025  21.148  18.478  1.00 20.58           C  
ATOM    533  CG  ASP A  69      -9.598  19.935  19.303  1.00 22.81           C  
ATOM    534  OD1 ASP A  69      -8.409  19.708  19.538  1.00 24.59           O  
ATOM    535  OD2 ASP A  69     -10.475  19.176  19.715  1.00 25.28           O  
ATOM    536  N   GLN A  70      -9.834  23.874  16.840  1.00 23.26           N  
ATOM    537  CA  GLN A  70     -10.451  24.609  15.759  1.00 23.53           C  
ATOM    538  C   GLN A  70      -9.437  24.925  14.667  1.00 21.20           C  
ATOM    539  O   GLN A  70      -9.653  24.591  13.493  1.00 20.90           O  
ATOM    540  CB  GLN A  70     -11.071  25.881  16.341  1.00 27.73           C  
ATOM    541  CG  GLN A  70     -12.498  26.019  15.832  1.00 34.11           C  
ATOM    542  CD  GLN A  70     -13.103  27.407  16.008  1.00 37.87           C  
ATOM    543  OE1 GLN A  70     -12.532  28.284  16.672  1.00 39.77           O  
ATOM    544  NE2 GLN A  70     -14.283  27.620  15.406  1.00 37.89           N  
ATOM    545  N   TYR A  71      -8.292  25.515  15.050  1.00 19.09           N  
ATOM    546  CA  TYR A  71      -7.329  25.873  14.030  1.00 17.69           C  
ATOM    547  C   TYR A  71      -6.648  24.658  13.416  1.00 17.24           C  
ATOM    548  O   TYR A  71      -6.247  24.675  12.245  1.00 17.25           O  
ATOM    549  CB  TYR A  71      -6.302  26.868  14.625  1.00 17.87           C  
ATOM    550  CG  TYR A  71      -5.311  26.480  15.725  1.00 18.90           C  
ATOM    551  CD1 TYR A  71      -4.355  25.510  15.492  1.00 19.74           C  
ATOM    552  CD2 TYR A  71      -5.328  27.162  16.940  1.00 19.21           C  
ATOM    553  CE1 TYR A  71      -3.402  25.212  16.450  1.00 20.38           C  
ATOM    554  CE2 TYR A  71      -4.375  26.868  17.901  1.00 21.93           C  
ATOM    555  CZ  TYR A  71      -3.422  25.897  17.645  1.00 21.91           C  
ATOM    556  OH  TYR A  71      -2.463  25.590  18.588  1.00 26.44           O  
ATOM    557  N   MET A  72      -6.557  23.559  14.166  1.00 14.81           N  
ATOM    558  CA  MET A  72      -5.958  22.393  13.563  1.00 18.59           C  
ATOM    559  C   MET A  72      -6.849  21.778  12.472  1.00 19.38           C  
ATOM    560  O   MET A  72      -6.385  21.198  11.492  1.00 17.67           O  
ATOM    561  CB  MET A  72      -5.658  21.386  14.669  1.00 17.39           C  
ATOM    562  CG  MET A  72      -4.479  21.796  15.514  1.00 16.35           C  
ATOM    563  SD  MET A  72      -4.146  20.600  16.820  1.00 17.04           S  
ATOM    564  CE  MET A  72      -2.635  21.259  17.460  1.00 17.72           C  
ATOM    565  N   ARG A  73      -8.174  21.931  12.626  1.00 20.31           N  
ATOM    566  CA  ARG A  73      -9.120  21.350  11.701  1.00 22.24           C  
ATOM    567  C   ARG A  73      -9.087  22.084  10.370  1.00 20.94           C  
ATOM    568  O   ARG A  73      -9.183  21.450   9.326  1.00 20.81           O  
ATOM    569  CB  ARG A  73     -10.499  21.414  12.369  1.00 25.29           C  
ATOM    570  CG  ARG A  73     -11.553  20.499  11.767  1.00 30.04           C  
ATOM    571  CD  ARG A  73     -12.775  20.429  12.687  1.00 31.86           C  
ATOM    572  NE  ARG A  73     -12.483  19.702  13.917  1.00 34.70           N  
ATOM    573  CZ  ARG A  73     -12.894  20.122  15.130  1.00 36.49           C  
ATOM    574  NH1 ARG A  73     -12.579  19.402  16.196  1.00 36.93           N  
ATOM    575  NH2 ARG A  73     -13.609  21.239  15.311  1.00 38.17           N  
ATOM    576  N   THR A  74      -8.868  23.401  10.413  1.00 21.33           N  
ATOM    577  CA  THR A  74      -8.813  24.240   9.219  1.00 24.99           C  
ATOM    578  C   THR A  74      -7.436  24.351   8.544  1.00 23.10           C  
ATOM    579  O   THR A  74      -7.367  24.738   7.371  1.00 22.59           O  
ATOM    580  CB  THR A  74      -9.289  25.676   9.538  1.00 25.73           C  
ATOM    581  OG1 THR A  74      -8.351  26.302  10.409  1.00 31.08           O  
ATOM    582  CG2 THR A  74     -10.657  25.644  10.201  1.00 27.58           C  
ATOM    583  N   GLY A  75      -6.345  24.084   9.289  1.00 19.58           N  
ATOM    584  CA  GLY A  75      -5.013  24.114   8.730  1.00 15.79           C  
ATOM    585  C   GLY A  75      -4.823  23.023   7.713  1.00 13.66           C  
ATOM    586  O   GLY A  75      -5.245  21.880   7.884  1.00 14.69           O  
ATOM    587  N   GLU A  76      -4.228  23.360   6.573  1.00 13.14           N  
ATOM    588  CA  GLU A  76      -3.914  22.363   5.546  1.00 12.99           C  
ATOM    589  C   GLU A  76      -2.514  21.740   5.753  1.00 12.22           C  
ATOM    590  O   GLU A  76      -2.293  20.576   5.426  1.00 13.59           O  
ATOM    591  CB  GLU A  76      -3.999  23.014   4.145  1.00 13.07           C  
ATOM    592  CG  GLU A  76      -5.387  23.377   3.676  1.00 14.35           C  
ATOM    593  CD  GLU A  76      -5.261  24.069   2.323  1.00 20.40           C  
ATOM    594  OE1 GLU A  76      -5.461  23.403   1.288  1.00 24.32           O  
ATOM    595  OE2 GLU A  76      -4.913  25.250   2.284  1.00 18.82           O  
ATOM    596  N   GLY A  77      -1.553  22.503   6.301  1.00 10.73           N  
ATOM    597  CA  GLY A  77      -0.216  22.018   6.570  1.00  8.07           C  
ATOM    598  C   GLY A  77       0.302  22.689   7.819  1.00  8.63           C  
ATOM    599  O   GLY A  77      -0.066  23.823   8.127  1.00  8.55           O  
ATOM    600  N   PHE A  78       1.248  22.013   8.479  1.00  9.15           N  
ATOM    601  CA  PHE A  78       1.754  22.468   9.773  1.00  8.87           C  
ATOM    602  C   PHE A  78       3.268  22.520   9.854  1.00  9.51           C  
ATOM    603  O   PHE A  78       3.930  21.542   9.486  1.00  9.15           O  
ATOM    604  CB  PHE A  78       1.247  21.532  10.904  1.00  9.44           C  
ATOM    605  CG  PHE A  78      -0.267  21.472  11.000  1.00  9.66           C  
ATOM    606  CD1 PHE A  78      -0.906  22.310  11.901  1.00 10.71           C  
ATOM    607  CD2 PHE A  78      -0.994  20.645  10.152  1.00 10.20           C  
ATOM    608  CE1 PHE A  78      -2.295  22.338  11.940  1.00 10.61           C  
ATOM    609  CE2 PHE A  78      -2.378  20.678  10.192  1.00 12.55           C  
ATOM    610  CZ  PHE A  78      -3.022  21.529  11.081  1.00 12.80           C  
ATOM    611  N   LEU A  79       3.813  23.636  10.354  1.00  8.72           N  
ATOM    612  CA  LEU A  79       5.230  23.626  10.699  1.00  9.93           C  
ATOM    613  C   LEU A  79       5.279  23.281  12.181  1.00  9.09           C  
ATOM    614  O   LEU A  79       4.701  24.008  12.988  1.00 11.58           O  
ATOM    615  CB  LEU A  79       5.921  24.970  10.567  1.00 12.80           C  
ATOM    616  CG  LEU A  79       6.155  25.659   9.249  1.00 16.39           C  
ATOM    617  CD1 LEU A  79       7.007  26.911   9.544  1.00 17.02           C  
ATOM    618  CD2 LEU A  79       6.904  24.756   8.269  1.00 16.98           C  
ATOM    619  N   CYS A  80       5.950  22.219  12.579  1.00  9.14           N  
ATOM    620  CA  CYS A  80       6.074  21.821  13.981  1.00 11.81           C  
ATOM    621  C   CYS A  80       7.448  22.237  14.434  1.00 11.53           C  
ATOM    622  O   CYS A  80       8.435  21.640  14.000  1.00 12.21           O  
ATOM    623  CB  CYS A  80       5.903  20.318  14.106  1.00 13.73           C  
ATOM    624  SG  CYS A  80       4.158  19.900  13.837  1.00 18.26           S  
ATOM    625  N   VAL A  81       7.486  23.282  15.269  1.00  7.57           N  
ATOM    626  CA  VAL A  81       8.730  23.956  15.604  1.00  8.45           C  
ATOM    627  C   VAL A  81       9.248  23.620  16.996  1.00  8.90           C  
ATOM    628  O   VAL A  81       8.451  23.680  17.939  1.00  8.49           O  
ATOM    629  CB  VAL A  81       8.544  25.516  15.507  1.00  7.40           C  
ATOM    630  CG1 VAL A  81       9.917  26.196  15.588  1.00  9.42           C  
ATOM    631  CG2 VAL A  81       8.004  25.954  14.167  1.00  8.59           C  
ATOM    632  N   PHE A  82      10.546  23.237  17.119  1.00  9.49           N  
ATOM    633  CA  PHE A  82      11.195  23.202  18.442  1.00  9.09           C  
ATOM    634  C   PHE A  82      12.511  23.994  18.350  1.00  9.83           C  
ATOM    635  O   PHE A  82      12.914  24.440  17.266  1.00  9.02           O  
ATOM    636  CB  PHE A  82      11.482  21.755  18.902  1.00  9.76           C  
ATOM    637  CG  PHE A  82      12.536  21.062  18.071  1.00 10.09           C  
ATOM    638  CD1 PHE A  82      13.867  21.099  18.486  1.00 10.70           C  
ATOM    639  CD2 PHE A  82      12.192  20.412  16.889  1.00 10.93           C  
ATOM    640  CE1 PHE A  82      14.838  20.483  17.699  1.00 11.12           C  
ATOM    641  CE2 PHE A  82      13.181  19.807  16.125  1.00 10.73           C  
ATOM    642  CZ  PHE A  82      14.505  19.839  16.523  1.00 10.35           C  
ATOM    643  N   ALA A  83      13.128  24.269  19.516  1.00  9.75           N  
ATOM    644  CA  ALA A  83      14.407  24.963  19.569  1.00 10.32           C  
ATOM    645  C   ALA A  83      15.509  23.960  19.916  1.00  9.48           C  
ATOM    646  O   ALA A  83      15.362  23.142  20.839  1.00  9.61           O  
ATOM    647  CB  ALA A  83      14.354  26.083  20.620  1.00  9.75           C  
ATOM    648  N   ILE A  84      16.624  24.042  19.160  1.00 11.41           N  
ATOM    649  CA  ILE A  84      17.714  23.070  19.299  1.00 13.15           C  
ATOM    650  C   ILE A  84      18.446  23.223  20.623  1.00 14.57           C  
ATOM    651  O   ILE A  84      19.234  22.347  20.971  1.00 13.94           O  
ATOM    652  CB  ILE A  84      18.775  23.151  18.160  1.00 13.29           C  
ATOM    653  CG1 ILE A  84      19.403  24.509  17.878  1.00 14.90           C  
ATOM    654  CG2 ILE A  84      18.018  22.701  16.933  1.00 13.09           C  
ATOM    655  CD1 ILE A  84      20.578  24.957  18.763  1.00 17.59           C  
ATOM    656  N   ASN A  85      18.200  24.290  21.390  1.00 13.61           N  
ATOM    657  CA  ASN A  85      18.794  24.394  22.720  1.00 15.52           C  
ATOM    658  C   ASN A  85      17.758  24.156  23.828  1.00 15.49           C  
ATOM    659  O   ASN A  85      17.988  24.519  24.999  1.00 16.13           O  
ATOM    660  CB  ASN A  85      19.446  25.788  22.885  1.00 15.16           C  
ATOM    661  CG  ASN A  85      18.464  26.946  22.904  1.00 16.42           C  
ATOM    662  OD1 ASN A  85      17.355  26.878  22.362  1.00 16.01           O  
ATOM    663  ND2 ASN A  85      18.808  28.030  23.587  1.00 16.83           N  
ATOM    664  N   ASN A  86      16.616  23.515  23.509  1.00 14.72           N  
ATOM    665  CA  ASN A  86      15.553  23.303  24.483  1.00 13.01           C  
ATOM    666  C   ASN A  86      14.987  21.901  24.309  1.00 13.17           C  
ATOM    667  O   ASN A  86      14.080  21.668  23.520  1.00 13.04           O  
ATOM    668  CB  ASN A  86      14.478  24.367  24.256  1.00 16.51           C  
ATOM    669  CG  ASN A  86      13.267  24.415  25.187  1.00 20.74           C  
ATOM    670  OD1 ASN A  86      12.370  25.241  25.018  1.00 25.41           O  
ATOM    671  ND2 ASN A  86      13.123  23.596  26.206  1.00 19.96           N  
ATOM    672  N   THR A  87      15.488  20.950  25.103  1.00 13.80           N  
ATOM    673  CA  THR A  87      15.095  19.553  25.026  1.00 15.40           C  
ATOM    674  C   THR A  87      13.589  19.316  25.266  1.00 14.40           C  
ATOM    675  O   THR A  87      12.953  18.535  24.546  1.00 14.11           O  
ATOM    676  CB  THR A  87      15.983  18.791  26.046  1.00 16.19           C  
ATOM    677  OG1 THR A  87      17.325  18.908  25.571  1.00 18.22           O  
ATOM    678  CG2 THR A  87      15.626  17.327  26.180  1.00 17.82           C  
ATOM    679  N   LYS A  88      12.983  19.958  26.272  1.00 14.42           N  
ATOM    680  CA  LYS A  88      11.552  19.842  26.535  1.00 15.84           C  
ATOM    681  C   LYS A  88      10.726  20.232  25.278  1.00 15.06           C  
ATOM    682  O   LYS A  88       9.722  19.582  25.003  1.00 14.61           O  
ATOM    683  CB  LYS A  88      11.207  20.766  27.717  1.00 19.53           C  
ATOM    684  CG  LYS A  88       9.937  20.401  28.457  1.00 27.71           C  
ATOM    685  CD  LYS A  88       9.585  21.452  29.529  1.00 33.26           C  
ATOM    686  CE  LYS A  88       9.061  22.762  28.877  1.00 36.79           C  
ATOM    687  NZ  LYS A  88       8.642  23.763  29.852  1.00 37.29           N  
ATOM    688  N   SER A  89      11.119  21.259  24.475  1.00 12.36           N  
ATOM    689  CA  SER A  89      10.325  21.666  23.309  1.00 11.31           C  
ATOM    690  C   SER A  89      10.371  20.572  22.268  1.00 12.51           C  
ATOM    691  O   SER A  89       9.397  20.388  21.547  1.00 12.88           O  
ATOM    692  CB  SER A  89      10.844  22.951  22.674  1.00 11.64           C  
ATOM    693  OG  SER A  89      12.160  22.900  22.124  1.00 11.11           O  
ATOM    694  N   PHE A  90      11.504  19.842  22.204  1.00 11.27           N  
ATOM    695  CA  PHE A  90      11.680  18.751  21.262  1.00 12.91           C  
ATOM    696  C   PHE A  90      10.760  17.601  21.667  1.00 14.37           C  
ATOM    697  O   PHE A  90      10.034  17.057  20.839  1.00 13.24           O  
ATOM    698  CB  PHE A  90      13.161  18.312  21.260  1.00 12.34           C  
ATOM    699  CG  PHE A  90      13.411  17.120  20.351  1.00 14.41           C  
ATOM    700  CD1 PHE A  90      13.890  15.948  20.903  1.00 15.10           C  
ATOM    701  CD2 PHE A  90      13.136  17.206  18.990  1.00 14.81           C  
ATOM    702  CE1 PHE A  90      14.093  14.857  20.088  1.00 16.20           C  
ATOM    703  CE2 PHE A  90      13.340  16.110  18.179  1.00 14.81           C  
ATOM    704  CZ  PHE A  90      13.818  14.935  18.731  1.00 15.39           C  
ATOM    705  N   GLU A  91      10.725  17.231  22.949  1.00 14.40           N  
ATOM    706  CA  GLU A  91       9.863  16.146  23.407  1.00 15.78           C  
ATOM    707  C   GLU A  91       8.374  16.466  23.301  1.00 16.18           C  
ATOM    708  O   GLU A  91       7.533  15.582  23.114  1.00 17.50           O  
ATOM    709  CB  GLU A  91      10.226  15.846  24.835  1.00 19.84           C  
ATOM    710  CG  GLU A  91      11.654  15.386  25.074  1.00 24.49           C  
ATOM    711  CD  GLU A  91      12.090  15.310  26.537  1.00 27.97           C  
ATOM    712  OE1 GLU A  91      13.199  14.842  26.766  1.00 30.72           O  
ATOM    713  OE2 GLU A  91      11.371  15.730  27.449  1.00 30.38           O  
ATOM    714  N   ASP A  92       8.019  17.747  23.433  1.00 16.19           N  
ATOM    715  CA  ASP A  92       6.650  18.216  23.265  1.00 15.23           C  
ATOM    716  C   ASP A  92       6.141  18.053  21.839  1.00 14.29           C  
ATOM    717  O   ASP A  92       4.927  18.074  21.633  1.00 14.78           O  
ATOM    718  CB  ASP A  92       6.536  19.708  23.646  1.00 17.85           C  
ATOM    719  CG  ASP A  92       6.706  20.080  25.127  1.00 21.39           C  
ATOM    720  OD1 ASP A  92       6.648  19.209  25.997  1.00 20.06           O  
ATOM    721  OD2 ASP A  92       6.887  21.272  25.401  1.00 24.39           O  
ATOM    722  N   ILE A  93       7.013  17.910  20.826  1.00 11.76           N  
ATOM    723  CA  ILE A  93       6.559  17.749  19.452  1.00 14.77           C  
ATOM    724  C   ILE A  93       5.574  16.583  19.354  1.00 14.03           C  
ATOM    725  O   ILE A  93       4.576  16.695  18.644  1.00 14.93           O  
ATOM    726  CB  ILE A  93       7.790  17.499  18.485  1.00 14.96           C  
ATOM    727  CG1 ILE A  93       8.506  18.830  18.293  1.00 15.41           C  
ATOM    728  CG2 ILE A  93       7.369  16.936  17.091  1.00 14.61           C  
ATOM    729  CD1 ILE A  93       7.654  19.940  17.637  1.00 20.05           C  
ATOM    730  N   HIS A  94       5.806  15.471  20.049  1.00 15.23           N  
ATOM    731  CA  HIS A  94       4.940  14.302  19.956  1.00 18.20           C  
ATOM    732  C   HIS A  94       3.494  14.635  20.287  1.00 16.36           C  
ATOM    733  O   HIS A  94       2.576  14.183  19.598  1.00 17.20           O  
ATOM    734  CB  HIS A  94       5.436  13.194  20.900  1.00 23.57           C  
ATOM    735  CG  HIS A  94       4.685  11.874  20.678  1.00 29.09           C  
ATOM    736  ND1 HIS A  94       4.923  11.118  19.602  1.00 31.26           N  
ATOM    737  CD2 HIS A  94       3.705  11.361  21.498  1.00 30.93           C  
ATOM    738  CE1 HIS A  94       4.078  10.110  19.746  1.00 31.74           C  
ATOM    739  NE2 HIS A  94       3.366  10.260  20.861  1.00 32.20           N  
ATOM    740  N   GLN A  95       3.271  15.499  21.281  1.00 16.91           N  
ATOM    741  CA  GLN A  95       1.916  15.878  21.673  1.00 18.66           C  
ATOM    742  C   GLN A  95       1.226  16.736  20.625  1.00 16.97           C  
ATOM    743  O   GLN A  95       0.012  16.562  20.443  1.00 15.36           O  
ATOM    744  CB  GLN A  95       1.928  16.626  23.018  1.00 21.56           C  
ATOM    745  CG  GLN A  95       2.457  15.766  24.180  1.00 29.81           C  
ATOM    746  CD  GLN A  95       3.370  16.540  25.150  1.00 35.29           C  
ATOM    747  OE1 GLN A  95       3.037  17.647  25.593  1.00 37.94           O  
ATOM    748  NE2 GLN A  95       4.546  16.006  25.521  1.00 37.04           N  
ATOM    749  N   TYR A  96       1.930  17.653  19.921  1.00 16.06           N  
ATOM    750  CA  TYR A  96       1.276  18.417  18.826  1.00 16.07           C  
ATOM    751  C   TYR A  96       0.963  17.504  17.658  1.00 14.44           C  
ATOM    752  O   TYR A  96      -0.138  17.565  17.118  1.00 15.79           O  
ATOM    753  CB  TYR A  96       2.139  19.554  18.264  1.00 17.94           C  
ATOM    754  CG  TYR A  96       2.287  20.677  19.277  1.00 19.19           C  
ATOM    755  CD1 TYR A  96       1.368  21.699  19.338  1.00 19.33           C  
ATOM    756  CD2 TYR A  96       3.348  20.631  20.161  1.00 19.61           C  
ATOM    757  CE1 TYR A  96       1.526  22.678  20.308  1.00 21.72           C  
ATOM    758  CE2 TYR A  96       3.512  21.595  21.129  1.00 21.72           C  
ATOM    759  CZ  TYR A  96       2.594  22.613  21.190  1.00 21.26           C  
ATOM    760  OH  TYR A  96       2.776  23.582  22.153  1.00 24.09           O  
ATOM    761  N   ARG A  97       1.904  16.635  17.295  1.00 13.30           N  
ATOM    762  CA  ARG A  97       1.699  15.650  16.247  1.00 15.46           C  
ATOM    763  C   ARG A  97       0.457  14.794  16.492  1.00 14.26           C  
ATOM    764  O   ARG A  97      -0.420  14.676  15.641  1.00 14.10           O  
ATOM    765  CB  ARG A  97       2.939  14.796  16.196  1.00 17.97           C  
ATOM    766  CG  ARG A  97       2.886  13.541  15.357  1.00 23.35           C  
ATOM    767  CD  ARG A  97       3.333  13.765  13.943  1.00 23.59           C  
ATOM    768  NE  ARG A  97       3.314  12.471  13.314  1.00 24.08           N  
ATOM    769  CZ  ARG A  97       3.268  12.320  12.007  1.00 25.74           C  
ATOM    770  NH1 ARG A  97       3.135  11.073  11.548  1.00 26.76           N  
ATOM    771  NH2 ARG A  97       3.353  13.380  11.181  1.00 26.95           N  
ATOM    772  N   GLU A  98       0.332  14.218  17.678  1.00 13.69           N  
ATOM    773  CA  GLU A  98      -0.807  13.361  17.941  1.00 16.64           C  
ATOM    774  C   GLU A  98      -2.118  14.108  17.983  1.00 15.57           C  
ATOM    775  O   GLU A  98      -3.157  13.573  17.607  1.00 15.85           O  
ATOM    776  CB  GLU A  98      -0.593  12.623  19.260  1.00 21.96           C  
ATOM    777  CG  GLU A  98       0.417  11.455  19.177  1.00 28.02           C  
ATOM    778  CD  GLU A  98       0.147  10.460  18.038  1.00 31.04           C  
ATOM    779  OE1 GLU A  98       1.118  10.123  17.373  1.00 33.58           O  
ATOM    780  OE2 GLU A  98      -0.992  10.025  17.790  1.00 33.61           O  
ATOM    781  N   GLN A  99      -2.105  15.362  18.446  1.00 14.66           N  
ATOM    782  CA  GLN A  99      -3.343  16.104  18.468  1.00 13.22           C  
ATOM    783  C   GLN A  99      -3.779  16.398  17.049  1.00 12.15           C  
ATOM    784  O   GLN A  99      -4.974  16.274  16.791  1.00 14.09           O  
ATOM    785  CB  GLN A  99      -3.158  17.403  19.250  1.00 16.29           C  
ATOM    786  CG  GLN A  99      -4.513  18.118  19.407  1.00 19.67           C  
ATOM    787  CD  GLN A  99      -4.517  19.240  20.438  1.00 22.19           C  
ATOM    788  OE1 GLN A  99      -3.537  19.485  21.138  1.00 23.70           O  
ATOM    789  NE2 GLN A  99      -5.628  19.961  20.537  1.00 22.72           N  
ATOM    790  N   ILE A 100      -2.861  16.795  16.142  1.00 11.42           N  
ATOM    791  CA  ILE A 100      -3.197  17.121  14.743  1.00 10.81           C  
ATOM    792  C   ILE A 100      -3.761  15.893  14.008  1.00 12.39           C  
ATOM    793  O   ILE A 100      -4.733  15.967  13.243  1.00 12.70           O  
ATOM    794  CB  ILE A 100      -1.924  17.659  14.038  1.00 10.32           C  
ATOM    795  CG1 ILE A 100      -1.642  19.075  14.518  1.00 10.37           C  
ATOM    796  CG2 ILE A 100      -2.131  17.685  12.512  1.00 11.36           C  
ATOM    797  CD1 ILE A 100      -0.184  19.481  14.392  1.00 10.69           C  
ATOM    798  N   LYS A 101      -3.143  14.732  14.255  1.00 14.08           N  
ATOM    799  CA  LYS A 101      -3.613  13.487  13.637  1.00 15.95           C  
ATOM    800  C   LYS A 101      -5.021  13.150  14.079  1.00 15.72           C  
ATOM    801  O   LYS A 101      -5.848  12.770  13.262  1.00 14.25           O  
ATOM    802  CB  LYS A 101      -2.681  12.317  13.996  1.00 17.44           C  
ATOM    803  CG  LYS A 101      -1.414  12.284  13.115  1.00 19.24           C  
ATOM    804  CD  LYS A 101      -0.332  11.418  13.764  1.00 23.28           C  
ATOM    805  CE  LYS A 101      -0.752  10.000  14.188  1.00 23.82           C  
ATOM    806  NZ  LYS A 101       0.400   9.230  14.662  1.00 24.00           N  
ATOM    807  N   ARG A 102      -5.278  13.341  15.377  1.00 16.72           N  
ATOM    808  CA  ARG A 102      -6.586  13.098  15.962  1.00 18.74           C  
ATOM    809  C   ARG A 102      -7.643  14.087  15.440  1.00 19.07           C  
ATOM    810  O   ARG A 102      -8.712  13.628  15.002  1.00 20.67           O  
ATOM    811  CB  ARG A 102      -6.457  13.197  17.462  1.00 20.62           C  
ATOM    812  CG  ARG A 102      -7.539  12.409  18.132  1.00 26.89           C  
ATOM    813  CD  ARG A 102      -7.610  12.887  19.585  1.00 30.60           C  
ATOM    814  NE  ARG A 102      -8.197  14.224  19.645  1.00 35.83           N  
ATOM    815  CZ  ARG A 102      -7.633  15.255  20.301  1.00 37.61           C  
ATOM    816  NH1 ARG A 102      -8.243  16.455  20.267  1.00 38.37           N  
ATOM    817  NH2 ARG A 102      -6.481  15.110  20.983  1.00 38.39           N  
ATOM    818  N   VAL A 103      -7.418  15.407  15.395  1.00 15.59           N  
ATOM    819  CA  VAL A 103      -8.452  16.326  14.881  1.00 18.48           C  
ATOM    820  C   VAL A 103      -8.665  16.200  13.349  1.00 16.72           C  
ATOM    821  O   VAL A 103      -9.776  16.383  12.848  1.00 15.90           O  
ATOM    822  CB  VAL A 103      -8.131  17.840  15.215  1.00 20.10           C  
ATOM    823  CG1 VAL A 103      -7.896  18.005  16.704  1.00 21.34           C  
ATOM    824  CG2 VAL A 103      -6.899  18.302  14.512  1.00 23.93           C  
ATOM    825  N   LYS A 104      -7.622  15.902  12.574  1.00 13.84           N  
ATOM    826  CA  LYS A 104      -7.804  15.755  11.140  1.00 16.11           C  
ATOM    827  C   LYS A 104      -8.158  14.329  10.716  1.00 16.70           C  
ATOM    828  O   LYS A 104      -8.260  14.079   9.508  1.00 17.27           O  
ATOM    829  CB  LYS A 104      -6.525  16.215  10.404  1.00 18.12           C  
ATOM    830  CG  LYS A 104      -6.197  17.678  10.744  1.00 19.53           C  
ATOM    831  CD  LYS A 104      -5.250  18.297   9.736  1.00 21.28           C  
ATOM    832  CE  LYS A 104      -5.921  18.590   8.390  1.00 20.75           C  
ATOM    833  NZ  LYS A 104      -6.875  19.673   8.462  1.00 19.79           N  
ATOM    834  N   ASP A 105      -8.372  13.390  11.669  1.00 15.91           N  
ATOM    835  CA  ASP A 105      -8.666  11.988  11.359  1.00 15.43           C  
ATOM    836  C   ASP A 105      -7.705  11.372  10.333  1.00 16.04           C  
ATOM    837  O   ASP A 105      -8.106  10.654   9.415  1.00 15.38           O  
ATOM    838  CB  ASP A 105     -10.077  11.847  10.810  1.00 18.74           C  
ATOM    839  CG  ASP A 105     -11.261  12.121  11.696  1.00 21.15           C  
ATOM    840  OD1 ASP A 105     -11.183  11.972  12.918  1.00 21.36           O  
ATOM    841  OD2 ASP A 105     -12.281  12.480  11.113  1.00 22.63           O  
ATOM    842  N   SER A 106      -6.397  11.591  10.469  1.00 15.54           N  
ATOM    843  CA  SER A 106      -5.470  11.174   9.442  1.00 17.25           C  
ATOM    844  C   SER A 106      -4.112  10.882  10.011  1.00 17.31           C  
ATOM    845  O   SER A 106      -3.650  11.556  10.916  1.00 19.11           O  
ATOM    846  CB  SER A 106      -5.463  12.314   8.398  1.00 19.27           C  
ATOM    847  OG  SER A 106      -4.326  12.490   7.573  1.00 24.20           O  
ATOM    848  N   ASP A 107      -3.454   9.891   9.453  1.00 17.29           N  
ATOM    849  CA  ASP A 107      -2.109   9.557   9.868  1.00 19.80           C  
ATOM    850  C   ASP A 107      -1.000  10.220   9.063  1.00 20.36           C  
ATOM    851  O   ASP A 107       0.197  10.118   9.345  1.00 21.26           O  
ATOM    852  CB  ASP A 107      -1.970   8.045   9.810  1.00 23.15           C  
ATOM    853  CG  ASP A 107      -2.863   7.310  10.807  1.00 25.12           C  
ATOM    854  OD1 ASP A 107      -3.262   6.206  10.462  1.00 29.21           O  
ATOM    855  OD2 ASP A 107      -3.127   7.812  11.903  1.00 26.59           O  
ATOM    856  N   ASP A 108      -1.383  10.909   8.005  1.00 20.57           N  
ATOM    857  CA  ASP A 108      -0.430  11.664   7.216  1.00 22.38           C  
ATOM    858  C   ASP A 108      -1.061  12.982   6.842  1.00 21.37           C  
ATOM    859  O   ASP A 108      -1.973  13.096   6.030  1.00 24.36           O  
ATOM    860  CB  ASP A 108      -0.056  10.900   5.967  1.00 27.28           C  
ATOM    861  CG  ASP A 108      -1.263  10.278   5.320  1.00 32.24           C  
ATOM    862  OD1 ASP A 108      -1.714   9.272   5.877  1.00 37.07           O  
ATOM    863  OD2 ASP A 108      -1.747  10.790   4.301  1.00 36.33           O  
ATOM    864  N   VAL A 109      -0.598  13.970   7.572  1.00 19.33           N  
ATOM    865  CA  VAL A 109      -1.009  15.354   7.400  1.00 17.49           C  
ATOM    866  C   VAL A 109       0.215  16.086   6.819  1.00 14.55           C  
ATOM    867  O   VAL A 109       1.335  15.772   7.245  1.00 13.64           O  
ATOM    868  CB  VAL A 109      -1.410  15.870   8.784  1.00 18.40           C  
ATOM    869  CG1 VAL A 109      -1.645  17.366   8.765  1.00 20.21           C  
ATOM    870  CG2 VAL A 109      -2.676  15.101   9.214  1.00 20.27           C  
ATOM    871  N   PRO A 110       0.141  17.001   5.825  1.00 12.41           N  
ATOM    872  CA  PRO A 110       1.297  17.783   5.384  1.00 11.52           C  
ATOM    873  C   PRO A 110       1.920  18.480   6.605  1.00 11.79           C  
ATOM    874  O   PRO A 110       1.289  19.245   7.324  1.00  9.55           O  
ATOM    875  CB  PRO A 110       0.728  18.721   4.370  1.00 11.31           C  
ATOM    876  CG  PRO A 110      -0.410  17.926   3.779  1.00 11.38           C  
ATOM    877  CD  PRO A 110      -1.044  17.309   5.020  1.00 12.05           C  
ATOM    878  N   MET A 111       3.192  18.201   6.874  1.00 11.92           N  
ATOM    879  CA  MET A 111       3.878  18.724   8.050  1.00 11.49           C  
ATOM    880  C   MET A 111       5.379  18.749   7.807  1.00 11.68           C  
ATOM    881  O   MET A 111       5.903  17.900   7.098  1.00 11.11           O  
ATOM    882  CB  MET A 111       3.494  17.806   9.211  1.00 14.36           C  
ATOM    883  CG  MET A 111       3.864  18.110  10.627  1.00 17.41           C  
ATOM    884  SD  MET A 111       3.231  16.825  11.758  1.00 18.36           S  
ATOM    885  CE  MET A 111       1.528  17.128  11.498  1.00 17.25           C  
ATOM    886  N   VAL A 112       6.091  19.706   8.404  1.00 10.73           N  
ATOM    887  CA  VAL A 112       7.545  19.763   8.348  1.00 10.18           C  
ATOM    888  C   VAL A 112       7.992  19.875   9.794  1.00  9.11           C  
ATOM    889  O   VAL A 112       7.404  20.633  10.556  1.00 10.77           O  
ATOM    890  CB  VAL A 112       8.010  21.024   7.542  1.00 11.80           C  
ATOM    891  CG1 VAL A 112       9.528  21.213   7.558  1.00 13.24           C  
ATOM    892  CG2 VAL A 112       7.542  20.843   6.104  1.00 14.56           C  
ATOM    893  N   LEU A 113       9.032  19.167  10.207  1.00  8.47           N  
ATOM    894  CA  LEU A 113       9.632  19.332  11.535  1.00  9.53           C  
ATOM    895  C   LEU A 113      10.738  20.384  11.412  1.00  9.33           C  
ATOM    896  O   LEU A 113      11.621  20.270  10.555  1.00  9.95           O  
ATOM    897  CB  LEU A 113      10.214  17.983  12.017  1.00  9.56           C  
ATOM    898  CG  LEU A 113      10.863  17.976  13.381  1.00 11.58           C  
ATOM    899  CD1 LEU A 113       9.908  18.379  14.503  1.00 13.17           C  
ATOM    900  CD2 LEU A 113      11.361  16.564  13.597  1.00 12.84           C  
ATOM    901  N   VAL A 114      10.705  21.442  12.221  1.00  7.62           N  
ATOM    902  CA  VAL A 114      11.673  22.541  12.109  1.00  7.64           C  
ATOM    903  C   VAL A 114      12.436  22.667  13.441  1.00  7.65           C  
ATOM    904  O   VAL A 114      11.872  22.842  14.541  1.00  9.71           O  
ATOM    905  CB  VAL A 114      10.896  23.836  11.774  1.00  9.37           C  
ATOM    906  CG1 VAL A 114      11.814  25.030  11.869  1.00 10.27           C  
ATOM    907  CG2 VAL A 114      10.254  23.719  10.393  1.00  9.64           C  
ATOM    908  N   GLY A 115      13.745  22.567  13.331  1.00  6.10           N  
ATOM    909  CA  GLY A 115      14.603  22.742  14.476  1.00  6.69           C  
ATOM    910  C   GLY A 115      15.120  24.163  14.407  1.00  8.47           C  
ATOM    911  O   GLY A 115      16.007  24.439  13.594  1.00  9.16           O  
ATOM    912  N   ASN A 116      14.593  25.089  15.192  1.00  8.01           N  
ATOM    913  CA  ASN A 116      15.007  26.475  15.111  1.00  8.24           C  
ATOM    914  C   ASN A 116      16.112  26.873  16.109  1.00  9.61           C  
ATOM    915  O   ASN A 116      16.453  26.142  17.051  1.00  9.84           O  
ATOM    916  CB  ASN A 116      13.721  27.307  15.275  1.00  8.01           C  
ATOM    917  CG  ASN A 116      13.929  28.788  14.992  1.00  9.48           C  
ATOM    918  OD1 ASN A 116      14.470  29.205  13.972  1.00  9.94           O  
ATOM    919  ND2 ASN A 116      13.565  29.644  15.940  1.00 10.75           N  
ATOM    920  N   LYS A 117      16.660  28.087  15.876  1.00 10.22           N  
ATOM    921  CA  LYS A 117      17.735  28.715  16.674  1.00 12.36           C  
ATOM    922  C   LYS A 117      19.094  28.021  16.450  1.00 13.39           C  
ATOM    923  O   LYS A 117      19.977  27.940  17.324  1.00 11.29           O  
ATOM    924  CB  LYS A 117      17.391  28.706  18.214  1.00 13.23           C  
ATOM    925  CG  LYS A 117      16.026  29.272  18.611  1.00 12.90           C  
ATOM    926  CD  LYS A 117      15.932  29.640  20.097  1.00 12.43           C  
ATOM    927  CE  LYS A 117      14.551  30.217  20.380  1.00 10.55           C  
ATOM    928  NZ  LYS A 117      14.491  30.647  21.772  1.00 11.10           N  
ATOM    929  N   CYS A 118      19.254  27.555  15.188  1.00 13.69           N  
ATOM    930  CA  CYS A 118      20.449  26.806  14.844  1.00 15.67           C  
ATOM    931  C   CYS A 118      21.716  27.658  14.796  1.00 15.28           C  
ATOM    932  O   CYS A 118      22.808  27.113  14.629  1.00 15.30           O  
ATOM    933  CB  CYS A 118      20.246  26.064  13.492  1.00 17.74           C  
ATOM    934  SG  CYS A 118      20.353  27.009  11.944  1.00 20.74           S  
ATOM    935  N   ASP A 119      21.578  28.995  14.931  1.00 15.76           N  
ATOM    936  CA  ASP A 119      22.722  29.904  15.083  1.00 16.09           C  
ATOM    937  C   ASP A 119      23.426  29.778  16.445  1.00 17.19           C  
ATOM    938  O   ASP A 119      24.589  30.178  16.553  1.00 18.76           O  
ATOM    939  CB  ASP A 119      22.268  31.374  14.888  1.00 15.14           C  
ATOM    940  CG  ASP A 119      21.153  31.785  15.835  1.00 15.81           C  
ATOM    941  OD1 ASP A 119      20.030  31.294  15.662  1.00 13.87           O  
ATOM    942  OD2 ASP A 119      21.407  32.596  16.721  1.00 14.85           O  
ATOM    943  N   LEU A 120      22.732  29.248  17.480  1.00 16.86           N  
ATOM    944  CA  LEU A 120      23.230  29.099  18.845  1.00 18.76           C  
ATOM    945  C   LEU A 120      24.217  27.957  18.979  1.00 19.70           C  
ATOM    946  O   LEU A 120      23.979  26.885  18.431  1.00 20.53           O  
ATOM    947  CB  LEU A 120      22.103  28.829  19.831  1.00 17.65           C  
ATOM    948  CG  LEU A 120      21.065  29.933  20.010  1.00 19.43           C  
ATOM    949  CD1 LEU A 120      20.044  29.418  21.008  1.00 18.46           C  
ATOM    950  CD2 LEU A 120      21.688  31.239  20.503  1.00 18.73           C  
ATOM    951  N   ALA A 121      25.313  28.184  19.705  1.00 19.26           N  
ATOM    952  CA  ALA A 121      26.303  27.143  19.887  1.00 20.48           C  
ATOM    953  C   ALA A 121      25.942  26.210  21.036  1.00 21.30           C  
ATOM    954  O   ALA A 121      26.403  25.069  21.067  1.00 24.04           O  
ATOM    955  CB  ALA A 121      27.652  27.767  20.164  1.00 22.02           C  
ATOM    956  N   ALA A 122      25.109  26.635  21.982  1.00 22.09           N  
ATOM    957  CA  ALA A 122      24.683  25.797  23.094  1.00 23.88           C  
ATOM    958  C   ALA A 122      23.578  24.811  22.720  1.00 23.77           C  
ATOM    959  O   ALA A 122      22.492  24.835  23.301  1.00 27.82           O  
ATOM    960  CB  ALA A 122      24.171  26.684  24.249  1.00 25.67           C  
ATOM    961  N   ARG A 123      23.843  23.908  21.783  1.00 20.99           N  
ATOM    962  CA  ARG A 123      22.890  22.905  21.311  1.00 19.81           C  
ATOM    963  C   ARG A 123      22.619  21.761  22.283  1.00 19.56           C  
ATOM    964  O   ARG A 123      23.590  21.176  22.774  1.00 20.01           O  
ATOM    965  CB  ARG A 123      23.421  22.333  19.988  1.00 19.81           C  
ATOM    966  CG  ARG A 123      22.662  21.166  19.398  1.00 21.43           C  
ATOM    967  CD  ARG A 123      23.273  20.680  18.073  1.00 22.66           C  
ATOM    968  NE  ARG A 123      23.050  21.590  16.956  1.00 22.61           N  
ATOM    969  CZ  ARG A 123      22.019  21.487  16.093  1.00 20.95           C  
ATOM    970  NH1 ARG A 123      21.045  20.568  16.181  1.00 16.36           N  
ATOM    971  NH2 ARG A 123      21.989  22.370  15.098  1.00 19.65           N  
ATOM    972  N   THR A 124      21.364  21.389  22.600  1.00 17.96           N  
ATOM    973  CA  THR A 124      21.118  20.200  23.415  1.00 17.85           C  
ATOM    974  C   THR A 124      20.413  19.068  22.656  1.00 17.08           C  
ATOM    975  O   THR A 124      20.459  17.926  23.091  1.00 19.59           O  
ATOM    976  CB  THR A 124      20.311  20.578  24.672  1.00 19.42           C  
ATOM    977  OG1 THR A 124      19.109  21.230  24.277  1.00 20.50           O  
ATOM    978  CG2 THR A 124      21.155  21.458  25.588  1.00 19.06           C  
ATOM    979  N   VAL A 125      19.788  19.319  21.495  1.00 16.59           N  
ATOM    980  CA  VAL A 125      19.133  18.324  20.647  1.00 16.09           C  
ATOM    981  C   VAL A 125      20.032  18.080  19.413  1.00 16.61           C  
ATOM    982  O   VAL A 125      20.180  18.980  18.573  1.00 14.07           O  
ATOM    983  CB  VAL A 125      17.720  18.848  20.179  1.00 15.28           C  
ATOM    984  CG1 VAL A 125      17.097  17.814  19.265  1.00 14.81           C  
ATOM    985  CG2 VAL A 125      16.824  19.168  21.366  1.00 15.97           C  
ATOM    986  N   GLU A 126      20.659  16.889  19.280  1.00 17.05           N  
ATOM    987  CA  GLU A 126      21.487  16.568  18.124  1.00 19.28           C  
ATOM    988  C   GLU A 126      20.631  16.496  16.876  1.00 18.51           C  
ATOM    989  O   GLU A 126      19.511  15.976  16.880  1.00 17.68           O  
ATOM    990  CB  GLU A 126      22.165  15.215  18.219  1.00 23.29           C  
ATOM    991  CG  GLU A 126      23.244  15.057  19.265  1.00 30.86           C  
ATOM    992  CD  GLU A 126      24.402  16.054  19.153  1.00 36.59           C  
ATOM    993  OE1 GLU A 126      25.139  16.012  18.161  1.00 39.64           O  
ATOM    994  OE2 GLU A 126      24.581  16.885  20.056  1.00 40.44           O  
ATOM    995  N   SER A 127      21.167  16.985  15.755  1.00 17.73           N  
ATOM    996  CA  SER A 127      20.426  16.938  14.493  1.00 16.72           C  
ATOM    997  C   SER A 127      20.040  15.506  14.158  1.00 16.76           C  
ATOM    998  O   SER A 127      18.931  15.245  13.690  1.00 17.01           O  
ATOM    999  CB  SER A 127      21.283  17.518  13.371  1.00 17.67           C  
ATOM   1000  OG  SER A 127      21.730  18.826  13.768  1.00 19.67           O  
ATOM   1001  N   ARG A 128      20.916  14.558  14.466  1.00 16.72           N  
ATOM   1002  CA  ARG A 128      20.667  13.154  14.145  1.00 20.94           C  
ATOM   1003  C   ARG A 128      19.435  12.617  14.862  1.00 19.62           C  
ATOM   1004  O   ARG A 128      18.641  11.882  14.278  1.00 18.81           O  
ATOM   1005  CB  ARG A 128      21.910  12.319  14.510  1.00 24.31           C  
ATOM   1006  CG  ARG A 128      21.969  11.035  13.692  1.00 30.88           C  
ATOM   1007  CD  ARG A 128      23.381  10.403  13.536  1.00 35.88           C  
ATOM   1008  NE  ARG A 128      24.384  10.996  12.621  1.00 39.57           N  
ATOM   1009  CZ  ARG A 128      24.313  11.018  11.267  1.00 40.85           C  
ATOM   1010  NH1 ARG A 128      25.399  11.388  10.577  1.00 40.83           N  
ATOM   1011  NH2 ARG A 128      23.202  10.685  10.576  1.00 41.33           N  
ATOM   1012  N   GLN A 129      19.209  13.016  16.119  1.00 18.27           N  
ATOM   1013  CA  GLN A 129      18.032  12.519  16.787  1.00 18.53           C  
ATOM   1014  C   GLN A 129      16.735  13.151  16.224  1.00 17.11           C  
ATOM   1015  O   GLN A 129      15.691  12.486  16.098  1.00 15.48           O  
ATOM   1016  CB  GLN A 129      18.229  12.766  18.306  1.00 22.36           C  
ATOM   1017  CG  GLN A 129      18.041  14.133  18.911  1.00 24.78           C  
ATOM   1018  CD  GLN A 129      18.283  14.123  20.411  1.00 27.48           C  
ATOM   1019  OE1 GLN A 129      19.287  14.643  20.906  1.00 28.14           O  
ATOM   1020  NE2 GLN A 129      17.367  13.497  21.152  1.00 27.21           N  
ATOM   1021  N   ALA A 130      16.780  14.446  15.837  1.00 14.73           N  
ATOM   1022  CA  ALA A 130      15.611  15.044  15.210  1.00 13.87           C  
ATOM   1023  C   ALA A 130      15.342  14.449  13.826  1.00 13.30           C  
ATOM   1024  O   ALA A 130      14.199  14.194  13.436  1.00 11.42           O  
ATOM   1025  CB  ALA A 130      15.822  16.536  15.063  1.00 16.21           C  
ATOM   1026  N   GLN A 131      16.401  14.189  13.057  1.00 14.61           N  
ATOM   1027  CA  GLN A 131      16.267  13.529  11.739  1.00 16.01           C  
ATOM   1028  C   GLN A 131      15.637  12.109  11.821  1.00 16.29           C  
ATOM   1029  O   GLN A 131      14.777  11.708  11.017  1.00 14.37           O  
ATOM   1030  CB  GLN A 131      17.673  13.507  11.116  1.00 18.12           C  
ATOM   1031  CG  GLN A 131      17.702  13.017   9.689  1.00 22.19           C  
ATOM   1032  CD  GLN A 131      16.889  13.922   8.801  1.00 21.61           C  
ATOM   1033  OE1 GLN A 131      17.292  15.044   8.529  1.00 24.06           O  
ATOM   1034  NE2 GLN A 131      15.714  13.485   8.370  1.00 23.37           N  
ATOM   1035  N   ASP A 132      16.038  11.348  12.853  1.00 16.64           N  
ATOM   1036  CA  ASP A 132      15.467  10.038  13.173  1.00 18.00           C  
ATOM   1037  C   ASP A 132      13.984  10.175  13.484  1.00 17.28           C  
ATOM   1038  O   ASP A 132      13.178   9.395  12.985  1.00 16.45           O  
ATOM   1039  CB  ASP A 132      16.120   9.415  14.405  1.00 20.10           C  
ATOM   1040  CG  ASP A 132      17.506   8.816  14.234  1.00 24.07           C  
ATOM   1041  OD1 ASP A 132      18.120   8.459  15.243  1.00 28.35           O  
ATOM   1042  OD2 ASP A 132      17.975   8.686  13.106  1.00 25.43           O  
ATOM   1043  N   LEU A 133      13.614  11.168  14.312  1.00 15.58           N  
ATOM   1044  CA  LEU A 133      12.213  11.390  14.624  1.00 16.28           C  
ATOM   1045  C   LEU A 133      11.421  11.729  13.366  1.00 14.96           C  
ATOM   1046  O   LEU A 133      10.345  11.181  13.128  1.00 15.09           O  
ATOM   1047  CB  LEU A 133      12.052  12.536  15.647  1.00 17.06           C  
ATOM   1048  CG  LEU A 133      10.617  12.781  16.136  1.00 18.79           C  
ATOM   1049  CD1 LEU A 133      10.142  11.554  16.881  1.00 19.96           C  
ATOM   1050  CD2 LEU A 133      10.544  14.013  17.020  1.00 18.45           C  
ATOM   1051  N   ALA A 134      11.937  12.642  12.545  1.00 13.16           N  
ATOM   1052  CA  ALA A 134      11.241  13.016  11.331  1.00 14.89           C  
ATOM   1053  C   ALA A 134      11.092  11.821  10.414  1.00 16.19           C  
ATOM   1054  O   ALA A 134      10.015  11.643   9.857  1.00 15.70           O  
ATOM   1055  CB  ALA A 134      12.021  14.089  10.629  1.00 15.12           C  
ATOM   1056  N   ARG A 135      12.143  10.995  10.279  1.00 17.00           N  
ATOM   1057  CA  ARG A 135      12.088   9.828   9.438  1.00 19.17           C  
ATOM   1058  C   ARG A 135      10.990   8.893   9.916  1.00 18.70           C  
ATOM   1059  O   ARG A 135      10.269   8.352   9.078  1.00 20.29           O  
ATOM   1060  CB  ARG A 135      13.425   9.091   9.456  1.00 22.48           C  
ATOM   1061  CG  ARG A 135      13.499   8.297   8.155  1.00 29.02           C  
ATOM   1062  CD  ARG A 135      14.619   7.270   7.988  1.00 33.22           C  
ATOM   1063  NE  ARG A 135      14.117   5.888   8.050  1.00 38.80           N  
ATOM   1064  CZ  ARG A 135      13.281   5.302   7.148  1.00 39.60           C  
ATOM   1065  NH1 ARG A 135      12.889   4.044   7.384  1.00 40.80           N  
ATOM   1066  NH2 ARG A 135      12.827   5.913   6.034  1.00 40.11           N  
ATOM   1067  N   SER A 136      10.815   8.697  11.242  1.00 19.23           N  
ATOM   1068  CA  SER A 136       9.757   7.841  11.770  1.00 19.12           C  
ATOM   1069  C   SER A 136       8.374   8.432  11.528  1.00 19.61           C  
ATOM   1070  O   SER A 136       7.398   7.690  11.522  1.00 21.01           O  
ATOM   1071  CB  SER A 136       9.930   7.624  13.280  1.00 19.94           C  
ATOM   1072  OG  SER A 136       9.459   8.686  14.119  1.00 23.21           O  
ATOM   1073  N   TYR A 137       8.231   9.760  11.380  1.00 17.33           N  
ATOM   1074  CA  TYR A 137       6.950  10.375  11.078  1.00 18.12           C  
ATOM   1075  C   TYR A 137       6.683  10.404   9.570  1.00 18.22           C  
ATOM   1076  O   TYR A 137       5.561  10.656   9.129  1.00 19.27           O  
ATOM   1077  CB  TYR A 137       6.907  11.812  11.592  1.00 18.21           C  
ATOM   1078  CG  TYR A 137       6.883  12.057  13.084  1.00 19.08           C  
ATOM   1079  CD1 TYR A 137       6.619  11.026  13.955  1.00 20.51           C  
ATOM   1080  CD2 TYR A 137       7.059  13.355  13.548  1.00 20.43           C  
ATOM   1081  CE1 TYR A 137       6.510  11.285  15.306  1.00 21.89           C  
ATOM   1082  CE2 TYR A 137       6.945  13.624  14.899  1.00 21.02           C  
ATOM   1083  CZ  TYR A 137       6.662  12.574  15.763  1.00 22.13           C  
ATOM   1084  OH  TYR A 137       6.476  12.782  17.112  1.00 22.16           O  
ATOM   1085  N   GLY A 138       7.689  10.186   8.737  1.00 16.07           N  
ATOM   1086  CA  GLY A 138       7.520  10.265   7.294  1.00 17.66           C  
ATOM   1087  C   GLY A 138       7.476  11.725   6.810  1.00 18.01           C  
ATOM   1088  O   GLY A 138       6.859  12.010   5.774  1.00 17.85           O  
ATOM   1089  N   ILE A 139       8.128  12.662   7.540  1.00 14.16           N  
ATOM   1090  CA  ILE A 139       8.117  14.065   7.145  1.00 13.49           C  
ATOM   1091  C   ILE A 139       9.526  14.662   7.033  1.00 14.35           C  
ATOM   1092  O   ILE A 139      10.494  14.152   7.610  1.00 16.19           O  
ATOM   1093  CB  ILE A 139       7.292  14.896   8.161  1.00 14.40           C  
ATOM   1094  CG1 ILE A 139       7.925  14.811   9.554  1.00 15.44           C  
ATOM   1095  CG2 ILE A 139       5.821  14.422   8.104  1.00 14.07           C  
ATOM   1096  CD1 ILE A 139       7.288  15.765  10.587  1.00 15.35           C  
ATOM   1097  N   PRO A 140       9.706  15.767   6.308  1.00 13.55           N  
ATOM   1098  CA  PRO A 140      10.984  16.448   6.205  1.00 13.39           C  
ATOM   1099  C   PRO A 140      11.424  17.065   7.532  1.00 12.74           C  
ATOM   1100  O   PRO A 140      10.601  17.530   8.310  1.00 11.42           O  
ATOM   1101  CB  PRO A 140      10.767  17.498   5.127  1.00 13.47           C  
ATOM   1102  CG  PRO A 140       9.514  17.084   4.410  1.00 14.09           C  
ATOM   1103  CD  PRO A 140       8.686  16.467   5.519  1.00 13.14           C  
ATOM   1104  N   TYR A 141      12.744  17.086   7.756  1.00 11.68           N  
ATOM   1105  CA  TYR A 141      13.336  17.791   8.890  1.00 10.89           C  
ATOM   1106  C   TYR A 141      14.175  18.945   8.326  1.00 10.09           C  
ATOM   1107  O   TYR A 141      15.056  18.720   7.468  1.00 10.27           O  
ATOM   1108  CB  TYR A 141      14.276  16.897   9.691  1.00 12.54           C  
ATOM   1109  CG  TYR A 141      15.063  17.676  10.733  1.00 10.92           C  
ATOM   1110  CD1 TYR A 141      14.350  18.396  11.664  1.00 11.75           C  
ATOM   1111  CD2 TYR A 141      16.453  17.633  10.784  1.00 12.49           C  
ATOM   1112  CE1 TYR A 141      14.997  19.074  12.670  1.00 12.85           C  
ATOM   1113  CE2 TYR A 141      17.112  18.307  11.794  1.00 11.33           C  
ATOM   1114  CZ  TYR A 141      16.369  19.016  12.728  1.00 12.61           C  
ATOM   1115  OH  TYR A 141      16.944  19.646  13.813  1.00 13.82           O  
ATOM   1116  N   ILE A 142      13.892  20.174   8.799  1.00  9.35           N  
ATOM   1117  CA  ILE A 142      14.636  21.355   8.376  1.00  9.05           C  
ATOM   1118  C   ILE A 142      15.153  22.163   9.551  1.00  9.25           C  
ATOM   1119  O   ILE A 142      14.409  22.382  10.499  1.00 10.43           O  
ATOM   1120  CB  ILE A 142      13.756  22.259   7.472  1.00  9.25           C  
ATOM   1121  CG1 ILE A 142      13.523  21.470   6.180  1.00 10.51           C  
ATOM   1122  CG2 ILE A 142      14.450  23.586   7.122  1.00  9.08           C  
ATOM   1123  CD1 ILE A 142      12.719  22.127   5.028  1.00 13.16           C  
ATOM   1124  N   GLU A 143      16.457  22.513   9.568  1.00  9.01           N  
ATOM   1125  CA  GLU A 143      16.979  23.404  10.611  1.00  8.52           C  
ATOM   1126  C   GLU A 143      16.978  24.864  10.193  1.00 10.31           C  
ATOM   1127  O   GLU A 143      17.278  25.228   9.040  1.00 10.45           O  
ATOM   1128  CB  GLU A 143      18.397  23.022  11.013  1.00 10.87           C  
ATOM   1129  CG  GLU A 143      18.363  21.728  11.801  1.00 10.22           C  
ATOM   1130  CD  GLU A 143      19.592  21.411  12.633  1.00 13.01           C  
ATOM   1131  OE1 GLU A 143      20.616  22.082  12.521  1.00 13.65           O  
ATOM   1132  OE2 GLU A 143      19.511  20.487  13.429  1.00 12.70           O  
ATOM   1133  N   THR A 144      16.608  25.762  11.117  1.00  9.18           N  
ATOM   1134  CA  THR A 144      16.422  27.169  10.754  1.00  9.71           C  
ATOM   1135  C   THR A 144      17.014  28.076  11.789  1.00  8.66           C  
ATOM   1136  O   THR A 144      17.259  27.698  12.927  1.00  9.13           O  
ATOM   1137  CB  THR A 144      14.919  27.617  10.635  1.00  9.90           C  
ATOM   1138  OG1 THR A 144      14.336  27.403  11.931  1.00  9.29           O  
ATOM   1139  CG2 THR A 144      14.120  26.858   9.557  1.00  9.89           C  
ATOM   1140  N   SER A 145      17.244  29.288  11.360  1.00 10.91           N  
ATOM   1141  CA  SER A 145      17.558  30.377  12.290  1.00 12.65           C  
ATOM   1142  C   SER A 145      16.758  31.602  11.849  1.00 10.37           C  
ATOM   1143  O   SER A 145      16.930  32.094  10.727  1.00 11.76           O  
ATOM   1144  CB  SER A 145      19.069  30.768  12.308  1.00 11.79           C  
ATOM   1145  OG  SER A 145      19.248  31.931  13.125  1.00 12.12           O  
ATOM   1146  N   ALA A 146      15.838  32.046  12.696  1.00  9.49           N  
ATOM   1147  CA  ALA A 146      15.131  33.268  12.413  1.00 10.90           C  
ATOM   1148  C   ALA A 146      16.070  34.455  12.553  1.00 13.53           C  
ATOM   1149  O   ALA A 146      15.799  35.514  11.995  1.00 16.20           O  
ATOM   1150  CB  ALA A 146      13.976  33.436  13.367  1.00 12.65           C  
ATOM   1151  N   LYS A 147      17.183  34.302  13.283  1.00 14.35           N  
ATOM   1152  CA  LYS A 147      18.150  35.351  13.486  1.00 16.25           C  
ATOM   1153  C   LYS A 147      18.953  35.568  12.215  1.00 17.58           C  
ATOM   1154  O   LYS A 147      19.124  36.724  11.825  1.00 20.13           O  
ATOM   1155  CB  LYS A 147      19.068  34.970  14.617  1.00 17.55           C  
ATOM   1156  CG  LYS A 147      20.003  36.125  14.958  1.00 22.83           C  
ATOM   1157  CD  LYS A 147      20.581  35.932  16.341  1.00 26.44           C  
ATOM   1158  CE  LYS A 147      21.683  36.949  16.507  1.00 30.79           C  
ATOM   1159  NZ  LYS A 147      22.575  36.534  17.574  1.00 33.81           N  
ATOM   1160  N   THR A 148      19.479  34.529  11.541  1.00 17.16           N  
ATOM   1161  CA  THR A 148      20.248  34.735  10.300  1.00 15.93           C  
ATOM   1162  C   THR A 148      19.422  34.607   9.013  1.00 17.72           C  
ATOM   1163  O   THR A 148      19.926  34.962   7.945  1.00 18.47           O  
ATOM   1164  CB  THR A 148      21.444  33.745  10.209  1.00 15.86           C  
ATOM   1165  OG1 THR A 148      20.886  32.435  10.042  1.00 14.56           O  
ATOM   1166  CG2 THR A 148      22.377  33.839  11.439  1.00 15.25           C  
ATOM   1167  N   ARG A 149      18.176  34.108   9.100  1.00 15.18           N  
ATOM   1168  CA  ARG A 149      17.268  33.815   7.994  1.00 19.20           C  
ATOM   1169  C   ARG A 149      17.652  32.483   7.318  1.00 17.94           C  
ATOM   1170  O   ARG A 149      17.031  32.079   6.332  1.00 20.28           O  
ATOM   1171  CB  ARG A 149      17.251  34.964   6.937  1.00 21.40           C  
ATOM   1172  CG  ARG A 149      15.929  35.106   6.188  1.00 27.00           C  
ATOM   1173  CD  ARG A 149      15.946  35.904   4.863  1.00 27.99           C  
ATOM   1174  NE  ARG A 149      14.707  35.687   4.092  1.00 29.40           N  
ATOM   1175  CZ  ARG A 149      13.550  36.232   4.492  1.00 29.07           C  
ATOM   1176  NH1 ARG A 149      12.412  36.015   3.828  1.00 29.56           N  
ATOM   1177  NH2 ARG A 149      13.527  37.004   5.577  1.00 28.99           N  
ATOM   1178  N   GLN A 150      18.621  31.701   7.838  1.00 15.80           N  
ATOM   1179  CA  GLN A 150      18.926  30.402   7.273  1.00 16.36           C  
ATOM   1180  C   GLN A 150      17.737  29.464   7.455  1.00 15.02           C  
ATOM   1181  O   GLN A 150      17.119  29.351   8.504  1.00 13.57           O  
ATOM   1182  CB  GLN A 150      20.152  29.729   7.937  1.00 23.05           C  
ATOM   1183  CG  GLN A 150      20.578  28.448   7.162  1.00 29.37           C  
ATOM   1184  CD  GLN A 150      21.604  27.530   7.827  1.00 34.84           C  
ATOM   1185  OE1 GLN A 150      21.301  26.416   8.280  1.00 38.95           O  
ATOM   1186  NE2 GLN A 150      22.857  27.967   7.883  1.00 35.22           N  
ATOM   1187  N   GLY A 151      17.412  28.809   6.348  1.00 13.62           N  
ATOM   1188  CA  GLY A 151      16.357  27.835   6.296  1.00 13.50           C  
ATOM   1189  C   GLY A 151      14.943  28.395   6.329  1.00 12.36           C  
ATOM   1190  O   GLY A 151      14.025  27.591   6.148  1.00 11.07           O  
ATOM   1191  N   VAL A 152      14.706  29.702   6.510  1.00 12.59           N  
ATOM   1192  CA  VAL A 152      13.339  30.183   6.715  1.00 14.23           C  
ATOM   1193  C   VAL A 152      12.435  29.971   5.475  1.00 13.41           C  
ATOM   1194  O   VAL A 152      11.352  29.362   5.577  1.00 12.94           O  
ATOM   1195  CB  VAL A 152      13.430  31.691   7.167  1.00 12.57           C  
ATOM   1196  CG1 VAL A 152      12.059  32.316   7.194  1.00 13.14           C  
ATOM   1197  CG2 VAL A 152      14.044  31.787   8.543  1.00 12.69           C  
ATOM   1198  N   GLU A 153      12.831  30.410   4.278  1.00 13.52           N  
ATOM   1199  CA  GLU A 153      12.001  30.213   3.086  1.00 14.81           C  
ATOM   1200  C   GLU A 153      11.857  28.756   2.742  1.00 11.88           C  
ATOM   1201  O   GLU A 153      10.797  28.282   2.344  1.00 13.92           O  
ATOM   1202  CB  GLU A 153      12.592  30.936   1.881  1.00 17.03           C  
ATOM   1203  CG  GLU A 153      12.454  32.452   2.015  1.00 21.18           C  
ATOM   1204  CD  GLU A 153      12.870  33.318   0.817  1.00 25.73           C  
ATOM   1205  OE1 GLU A 153      13.232  32.781  -0.234  1.00 28.32           O  
ATOM   1206  OE2 GLU A 153      12.822  34.550   0.936  1.00 26.64           O  
ATOM   1207  N   ASP A 154      12.959  28.031   2.957  1.00 11.31           N  
ATOM   1208  CA  ASP A 154      13.023  26.593   2.747  1.00 10.16           C  
ATOM   1209  C   ASP A 154      11.964  25.828   3.561  1.00 10.90           C  
ATOM   1210  O   ASP A 154      11.224  24.985   3.035  1.00 11.83           O  
ATOM   1211  CB  ASP A 154      14.420  26.212   3.117  1.00 15.00           C  
ATOM   1212  CG  ASP A 154      14.919  24.942   2.524  1.00 19.04           C  
ATOM   1213  OD1 ASP A 154      14.121  24.195   1.938  1.00 22.96           O  
ATOM   1214  OD2 ASP A 154      16.122  24.697   2.676  1.00 21.26           O  
ATOM   1215  N   ALA A 155      11.854  26.107   4.881  1.00  8.83           N  
ATOM   1216  CA  ALA A 155      10.841  25.450   5.716  1.00 10.00           C  
ATOM   1217  C   ALA A 155       9.424  25.748   5.203  1.00 10.10           C  
ATOM   1218  O   ALA A 155       8.653  24.814   4.978  1.00 11.14           O  
ATOM   1219  CB  ALA A 155      10.923  25.933   7.192  1.00  9.50           C  
ATOM   1220  N   PHE A 156       9.054  27.011   4.949  1.00 10.59           N  
ATOM   1221  CA  PHE A 156       7.712  27.345   4.475  1.00 10.51           C  
ATOM   1222  C   PHE A 156       7.453  26.825   3.069  1.00 11.05           C  
ATOM   1223  O   PHE A 156       6.368  26.302   2.801  1.00 10.80           O  
ATOM   1224  CB  PHE A 156       7.492  28.890   4.506  1.00 11.54           C  
ATOM   1225  CG  PHE A 156       7.266  29.450   5.936  1.00 12.42           C  
ATOM   1226  CD1 PHE A 156       8.319  29.958   6.707  1.00 12.00           C  
ATOM   1227  CD2 PHE A 156       5.978  29.434   6.478  1.00 12.57           C  
ATOM   1228  CE1 PHE A 156       8.065  30.434   8.001  1.00 12.45           C  
ATOM   1229  CE2 PHE A 156       5.747  29.908   7.757  1.00 12.32           C  
ATOM   1230  CZ  PHE A 156       6.782  30.406   8.513  1.00 10.18           C  
ATOM   1231  N   TYR A 157       8.408  26.935   2.151  1.00  9.69           N  
ATOM   1232  CA  TYR A 157       8.148  26.463   0.798  1.00 12.31           C  
ATOM   1233  C   TYR A 157       8.091  24.945   0.719  1.00 10.42           C  
ATOM   1234  O   TYR A 157       7.292  24.403  -0.047  1.00 11.35           O  
ATOM   1235  CB  TYR A 157       9.233  26.978  -0.156  1.00 15.16           C  
ATOM   1236  CG  TYR A 157       9.257  28.492  -0.367  1.00 18.73           C  
ATOM   1237  CD1 TYR A 157       8.380  29.366   0.268  1.00 18.52           C  
ATOM   1238  CD2 TYR A 157      10.211  28.971  -1.242  1.00 20.44           C  
ATOM   1239  CE1 TYR A 157       8.466  30.724   0.025  1.00 22.04           C  
ATOM   1240  CE2 TYR A 157      10.305  30.320  -1.488  1.00 22.70           C  
ATOM   1241  CZ  TYR A 157       9.436  31.178  -0.852  1.00 23.03           C  
ATOM   1242  OH  TYR A 157       9.572  32.528  -1.089  1.00 26.15           O  
ATOM   1243  N   THR A 158       8.940  24.198   1.455  1.00 11.35           N  
ATOM   1244  CA  THR A 158       8.836  22.727   1.522  1.00 10.11           C  
ATOM   1245  C   THR A 158       7.440  22.347   2.064  1.00 11.11           C  
ATOM   1246  O   THR A 158       6.811  21.408   1.558  1.00 11.43           O  
ATOM   1247  CB  THR A 158       9.935  22.129   2.470  1.00 12.09           C  
ATOM   1248  OG1 THR A 158      11.216  22.451   1.933  1.00 11.36           O  
ATOM   1249  CG2 THR A 158       9.791  20.657   2.624  1.00 10.87           C  
ATOM   1250  N   LEU A 159       6.888  23.056   3.072  1.00  9.25           N  
ATOM   1251  CA  LEU A 159       5.533  22.754   3.506  1.00  9.93           C  
ATOM   1252  C   LEU A 159       4.489  22.986   2.388  1.00 10.42           C  
ATOM   1253  O   LEU A 159       3.560  22.185   2.272  1.00 11.22           O  
ATOM   1254  CB  LEU A 159       5.171  23.608   4.711  1.00  9.03           C  
ATOM   1255  CG  LEU A 159       3.789  23.318   5.269  1.00 10.96           C  
ATOM   1256  CD1 LEU A 159       3.635  21.828   5.651  1.00  9.29           C  
ATOM   1257  CD2 LEU A 159       3.580  24.223   6.469  1.00 13.71           C  
ATOM   1258  N   VAL A 160       4.596  24.046   1.548  1.00 10.91           N  
ATOM   1259  CA  VAL A 160       3.662  24.284   0.439  1.00  9.19           C  
ATOM   1260  C   VAL A 160       3.803  23.137  -0.556  1.00  9.60           C  
ATOM   1261  O   VAL A 160       2.781  22.638  -1.031  1.00 10.29           O  
ATOM   1262  CB  VAL A 160       3.981  25.653  -0.211  1.00  8.50           C  
ATOM   1263  CG1 VAL A 160       3.402  25.754  -1.622  1.00 10.56           C  
ATOM   1264  CG2 VAL A 160       3.403  26.741   0.659  1.00  7.98           C  
ATOM   1265  N   ARG A 161       5.033  22.667  -0.839  1.00  9.10           N  
ATOM   1266  CA  ARG A 161       5.206  21.554  -1.767  1.00  9.82           C  
ATOM   1267  C   ARG A 161       4.644  20.240  -1.215  1.00 10.44           C  
ATOM   1268  O   ARG A 161       4.166  19.395  -1.984  1.00 12.88           O  
ATOM   1269  CB  ARG A 161       6.679  21.398  -2.115  1.00  9.39           C  
ATOM   1270  CG  ARG A 161       7.146  22.640  -2.816  1.00  9.70           C  
ATOM   1271  CD  ARG A 161       8.594  22.398  -3.227  1.00 14.12           C  
ATOM   1272  NE  ARG A 161       9.122  23.635  -3.780  1.00 14.15           N  
ATOM   1273  CZ  ARG A 161      10.144  24.313  -3.257  1.00 12.45           C  
ATOM   1274  NH1 ARG A 161      10.823  23.858  -2.204  1.00 13.24           N  
ATOM   1275  NH2 ARG A 161      10.485  25.475  -3.819  1.00 13.52           N  
ATOM   1276  N   GLU A 162       4.663  20.046   0.112  1.00 10.71           N  
ATOM   1277  CA  GLU A 162       4.054  18.877   0.722  1.00 11.80           C  
ATOM   1278  C   GLU A 162       2.522  18.887   0.568  1.00 11.20           C  
ATOM   1279  O   GLU A 162       1.921  17.848   0.274  1.00 12.90           O  
ATOM   1280  CB  GLU A 162       4.430  18.815   2.216  1.00 13.86           C  
ATOM   1281  CG  GLU A 162       5.870  18.460   2.580  1.00 14.10           C  
ATOM   1282  CD  GLU A 162       6.268  17.038   2.224  1.00 17.23           C  
ATOM   1283  OE1 GLU A 162       5.571  16.116   2.627  1.00 19.29           O  
ATOM   1284  OE2 GLU A 162       7.278  16.827   1.545  1.00 22.14           O  
ATOM   1285  N   ILE A 163       1.869  20.045   0.731  1.00 10.13           N  
ATOM   1286  CA  ILE A 163       0.426  20.175   0.542  1.00 10.58           C  
ATOM   1287  C   ILE A 163       0.128  19.878  -0.933  1.00 13.43           C  
ATOM   1288  O   ILE A 163      -0.796  19.118  -1.235  1.00 15.01           O  
ATOM   1289  CB  ILE A 163      -0.015  21.590   0.891  1.00 11.33           C  
ATOM   1290  CG1 ILE A 163       0.084  21.777   2.400  1.00 11.27           C  
ATOM   1291  CG2 ILE A 163      -1.486  21.815   0.437  1.00 12.37           C  
ATOM   1292  CD1 ILE A 163      -0.006  23.245   2.894  1.00 12.56           C  
ATOM   1293  N   ARG A 164       0.904  20.456  -1.871  1.00 11.72           N  
ATOM   1294  CA  ARG A 164       0.770  20.163  -3.283  1.00 13.64           C  
ATOM   1295  C   ARG A 164       0.813  18.657  -3.626  1.00 17.97           C  
ATOM   1296  O   ARG A 164       0.150  18.197  -4.559  1.00 18.12           O  
ATOM   1297  CB  ARG A 164       1.897  20.887  -4.029  1.00 12.51           C  
ATOM   1298  CG  ARG A 164       1.647  22.371  -4.120  1.00 12.49           C  
ATOM   1299  CD  ARG A 164       2.801  22.888  -4.950  1.00 14.72           C  
ATOM   1300  NE  ARG A 164       2.730  24.327  -5.113  1.00 12.82           N  
ATOM   1301  CZ  ARG A 164       3.800  25.071  -5.405  1.00 13.29           C  
ATOM   1302  NH1 ARG A 164       5.018  24.539  -5.527  1.00 11.56           N  
ATOM   1303  NH2 ARG A 164       3.595  26.381  -5.572  1.00 12.55           N  
ATOM   1304  N   GLN A 165       1.590  17.831  -2.935  1.00 20.23           N  
ATOM   1305  CA  GLN A 165       1.673  16.435  -3.337  1.00 27.50           C  
ATOM   1306  C   GLN A 165       0.782  15.499  -2.502  1.00 29.12           C  
ATOM   1307  O   GLN A 165       0.826  14.274  -2.655  1.00 29.30           O  
ATOM   1308  CB  GLN A 165       3.168  16.070  -3.286  1.00 30.34           C  
ATOM   1309  CG  GLN A 165       4.018  16.904  -4.309  1.00 35.17           C  
ATOM   1310  CD  GLN A 165       4.109  16.470  -5.796  1.00 37.71           C  
ATOM   1311  OE1 GLN A 165       4.256  17.293  -6.719  1.00 36.70           O  
ATOM   1312  NE2 GLN A 165       4.079  15.166  -6.094  1.00 38.13           N  
ATOM   1313  N   HIS A 166      -0.068  16.075  -1.638  1.00 29.28           N  
ATOM   1314  CA  HIS A 166      -0.982  15.296  -0.820  1.00 31.13           C  
ATOM   1315  C   HIS A 166      -2.214  14.971  -1.665  1.00 33.30           C  
ATOM   1316  O   HIS A 166      -2.630  15.786  -2.497  1.00 34.96           O  
ATOM   1317  CB  HIS A 166      -1.420  16.090   0.428  1.00 30.89           C  
ATOM   1318  CG  HIS A 166      -2.247  15.319   1.475  1.00 32.17           C  
ATOM   1319  ND1 HIS A 166      -3.579  15.231   1.603  1.00 33.52           N  
ATOM   1320  CD2 HIS A 166      -1.712  14.560   2.502  1.00 32.95           C  
ATOM   1321  CE1 HIS A 166      -3.857  14.464   2.647  1.00 33.07           C  
ATOM   1322  NE2 HIS A 166      -2.727  14.064   3.184  1.00 33.06           N  
ATOM   1323  OXT HIS A 166      -2.763  13.888  -1.454  1.00 36.27           O  
TER    1324      HIS A 166                                                      
MASTER      271    1    2    5    6    7    0    6 1567    1   32   13          
END                                                                             
