# Supplementary material for: Modeling of loops in proteins: a multi-method approach
Source: BMC Struct Biol. 2010 Feb 11;10:5. doi: 10.1186/1472-6807-10-5 (PMC2837870; doi:10.1186/1472-6807-10-5)
Supplement: Additional file 1 — Student t-test. Results from two sample paired t-test of Table 2. [file 1472-6807-10-5-S1.GZ › loop_test_data/7rsa_33-42.pdb]

HEADER    HYDROLASE (PHOSPHORIC DIESTER)          10-JUN-88   7RSA              
TITLE     STRUCTURE OF PHOSPHATE-FREE RIBONUCLEASE A REFINED AT 1.26            
TITLE    2 ANGSTROMS                                                            
COMPND    MOL_ID: 1;                                                            
COMPND   2 MOLECULE: RIBONUCLEASE A;                                            
COMPND   3 CHAIN: A;                                                            
COMPND   4 EC: 3.1.27.5;                                                        
COMPND   5 ENGINEERED: YES                                                      
SOURCE    MOL_ID: 1                                                             
KEYWDS    HYDROLASE (PHOSPHORIC DIESTER)                                        
EXPDTA    X-RAY DIFFRACTION                                                     
AUTHOR    A.WLODAWER,G.L.GILLILAND                                              
REVDAT   4   01-APR-03 7RSA    1       JRNL                                     
REVDAT   3   15-JAN-93 7RSA    2       CONECT                                   
REVDAT   2   15-OCT-89 7RSA    1       COMPND                                   
REVDAT   1   09-OCT-88 7RSA    0                                                
JRNL        AUTH   A.WLODAWER,L.A.SVENSSON,L.SJOLIN,G.L.GILLILAND               
JRNL        TITL   STRUCTURE OF PHOSPHATE-FREE RIBONUCLEASE A REFINED           
JRNL        TITL 2 AT 1.26 A.                                                   
JRNL        REF    BIOCHEMISTRY                  V.  27  2705 1988              
JRNL        REFN   ASTM BICHAW  US ISSN 0006-2960                               
REMARK   1                                                                      
REMARK   1 REFERENCE 1                                                          
REMARK   1  AUTH   L.A.SVENSSON,L.SJOLIN,G.L.GILLILAND,B.C.FINZEL,              
REMARK   1  AUTH 2 A.WLODAWER                                                   
REMARK   1  TITL   MULTIPLE CONFORMATIONS OF AMINO ACID RESIDUES IN             
REMARK   1  TITL 2 RIBONUCLEASE A                                               
REMARK   1  REF    PROTEINS.STRUCT.,FUNCT.,      V.   1   370 1986              
REMARK   1  REF  2 GENET.                                                       
REMARK   1  REFN   ASTM PSFGEY  US ISSN 0887-3585                               
REMARK   1 REFERENCE 2                                                          
REMARK   1  AUTH   A.WLODAWER,N.BORKAKOTI,D.S.MOSS,B.HOWLIN                     
REMARK   1  TITL   COMPARISON OF TWO INDEPENDENTLY REFINED MODELS OF            
REMARK   1  TITL 2 RIBONUCLEASE A                                               
REMARK   1  REF    ACTA CRYSTALLOGR.,SECT.B      V.  42   379 1986              
REMARK   1  REFN   ASTM ASBSDK  DK ISSN 0108-7681                               
REMARK   1 REFERENCE 3                                                          
REMARK   1  AUTH   A.WLODAWER,R.BOTT,L.SJOLIN                                   
REMARK   1  TITL   THE REFINED CRYSTAL STRUCTURE OF RIBONUCLEASE A AT           
REMARK   1  TITL 2 2.0 ANGSTROMS RESOLUTION                                     
REMARK   1  REF    J.BIOL.CHEM.                  V..257  1325 1982              
REMARK   1  REFN   ASTM JBCHA3  US ISSN 0021-9258                               
REMARK   2                                                                      
REMARK   2 RESOLUTION. 1.26 ANGSTROMS.                                          
REMARK   3                                                                      
REMARK   3 REFINEMENT.                                                          
REMARK   3   PROGRAM     : PROLSQ                                               
REMARK   3   AUTHORS     : KONNERT,HENDRICKSON                                  
REMARK   3                                                                      
REMARK   3  DATA USED IN REFINEMENT.                                            
REMARK   3   RESOLUTION RANGE HIGH (ANGSTROMS) : 1.26                           
REMARK   3   RESOLUTION RANGE LOW  (ANGSTROMS) : NULL                           
REMARK   3   DATA CUTOFF            (SIGMA(F)) : NULL                           
REMARK   3   COMPLETENESS FOR RANGE        (%) : NULL                           
REMARK   3   NUMBER OF REFLECTIONS             : NULL                           
REMARK   3                                                                      
REMARK   3  FIT TO DATA USED IN REFINEMENT.                                     
REMARK   3   CROSS-VALIDATION METHOD          : NULL                            
REMARK   3   FREE R VALUE TEST SET SELECTION  : NULL                            
REMARK   3   R VALUE     (WORKING + TEST SET) : 0.150                           
REMARK   3   R VALUE            (WORKING SET) : NULL                            
REMARK   3   FREE R VALUE                     : NULL                            
REMARK   3   FREE R VALUE TEST SET SIZE   (%) : NULL                            
REMARK   3   FREE R VALUE TEST SET COUNT      : NULL                            
REMARK   3                                                                      
REMARK   3  FIT/AGREEMENT OF MODEL WITH ALL DATA.                               
REMARK   3   R VALUE   (WORKING + TEST SET, NO CUTOFF) : NULL                   
REMARK   3   R VALUE          (WORKING SET, NO CUTOFF) : NULL                   
REMARK   3   FREE R VALUE                  (NO CUTOFF) : NULL                   
REMARK   3   FREE R VALUE TEST SET SIZE (%, NO CUTOFF) : NULL                   
REMARK   3   FREE R VALUE TEST SET COUNT   (NO CUTOFF) : NULL                   
REMARK   3   TOTAL NUMBER OF REFLECTIONS   (NO CUTOFF) : NULL                   
REMARK   3                                                                      
REMARK   3  NUMBER OF NON-HYDROGEN ATOMS USED IN REFINEMENT.                    
REMARK   3   PROTEIN ATOMS            : 2000                                    
REMARK   3   NUCLEIC ACID ATOMS       : 0                                       
REMARK   3   HETEROGEN ATOMS          : 0                                       
REMARK   3   SOLVENT ATOMS            : 203                                     
REMARK   3                                                                      
REMARK   3  B VALUES.                                                           
REMARK   3   FROM WILSON PLOT           (A**2) : NULL                           
REMARK   3   MEAN B VALUE      (OVERALL, A**2) : NULL                           
REMARK   3   OVERALL ANISOTROPIC B VALUE.                                       
REMARK   3    B11 (A**2) : NULL                                                 
REMARK   3    B22 (A**2) : NULL                                                 
REMARK   3    B33 (A**2) : NULL                                                 
REMARK   3    B12 (A**2) : NULL                                                 
REMARK   3    B13 (A**2) : NULL                                                 
REMARK   3    B23 (A**2) : NULL                                                 
REMARK   3                                                                      
REMARK   3  ESTIMATED COORDINATE ERROR.                                         
REMARK   3   ESD FROM LUZZATI PLOT        (A) : NULL                            
REMARK   3   ESD FROM SIGMAA              (A) : NULL                            
REMARK   3   LOW RESOLUTION CUTOFF        (A) : NULL                            
REMARK   3                                                                      
REMARK   3  RMS DEVIATIONS FROM IDEAL VALUES.                                   
REMARK   3   DISTANCE RESTRAINTS.                    RMS    SIGMA               
REMARK   3    BOND LENGTH                     (A) : 0.024 ; NULL                
REMARK   3    ANGLE DISTANCE                  (A) : NULL  ; NULL                
REMARK   3    INTRAPLANAR 1-4 DISTANCE        (A) : NULL  ; NULL                
REMARK   3    H-BOND OR METAL COORDINATION    (A) : NULL  ; NULL                
REMARK   3                                                                      
REMARK   3   PLANE RESTRAINT                  (A) : NULL  ; NULL                
REMARK   3   CHIRAL-CENTER RESTRAINT       (A**3) : NULL  ; NULL                
REMARK   3                                                                      
REMARK   3   NON-BONDED CONTACT RESTRAINTS.                                     
REMARK   3    SINGLE TORSION                  (A) : NULL  ; NULL                
REMARK   3    MULTIPLE TORSION                (A) : NULL  ; NULL                
REMARK   3    H-BOND (X...Y)                  (A) : NULL  ; NULL                
REMARK   3    H-BOND (X-H...Y)                (A) : NULL  ; NULL                
REMARK   3                                                                      
REMARK   3   CONFORMATIONAL TORSION ANGLE RESTRAINTS.                           
REMARK   3    SPECIFIED                 (DEGREES) : NULL  ; NULL                
REMARK   3    PLANAR                    (DEGREES) : NULL  ; NULL                
REMARK   3    STAGGERED                 (DEGREES) : NULL  ; NULL                
REMARK   3    TRANSVERSE                (DEGREES) : NULL  ; NULL                
REMARK   3                                                                      
REMARK   3  ISOTROPIC THERMAL FACTOR RESTRAINTS.    RMS    SIGMA                
REMARK   3   MAIN-CHAIN BOND              (A**2) : NULL  ; NULL                 
REMARK   3   MAIN-CHAIN ANGLE             (A**2) : NULL  ; NULL                 
REMARK   3   SIDE-CHAIN BOND              (A**2) : NULL  ; NULL                 
REMARK   3   SIDE-CHAIN ANGLE             (A**2) : NULL  ; NULL                 
REMARK   3                                                                      
REMARK   3  OTHER REFINEMENT REMARKS: NULL                                      
REMARK   4                                                                      
REMARK   4 7RSA COMPLIES WITH FORMAT V. 3.0, 1-DEC-2006                         
REMARK   4                                                                      
REMARK   4 THIS IS THE REMEDIATED VERSION OF THIS PDB ENTRY.                    
REMARK   4 REMEDIATED DATA FILE REVISION 3.100 (2007-03-18)                     
REMARK 200                                                                      
REMARK 200 EXPERIMENTAL DETAILS                                                 
REMARK 200  EXPERIMENT TYPE                : X-RAY DIFFRACTION                  
REMARK 200  DATE OF DATA COLLECTION        : NULL                               
REMARK 200  TEMPERATURE           (KELVIN) : NULL                               
REMARK 200  PH                             : NULL                               
REMARK 200  NUMBER OF CRYSTALS USED        : NULL                               
REMARK 200                                                                      
REMARK 200  SYNCHROTRON              (Y/N) : NULL                               
REMARK 200  RADIATION SOURCE               : NULL                               
REMARK 200  BEAMLINE                       : NULL                               
REMARK 200  X-RAY GENERATOR MODEL          : NULL                               
REMARK 200  MONOCHROMATIC OR LAUE    (M/L) : NULL                               
REMARK 200  WAVELENGTH OR RANGE        (A) : NULL                               
REMARK 200  MONOCHROMATOR                  : NULL                               
REMARK 200  OPTICS                         : NULL                               
REMARK 200                                                                      
REMARK 200  DETECTOR TYPE                  : NULL                               
REMARK 200  DETECTOR MANUFACTURER          : NULL                               
REMARK 200  INTENSITY-INTEGRATION SOFTWARE : NULL                               
REMARK 200  DATA SCALING SOFTWARE          : NULL                               
REMARK 200                                                                      
REMARK 200  NUMBER OF UNIQUE REFLECTIONS   : NULL                               
REMARK 200  RESOLUTION RANGE HIGH      (A) : NULL                               
REMARK 200  RESOLUTION RANGE LOW       (A) : NULL                               
REMARK 200  REJECTION CRITERIA  (SIGMA(I)) : NULL                               
REMARK 200                                                                      
REMARK 200 OVERALL.                                                             
REMARK 200  COMPLETENESS FOR RANGE     (%) : NULL                               
REMARK 200  DATA REDUNDANCY                : NULL                               
REMARK 200  R MERGE                    (I) : NULL                               
REMARK 200  R SYM                      (I) : NULL                               
REMARK 200  <I/SIGMA(I)> FOR THE DATA SET  : NULL                               
REMARK 200                                                                      
REMARK 200 IN THE HIGHEST RESOLUTION SHELL.                                     
REMARK 200  HIGHEST RESOLUTION SHELL, RANGE HIGH (A) : NULL                     
REMARK 200  HIGHEST RESOLUTION SHELL, RANGE LOW  (A) : NULL                     
REMARK 200  COMPLETENESS FOR SHELL     (%) : NULL                               
REMARK 200  DATA REDUNDANCY IN SHELL       : NULL                               
REMARK 200  R MERGE FOR SHELL          (I) : NULL                               
REMARK 200  R SYM FOR SHELL            (I) : NULL                               
REMARK 200  <I/SIGMA(I)> FOR SHELL         : NULL                               
REMARK 200                                                                      
REMARK 200 DIFFRACTION PROTOCOL: NULL                                           
REMARK 200 METHOD USED TO DETERMINE THE STRUCTURE: NULL                         
REMARK 200 SOFTWARE USED: NULL                                                  
REMARK 200 STARTING MODEL: NULL                                                 
REMARK 200                                                                      
REMARK 200 REMARK: NULL                                                         
REMARK 280                                                                      
REMARK 280 CRYSTAL                                                              
REMARK 280 SOLVENT CONTENT, VS   (%): 43.25                                     
REMARK 280 MATTHEWS COEFFICIENT, VM (ANGSTROMS**3/DA): 2.17                     
REMARK 280                                                                      
REMARK 280 CRYSTALLIZATION CONDITIONS: NULL                                     
REMARK 290                                                                      
REMARK 290 CRYSTALLOGRAPHIC SYMMETRY                                            
REMARK 290 SYMMETRY OPERATORS FOR SPACE GROUP: P 1 21 1                         
REMARK 290                                                                      
REMARK 290      SYMOP   SYMMETRY                                                
REMARK 290     NNNMMM   OPERATOR                                                
REMARK 290       1555   X,Y,Z                                                   
REMARK 290       2555   -X,1/2+Y,-Z                                             
REMARK 290                                                                      
REMARK 290     WHERE NNN -> OPERATOR NUMBER                                     
REMARK 290           MMM -> TRANSLATION VECTOR                                  
REMARK 290                                                                      
REMARK 290 CRYSTALLOGRAPHIC SYMMETRY TRANSFORMATIONS                            
REMARK 290 THE FOLLOWING TRANSFORMATIONS OPERATE ON THE ATOM/HETATM             
REMARK 290 RECORDS IN THIS ENTRY TO PRODUCE CRYSTALLOGRAPHICALLY                
REMARK 290 RELATED MOLECULES.                                                   
REMARK 290   SMTRY1   1  1.000000  0.000000  0.000000        0.00000            
REMARK 290   SMTRY2   1  0.000000  1.000000  0.000000        0.00000            
REMARK 290   SMTRY3   1  0.000000  0.000000  1.000000        0.00000            
REMARK 290   SMTRY1   2 -1.000000  0.000000  0.000000        0.00000            
REMARK 290   SMTRY2   2  0.000000  1.000000  0.000000       19.20000            
REMARK 290   SMTRY3   2  0.000000  0.000000 -1.000000        0.00000            
REMARK 290                                                                      
REMARK 290 REMARK: NULL                                                         
REMARK 300                                                                      
REMARK 300 BIOMOLECULE: 1                                                       
REMARK 300 THIS ENTRY CONTAINS THE CRYSTALLOGRAPHIC ASYMMETRIC UNIT             
REMARK 300 WHICH CONSISTS OF 1 CHAIN(S). SEE REMARK 350 FOR                     
REMARK 300 INFORMATION ON GENERATING THE BIOLOGICAL MOLECULE(S).                
REMARK 350                                                                      
REMARK 350 GENERATING THE BIOMOLECULE                                           
REMARK 350 COORDINATES FOR A COMPLETE MULTIMER REPRESENTING THE KNOWN           
REMARK 350 BIOLOGICALLY SIGNIFICANT OLIGOMERIZATION STATE OF THE                
REMARK 350 MOLECULE CAN BE GENERATED BY APPLYING BIOMT TRANSFORMATIONS          
REMARK 350 GIVEN BELOW.  BOTH NON-CRYSTALLOGRAPHIC AND                          
REMARK 350 CRYSTALLOGRAPHIC OPERATIONS ARE GIVEN.                               
REMARK 350                                                                      
REMARK 350 BIOMOLECULE: 1                                                       
REMARK 350 APPLY THE FOLLOWING TO CHAINS: A                                     
REMARK 350   BIOMT1   1  1.000000  0.000000  0.000000        0.00000            
REMARK 350   BIOMT2   1  0.000000  1.000000  0.000000        0.00000            
REMARK 350   BIOMT3   1  0.000000  0.000000  1.000000        0.00000            
REMARK 500                                                                      
REMARK 500 GEOMETRY AND STEREOCHEMISTRY                                         
REMARK 500 SUBTOPIC: CLOSE CONTACTS IN SAME ASYMMETRIC UNIT                     
REMARK 500                                                                      
REMARK 500 THE FOLLOWING ATOMS ARE IN CLOSE CONTACT.                            
REMARK 500                                                                      
REMARK 500  ATM1  RES C  SSEQI   ATM2  RES C  SSEQI                             
REMARK 500   O    DOD     369     O    DOD     370              1.50            
REMARK 500   O    DOD     285     O    DOD     370              1.66            
REMARK 500   O    DOD     356     O    DOD     383              1.67            
REMARK 500   O    DOD     282     O    DOD     375              1.74            
REMARK 500   O    DOD     369     O    DOD     377              1.80            
REMARK 500   O    DOD     372     O    DOD     375              1.93            
REMARK 500   O    DOD     372     O    DOD     377              2.01            
REMARK 500   O    DOD     240     O    DOD     281              2.03            
REMARK 525                                                                      
REMARK 525 SOLVENT                                                              
REMARK 525 THE FOLLOWING SOLVENT MOLECULES LIE FARTHER THAN EXPECTED            
REMARK 525 FROM THE PROTEIN OR NUCLEIC ACID MOLECULE AND MAY BE                 
REMARK 525 ASSOCIATED WITH A SYMMETRY RELATED MOLECULE (M=MODEL                 
REMARK 525 NUMBER; RES=RESIDUE NAME; C=CHAIN IDENTIFIER; SSEQ=SEQUENCE          
REMARK 525 NUMBER; I=INSERTION CODE):                                           
REMARK 525                                                                      
REMARK 525  M RES CSSEQI                                                        
REMARK 525    DOD   347        DISTANCE =  6.62 ANGSTROMS                       
DBREF  7RSA A    1   124  UNP    P00656   RNP_BOVIN       27    150             
SEQRES   1 A  124  LYS GLU THR ALA ALA ALA LYS PHE GLU ARG GLN HIS MET          
SEQRES   2 A  124  ASP SER SER THR SER ALA ALA SER SER SER ASN TYR CYS          
SEQRES   3 A  124  ASN GLN MET MET LYS SER ARG ASN LEU THR LYS ASP ARG          
SEQRES   4 A  124  CYS LYS PRO VAL ASN THR PHE VAL HIS GLU SER LEU ALA          
SEQRES   5 A  124  ASP VAL GLN ALA VAL CYS SER GLN LYS ASN VAL ALA CYS          
SEQRES   6 A  124  LYS ASN GLY GLN THR ASN CYS TYR GLN SER TYR SER THR          
SEQRES   7 A  124  MET SER ILE THR ASP CYS ARG GLU THR GLY SER SER LYS          
SEQRES   8 A  124  TYR PRO ASN CYS ALA TYR LYS THR THR GLN ALA ASN LYS          
SEQRES   9 A  124  HIS ILE ILE VAL ALA CYS GLU GLY ASN PRO TYR VAL PRO          
SEQRES  10 A  124  VAL HIS PHE ASP ALA SER VAL                                  
FTNOTE   1 RESIDUES 93 AND 114 ARE CIS PROLINES.                                
FTNOTE   2 SEE REMARK 4.                                                        
HET    TBU    125      15                                                       
HETNAM     TBU TERTIARY-BUTYL ALCOHOL                                           
HETNAM     DOD DEUTERATED WATER                                                 
HETSYN     TBU 2-METHYL-2-PROPANOL                                              
FORMUL   2  TBU    C4 H10 O                                                     
FORMUL   3  DOD    188(O)                                                       
HELIX    1  H1 THR A    3  MET A   13  1                                  11    
HELIX    2  H2 ASN A   24  ASN A   34  1RESIDUE 34 IN 3/10 CONFIG         11    
HELIX    3  H3 SER A   50  GLN A   60  1RESIDUES 56-60 IN 3/10 CONFIG     11    
SHEET    1 S1A 3 LYS A  41  HIS A  48  0                                        
SHEET    2 S1A 3 MET A  79  THR A  87 -1  N  GLU A  86   O  PRO A  42           
SHEET    3 S1A 3 ASN A  94  LYS A 104 -1  O  LYS A 104   N  MET A  79           
SHEET    1 S1B 3 LYS A  41  HIS A  48  0                                        
SHEET    2 S1B 3 SER A  90  LYS A  91 -1                                        
SHEET    3 S1B 3 ASN A  94  LYS A 104 -1  O  ASN A  94   N  LYS A  91           
SHEET    1 S2A 4 LYS A  61  ALA A  64  0                                        
SHEET    2 S2A 4 ASN A  71  SER A  75 -1  O  CYS A  72   N  VAL A  63           
SHEET    3 S2A 4 HIS A 105  ASN A 113 -1  O  VAL A 108   N  TYR A  73           
SHEET    4 S2A 4 PRO A 114  HIS A 119 -1  O  VAL A 116   N  GLU A 111           
SHEET    1 S2B 4 LYS A  61  ALA A  64  0                                        
SHEET    2 S2B 4 ASN A  71  SER A  75 -1  O  CYS A  72   N  VAL A  63           
SHEET    3 S2B 4 HIS A 105  ASN A 113 -1  O  VAL A 108   N  TYR A  73           
SHEET    4 S2B 4 ASP A 121  VAL A 124 -1  N  VAL A 124   O  HIS A 105           
SSBOND   1 CYS A   26    CYS A   84                                             
SSBOND   2 CYS A   40    CYS A   95                                             
SSBOND   3 CYS A   58    CYS A  110                                             
SSBOND   4 CYS A   65    CYS A   72                                             
CISPEP   1 TYR A   92    PRO A   93          0         3.13                     
CISPEP   2 ASN A  113    PRO A  114          0         0.70                     
SITE     1 ACT  9 HIS A  12  LYS A  41  VAL A  43  ASN A  44                    
SITE     2 ACT  9 THR A  45  HIS A 119  PHE A 120  ASP A 121                    
SITE     3 ACT  9 SER A 123                                                     
CRYST1   30.180   38.400   53.320  90.00 105.85  90.00 P 1 21 1      2          
ORIGX1      1.000000  0.000000  0.283914        0.00000                         
ORIGX2      0.000000  1.000000  0.000000        0.00000                         
ORIGX3      0.000000  0.000000  1.039523        0.00000                         
SCALE1      0.033135  0.000000  0.009407        0.00000                         
SCALE2      0.000000  0.026042  0.000000        0.00000                         
SCALE3      0.000000  0.000000  0.019496        0.00000                         
ATOM      1  N   LYS A   1      17.208  26.496  -2.120  1.00 23.56           N  
ATOM      2  CA  LYS A   1      17.586  25.166  -1.492  1.00 21.72           C  
ATOM      3  C   LYS A   1      18.376  25.526  -0.224  1.00 17.32           C  
ATOM      4  O   LYS A   1      18.800  26.649  -0.055  1.00 16.89           O  
ATOM      5  CB  LYS A   1      18.268  24.389  -2.543  1.00 27.53           C  
ATOM      6  CG  LYS A   1      19.133  23.202  -2.442  1.00 33.17           C  
ATOM      7  CD  LYS A   1      19.271  22.450  -3.786  1.00 37.31           C  
ATOM      8  CE  LYS A   1      19.911  21.079  -3.701  1.00 39.40           C  
ATOM      9  NZ  LYS A   1      19.031  19.957  -3.304  1.00 40.47           N  
ATOM     10  HA  LYS A   1      16.632  24.726  -1.163  1.00 22.07           H  
ATOM     11  HB2 LYS A   1      17.381  24.106  -3.225  1.00 27.68           H  
ATOM     12  HB3 LYS A   1      18.823  25.120  -3.218  1.00 27.60           H  
ATOM     13  HG2 LYS A   1      20.175  23.493  -2.189  1.00 33.14           H  
ATOM     14  HG3 LYS A   1      18.838  22.476  -1.674  1.00 33.35           H  
ATOM     15  HD2 LYS A   1      18.271  22.340  -4.228  1.00 37.26           H  
ATOM     16  HD3 LYS A   1      19.865  23.075  -4.452  1.00 37.19           H  
ATOM     17  HE2 LYS A   1      20.288  20.808  -4.703  1.00 39.57           H  
ATOM     18  HE3 LYS A   1      20.758  21.090  -3.016  1.00 39.56           H  
ATOM     19  HZ1 LYS A   1      18.126  20.018  -3.775  1.00 40.35           H  
ATOM     20  HZ2 LYS A   1      19.441  19.047  -3.560  1.00 40.38           H  
ATOM     21  HZ3 LYS A   1      18.934  19.941  -2.288  1.00 40.30           H  
ATOM     22  H1  LYS A   1      18.037  27.035  -2.362  1.00 23.61           H  
ATOM     23  H2  LYS A   1      16.678  26.324  -3.015  1.00 24.45           H  
ATOM     24  H3  LYS A   1      16.566  26.969  -1.475  1.00 23.74           H  
ATOM     25  N   GLU A   2      18.478  24.531   0.619  1.00 13.96           N  
ATOM     26  CA  GLU A   2      19.240  24.741   1.886  1.00 12.35           C  
ATOM     27  C   GLU A   2      20.671  25.200   1.614  1.00 11.37           C  
ATOM     28  O   GLU A   2      21.343  24.641   0.763  1.00 12.34           O  
ATOM     29  CB  GLU A   2      19.271  23.414   2.580  1.00 12.64           C  
ATOM     30  CG  GLU A   2      19.819  23.454   4.018  1.00 11.88           C  
ATOM     31  CD  GLU A   2      19.847  22.078   4.598  1.00 12.29           C  
ATOM     32  OE1 GLU A   2      20.055  21.073   3.945  1.00 13.27           O  
ATOM     33  OE2 GLU A   2      19.644  21.974   5.883  1.00 12.32           O  
ATOM     34  H   GLU A   2      18.123  23.615   0.464  1.00 15.24           H  
ATOM     35  HA  GLU A   2      18.734  25.465   2.477  1.00 12.57           H  
ATOM     36  HB2 GLU A   2      18.284  22.979   2.587  1.00 12.41           H  
ATOM     37  HB3 GLU A   2      19.916  22.721   2.010  1.00 12.27           H  
ATOM     38  HG2 GLU A   2      20.796  23.870   4.022  1.00 11.55           H  
ATOM     39  HG3 GLU A   2      19.205  24.070   4.656  1.00 11.82           H  
ATOM     40  N   THR A   3      21.061  26.200   2.373  1.00 11.69           N  
ATOM     41  CA  THR A   3      22.444  26.745   2.238  1.00 12.47           C  
ATOM     42  C   THR A   3      23.424  25.749   2.981  1.00 11.52           C  
ATOM     43  O   THR A   3      23.051  24.967   3.783  1.00 11.28           O  
ATOM     44  CB  THR A   3      22.587  28.143   2.780  1.00 13.91           C  
ATOM     45  OG1 THR A   3      22.446  28.038   4.208  1.00 14.71           O  
ATOM     46  CG2 THR A   3      21.610  29.180   2.206  1.00 14.39           C  
ATOM     47  H   THR A   3      20.495  26.630   3.071  1.00 12.05           H  
ATOM     48  HA  THR A   3      22.702  26.713   1.211  1.00 12.74           H  
ATOM     49  HB  THR A   3      23.628  28.490   2.573  1.00 13.83           H  
ATOM     50  HG1 THR A   3      21.529  28.047   4.521  1.00 14.34           H  
ATOM     51 HG21 THR A   3      20.630  28.706   2.061  1.00 14.04           H  
ATOM     52 HG22 THR A   3      21.526  30.049   2.809  1.00 13.72           H  
ATOM     53 HG23 THR A   3      21.939  29.463   1.176  1.00 14.47           H  
ATOM     54  N   ALA A   4      24.671  25.898   2.559  1.00 11.64           N  
ATOM     55  CA  ALA A   4      25.727  25.053   3.145  1.00 11.31           C  
ATOM     56  C   ALA A   4      25.832  25.387   4.647  1.00 10.85           C  
ATOM     57  O   ALA A   4      26.026  24.455   5.430  1.00 10.82           O  
ATOM     58  CB  ALA A   4      27.039  25.210   2.351  1.00 12.77           C  
ATOM     59  H   ALA A   4      24.965  26.578   1.887  1.00 12.74           H  
ATOM     60  HA  ALA A   4      25.442  24.023   3.051  1.00 11.15           H  
ATOM     61  HB1 ALA A   4      26.861  24.954   1.308  1.00 12.50           H  
ATOM     62  HB2 ALA A   4      27.393  26.213   2.402  1.00 12.03           H  
ATOM     63  HB3 ALA A   4      27.783  24.507   2.696  1.00 12.31           H  
ATOM     64  N   ALA A   5      25.675  26.612   5.036  1.00 10.36           N  
ATOM     65  CA  ALA A   5      25.745  27.011   6.425  1.00 10.22           C  
ATOM     66  C   ALA A   5      24.640  26.340   7.232  1.00 10.43           C  
ATOM     67  O   ALA A   5      24.857  25.861   8.359  1.00 10.21           O  
ATOM     68  CB  ALA A   5      25.718  28.509   6.655  1.00 10.84           C  
ATOM     69  H   ALA A   5      25.505  27.351   4.355  1.00 11.37           H  
ATOM     70  HA  ALA A   5      26.698  26.652   6.807  1.00 10.34           H  
ATOM     71  HB1 ALA A   5      26.501  29.006   6.104  1.00 10.89           H  
ATOM     72  HB2 ALA A   5      24.764  28.938   6.402  1.00 10.74           H  
ATOM     73  HB3 ALA A   5      25.861  28.738   7.715  1.00 11.08           H  
ATOM     74  N   ALA A   6      23.430  26.351   6.646  1.00  9.74           N  
ATOM     75  CA  ALA A   6      22.267  25.744   7.297  1.00  9.66           C  
ATOM     76  C   ALA A   6      22.430  24.247   7.390  1.00  8.34           C  
ATOM     77  O   ALA A   6      22.041  23.630   8.398  1.00  9.15           O  
ATOM     78  CB  ALA A   6      20.999  26.091   6.497  1.00 10.47           C  
ATOM     79  H   ALA A   6      23.295  26.743   5.746  1.00 10.48           H  
ATOM     80  HA  ALA A   6      22.132  26.165   8.272  1.00  9.48           H  
ATOM     81  HB1 ALA A   6      21.196  25.930   5.443  1.00  9.89           H  
ATOM     82  HB2 ALA A   6      20.196  25.455   6.811  1.00 10.10           H  
ATOM     83  HB3 ALA A   6      20.757  27.124   6.665  1.00 10.15           H  
ATOM     84  N   LYS A   7      22.949  23.617   6.365  1.00  8.11           N  
ATOM     85  CA  LYS A   7      23.192  22.195   6.327  1.00  8.55           C  
ATOM     86  C   LYS A   7      24.177  21.845   7.463  1.00  8.43           C  
ATOM     87  O   LYS A   7      24.027  20.845   8.162  1.00  8.42           O  
ATOM     88  CB  LYS A   7      23.679  21.746   4.982  1.00 11.63           C  
ATOM     89  CG  LYS A   7      23.978  20.234   4.899  1.00 15.78           C  
ATOM     90  CD  LYS A   7      24.475  19.912   3.518  1.00 20.82           C  
ATOM     91  CE  LYS A   7      25.099  18.518   3.446  0.75 24.29           C  
ATOM     92  NZ  LYS A   7      25.594  18.329   2.055  0.67 26.23           N  
ATOM     93  H   LYS A   7      23.264  24.144   5.554  1.00  8.76           H  
ATOM     94  HA  LYS A   7      22.274  21.667   6.519  1.00  8.28           H  
ATOM     95  HB2 LYS A   7      22.920  21.966   4.220  1.00 11.46           H  
ATOM     96  HB3 LYS A   7      24.580  22.301   4.729  1.00 11.40           H  
ATOM     97  HG2 LYS A   7      24.717  19.926   5.648  1.00 15.74           H  
ATOM     98  HG3 LYS A   7      23.077  19.660   5.099  1.00 15.77           H  
ATOM     99  HD2 LYS A   7      23.643  19.950   2.810  1.00 20.42           H  
ATOM    100  HD3 LYS A   7      25.231  20.636   3.183  1.00 20.40           H  
ATOM    101  HE2 LYS A   7      25.944  18.437   4.115  0.75 24.07           H  
ATOM    102  HE3 LYS A   7      24.364  17.750   3.634  0.75 23.99           H  
ATOM    103  HZ1 LYS A   7      24.859  18.444   1.353  0.67 26.05           H  
ATOM    104  HZ2 LYS A   7      26.319  19.015   1.850  0.67 26.00           H  
ATOM    105  HZ3 LYS A   7      25.949  17.368   1.962  0.67 26.19           H  
ATOM    106  N   PHE A   8      25.168  22.680   7.647  1.00  8.12           N  
ATOM    107  CA  PHE A   8      26.159  22.410   8.754  1.00  7.81           C  
ATOM    108  C   PHE A   8      25.464  22.381  10.086  1.00  7.47           C  
ATOM    109  O   PHE A   8      25.714  21.527  10.967  1.00  8.29           O  
ATOM    110  CB  PHE A   8      27.312  23.420   8.668  1.00  8.16           C  
ATOM    111  CG  PHE A   8      28.302  23.279   9.803  1.00  8.09           C  
ATOM    112  CD1 PHE A   8      29.447  22.502   9.644  1.00  8.66           C  
ATOM    113  CD2 PHE A   8      28.070  23.866  11.044  1.00  8.80           C  
ATOM    114  CE1 PHE A   8      30.352  22.303  10.680  1.00  8.94           C  
ATOM    115  CE2 PHE A   8      28.932  23.669  12.111  1.00  9.34           C  
ATOM    116  CZ  PHE A   8      30.054  22.863  11.907  1.00  9.32           C  
ATOM    117  H   PHE A   8      25.307  23.497   7.105  1.00  8.50           H  
ATOM    118  HA  PHE A   8      26.637  21.499   8.515  1.00  7.34           H  
ATOM    119  HB2 PHE A   8      27.799  23.236   7.711  1.00  7.55           H  
ATOM    120  HB3 PHE A   8      26.892  24.393   8.639  1.00  7.82           H  
ATOM    121  HD1 PHE A   8      29.607  22.049   8.716  1.00  8.64           H  
ATOM    122  HD2 PHE A   8      27.167  24.445  11.160  1.00  8.92           H  
ATOM    123  HE1 PHE A   8      31.193  21.702  10.532  1.00  8.69           H  
ATOM    124  HE2 PHE A   8      28.767  24.090  13.024  1.00  8.95           H  
ATOM    125  HZ  PHE A   8      30.755  22.740  12.698  1.00  9.31           H  
ATOM    126  N   GLU A   9      24.602  23.358  10.360  1.00  7.10           N  
ATOM    127  CA  GLU A   9      23.875  23.417  11.595  1.00  7.85           C  
ATOM    128  C   GLU A   9      23.035  22.159  11.803  1.00  8.11           C  
ATOM    129  O   GLU A   9      22.986  21.565  12.880  1.00  8.42           O  
ATOM    130  CB  GLU A   9      22.980  24.601  11.795  1.00 10.56           C  
ATOM    131  CG  GLU A   9      23.673  25.913  11.790  1.00 14.00           C  
ATOM    132  CD  GLU A   9      22.824  27.157  12.014  1.00 17.53           C  
ATOM    133  OE1 GLU A   9      23.294  28.213  11.509  1.00 19.71           O  
ATOM    134  OE2 GLU A   9      21.777  26.903  12.766  1.00 18.71           O  
ATOM    135  H   GLU A   9      24.408  24.058   9.656  1.00  7.90           H  
ATOM    136  HA  GLU A   9      24.628  23.431  12.395  1.00  8.54           H  
ATOM    137  HB2 GLU A   9      22.172  24.578  11.080  1.00 10.41           H  
ATOM    138  HB3 GLU A   9      22.484  24.482  12.795  1.00 10.11           H  
ATOM    139  HG2 GLU A   9      24.399  25.923  12.611  1.00 13.84           H  
ATOM    140  HG3 GLU A   9      24.248  26.132  10.899  1.00 14.06           H  
ATOM    141  N   ARG A  10      22.299  21.779  10.733  1.00  7.12           N  
ATOM    142  CA  ARG A  10      21.453  20.602  10.796  1.00  7.81           C  
ATOM    143  C   ARG A  10      22.214  19.305  11.033  1.00  7.06           C  
ATOM    144  O   ARG A  10      21.791  18.446  11.789  1.00  7.60           O  
ATOM    145  CB  ARG A  10      20.582  20.491   9.498  1.00  7.68           C  
ATOM    146  CG  ARG A  10      19.641  19.279   9.461  1.00  8.35           C  
ATOM    147  CD  ARG A  10      18.701  19.356   8.280  1.00  9.90           C  
ATOM    148  NE  ARG A  10      19.389  19.406   7.002  1.00 11.02           N  
ATOM    149  CZ  ARG A  10      19.810  18.395   6.314  1.00 13.78           C  
ATOM    150  NH1 ARG A  10      19.731  17.119   6.766  1.00 15.63           N  
ATOM    151  NH2 ARG A  10      20.426  18.535   5.177  1.00 15.05           N  
ATOM    152  H   ARG A  10      22.347  22.283   9.875  1.00  7.67           H  
ATOM    153  HA  ARG A  10      20.744  20.715  11.599  1.00  7.59           H  
ATOM    154  HB2 ARG A  10      20.072  21.412   9.408  1.00  7.69           H  
ATOM    155  HB3 ARG A  10      21.291  20.452   8.675  1.00  6.90           H  
ATOM    156  HG2 ARG A  10      20.165  18.392   9.422  1.00  7.99           H  
ATOM    157  HG3 ARG A  10      19.049  19.250  10.341  1.00  7.95           H  
ATOM    158  HD2 ARG A  10      17.956  18.625   8.309  1.00  9.40           H  
ATOM    159  HD3 ARG A  10      18.188  20.298   8.386  1.00  9.49           H  
ATOM    160  HE  ARG A  10      19.515  20.324   6.621  1.00 12.25           H  
ATOM    161 HH11 ARG A  10      19.267  16.886   7.643  1.00 14.60           H  
ATOM    162 HH12 ARG A  10      20.079  16.345   6.208  1.00 15.96           H  
ATOM    163 HH21 ARG A  10      20.776  17.727   4.649  1.00 15.94           H  
ATOM    164 HH22 ARG A  10      20.585  19.422   4.733  1.00 14.77           H  
ATOM    165  N   GLN A  11      23.300  19.140  10.351  1.00  7.89           N  
ATOM    166  CA  GLN A  11      24.054  17.905  10.457  1.00  7.79           C  
ATOM    167  C   GLN A  11      24.923  17.820  11.712  1.00  8.26           C  
ATOM    168  O   GLN A  11      25.160  16.714  12.157  1.00  9.02           O  
ATOM    169  CB AGLN A  11      24.970  17.700   9.254  0.66  9.73           C  
ATOM    170  CB BGLN A  11      24.903  17.781   9.198  0.33 10.17           C  
ATOM    171  CG AGLN A  11      24.342  17.651   7.912  0.66 13.09           C  
ATOM    172  CG BGLN A  11      25.344  16.363   8.921  0.33 12.73           C  
ATOM    173  CD AGLN A  11      25.335  17.148   6.845  0.66 15.62           C  
ATOM    174  CD BGLN A  11      25.732  16.315   7.435  0.33 14.83           C  
ATOM    175  OE1AGLN A  11      26.486  17.453   6.879  0.66 17.24           O  
ATOM    176  OE1BGLN A  11      26.851  16.559   7.092  0.33 15.41           O  
ATOM    177  NE2AGLN A  11      24.756  16.369   5.950  0.66 17.88           N  
ATOM    178  NE2BGLN A  11      24.701  16.045   6.644  0.33 16.22           N  
ATOM    179  H   GLN A  11      23.650  19.838   9.697  1.00  7.87           H  
ATOM    180  HA  GLN A  11      23.388  17.063  10.436  1.00  8.51           H  
ATOM    181  HB2AGLN A  11      25.714  18.516   9.289  0.66  9.50           H  
ATOM    182  HB2BGLN A  11      24.288  18.179   8.375  0.33 10.28           H  
ATOM    183  HB3AGLN A  11      25.538  16.763   9.436  0.66  9.47           H  
ATOM    184  HB3BGLN A  11      25.778  18.436   9.292  0.33 10.07           H  
ATOM    185  HG2AGLN A  11      23.448  17.085   7.829  0.66 13.01           H  
ATOM    186  HG2BGLN A  11      26.167  16.012   9.508  0.33 12.72           H  
ATOM    187  HG3AGLN A  11      24.085  18.611   7.488  0.66 12.99           H  
ATOM    188  HG3BGLN A  11      24.524  15.667   9.014  0.33 12.65           H  
ATOM    189 HE21AGLN A  11      25.311  15.943   5.224  0.66 17.25           H  
ATOM    190 HE21BGLN A  11      23.771  15.878   6.993  0.33 15.65           H  
ATOM    191 HE22AGLN A  11      23.784  16.117   5.962  0.66 16.91           H  
ATOM    192 HE22BGLN A  11      24.828  16.028   5.648  0.33 15.82           H  
ATOM    193  N   HIS A  12      25.409  18.956  12.227  1.00  7.46           N  
ATOM    194  CA  HIS A  12      26.447  18.922  13.244  1.00  8.30           C  
ATOM    195  C   HIS A  12      26.154  19.594  14.545  1.00  9.12           C  
ATOM    196  O   HIS A  12      26.957  19.353  15.478  1.00 11.15           O  
ATOM    197  CB  HIS A  12      27.780  19.415  12.673  1.00  8.14           C  
ATOM    198  CG  HIS A  12      28.264  18.701  11.439  1.00  7.84           C  
ATOM    199  ND1 HIS A  12      28.652  17.372  11.529  1.00  8.55           N  
ATOM    200  CD2 HIS A  12      28.363  19.107  10.149  1.00  9.41           C  
ATOM    201  CE1 HIS A  12      28.956  17.017  10.277  1.00  9.03           C  
ATOM    202  NE2 HIS A  12      28.813  18.031   9.434  1.00  9.11           N  
ATOM    203  H   HIS A  12      25.247  19.824  11.750  1.00  8.05           H  
ATOM    204  HA  HIS A  12      26.660  17.858  13.458  1.00  8.28           H  
ATOM    205  HB2 HIS A  12      27.726  20.493  12.492  1.00  8.22           H  
ATOM    206  HB3 HIS A  12      28.539  19.248  13.448  1.00  8.28           H  
ATOM    207  HD1 HIS A  12      28.688  16.753  12.335  1.00  8.89           H  
ATOM    208  HD2 HIS A  12      28.144  20.048   9.706  1.00  8.97           H  
ATOM    209  HE1 HIS A  12      29.325  16.048  10.018  1.00  8.87           H  
ATOM    210  HE2 HIS A  12      29.014  18.013   8.407  1.00  9.34           H  
ATOM    211  N   MET A  13      25.198  20.471  14.647  1.00  8.33           N  
ATOM    212  CA  MET A  13      25.040  21.192  15.911  1.00  8.15           C  
ATOM    213  C   MET A  13      24.002  20.607  16.833  1.00  8.39           C  
ATOM    214  O   MET A  13      22.889  20.356  16.395  1.00  9.50           O  
ATOM    215  CB  MET A  13      24.702  22.681  15.611  1.00  8.24           C  
ATOM    216  CG  MET A  13      25.801  23.508  14.991  1.00 10.01           C  
ATOM    217  SD  MET A  13      27.322  23.593  15.972  1.00 11.53           S  
ATOM    218  CE  MET A  13      26.645  24.213  17.547  1.00 11.55           C  
ATOM    219  H   MET A  13      24.618  20.689  13.861  1.00  8.57           H  
ATOM    220  HA  MET A  13      25.987  21.251  16.411  1.00  7.91           H  
ATOM    221  HB2 MET A  13      23.865  22.683  14.895  1.00  8.05           H  
ATOM    222  HB3 MET A  13      24.281  23.143  16.485  1.00  8.26           H  
ATOM    223  HG2 MET A  13      26.227  23.119  14.056  1.00  9.93           H  
ATOM    224  HG3 MET A  13      25.492  24.538  14.855  1.00  9.71           H  
ATOM    225  HE1 MET A  13      25.735  24.736  17.345  1.00 10.78           H  
ATOM    226  HE2 MET A  13      26.488  23.350  18.150  1.00 11.31           H  
ATOM    227  HE3 MET A  13      27.412  24.883  17.908  1.00 11.43           H  
ATOM    228  N   ASP A  14      24.329  20.459  18.115  1.00  8.07           N  
ATOM    229  CA  ASP A  14      23.344  20.093  19.090  1.00  9.03           C  
ATOM    230  C   ASP A  14      23.661  20.886  20.395  1.00  9.01           C  
ATOM    231  O   ASP A  14      24.159  20.357  21.349  1.00 10.31           O  
ATOM    232  CB  ASP A  14      23.181  18.611  19.347  1.00  9.96           C  
ATOM    233  CG  ASP A  14      22.012  18.416  20.335  1.00 11.19           C  
ATOM    234  OD1 ASP A  14      21.225  19.303  20.581  1.00 11.23           O  
ATOM    235  OD2 ASP A  14      22.005  17.225  20.835  1.00 12.91           O  
ATOM    236  H   ASP A  14      25.237  20.753  18.438  1.00  8.28           H  
ATOM    237  HA  ASP A  14      22.371  20.433  18.789  1.00  8.70           H  
ATOM    238  HB2 ASP A  14      22.955  18.075  18.457  1.00  9.97           H  
ATOM    239  HB3 ASP A  14      24.069  18.170  19.761  1.00  9.82           H  
ATOM    240  N   SER A  15      23.217  22.146  20.366  1.00  9.49           N  
ATOM    241  CA  SER A  15      23.394  23.049  21.522  1.00 10.43           C  
ATOM    242  C   SER A  15      22.425  22.746  22.643  1.00 11.26           C  
ATOM    243  O   SER A  15      22.556  23.400  23.693  1.00 13.77           O  
ATOM    244  CB  SER A  15      23.177  24.506  21.046  1.00 12.08           C  
ATOM    245  OG  SER A  15      24.033  24.786  19.955  1.00 14.80           O  
ATOM    246  H   SER A  15      22.776  22.542  19.561  1.00 10.67           H  
ATOM    247  HA  SER A  15      24.392  23.024  21.868  1.00 10.36           H  
ATOM    248  HB2 SER A  15      22.140  24.691  20.803  1.00 10.99           H  
ATOM    249  HB3 SER A  15      23.472  25.140  21.879  1.00 12.18           H  
ATOM    250  HG  SER A  15      23.536  25.177  19.243  1.00 15.24           H  
ATOM    251  N   SER A  16      21.480  21.907  22.463  1.00 11.47           N  
ATOM    252  CA  SER A  16      20.414  21.565  23.422  1.00 12.94           C  
ATOM    253  C   SER A  16      20.848  20.573  24.447  1.00 12.71           C  
ATOM    254  O   SER A  16      20.070  20.378  25.472  1.00 13.54           O  
ATOM    255  CB  SER A  16      19.120  21.051  22.741  1.00 15.90           C  
ATOM    256  OG  SER A  16      19.236  19.605  22.430  1.00 19.61           O  
ATOM    257  H   SER A  16      21.365  21.417  21.581  1.00 12.00           H  
ATOM    258  HA  SER A  16      20.097  22.485  23.882  1.00 13.23           H  
ATOM    259  HB2 SER A  16      18.298  21.140  23.459  1.00 16.27           H  
ATOM    260  HB3 SER A  16      18.906  21.601  21.862  1.00 15.70           H  
ATOM    261  HG  SER A  16      18.727  19.490  21.620  1.00 19.07           H  
ATOM    262  N   THR A  17      21.956  19.915  24.279  1.00 12.34           N  
ATOM    263  CA  THR A  17      22.440  18.943  25.241  1.00 12.98           C  
ATOM    264  C   THR A  17      23.936  19.195  25.423  1.00 12.89           C  
ATOM    265  O   THR A  17      24.581  19.663  24.515  1.00 13.19           O  
ATOM    266  CB  THR A  17      22.158  17.462  24.884  1.00 15.75           C  
ATOM    267  OG1 THR A  17      22.940  17.153  23.716  1.00 17.53           O  
ATOM    268  CG2 THR A  17      20.725  17.237  24.517  1.00 18.04           C  
ATOM    269  H   THR A  17      22.506  20.102  23.457  1.00 12.67           H  
ATOM    270  HA  THR A  17      21.935  19.089  26.182  1.00 13.22           H  
ATOM    271  HB  THR A  17      22.483  16.835  25.731  1.00 15.24           H  
ATOM    272  HG1 THR A  17      22.758  17.763  22.977  1.00 16.75           H  
ATOM    273 HG21 THR A  17      20.072  17.539  25.337  1.00 17.65           H  
ATOM    274 HG22 THR A  17      20.455  17.766  23.615  1.00 17.49           H  
ATOM    275 HG23 THR A  17      20.531  16.146  24.314  1.00 17.81           H  
ATOM    276  N   SER A  18      24.454  18.889  26.607  1.00 12.52           N  
ATOM    277  CA  SER A  18      25.847  19.045  26.931  1.00 13.54           C  
ATOM    278  C   SER A  18      26.737  17.889  26.470  1.00 12.12           C  
ATOM    279  O   SER A  18      27.937  18.031  26.319  1.00 12.10           O  
ATOM    280  CB  SER A  18      26.108  19.259  28.453  1.00 17.36           C  
ATOM    281  OG  SER A  18      25.582  20.584  28.656  1.00 23.94           O  
ATOM    282  H   SER A  18      23.852  18.496  27.329  1.00 14.06           H  
ATOM    283  HA  SER A  18      26.229  19.966  26.509  1.00 13.86           H  
ATOM    284  HB2 SER A  18      25.582  18.527  29.032  1.00 17.09           H  
ATOM    285  HB3 SER A  18      27.161  19.289  28.628  1.00 17.08           H  
ATOM    286  HG  SER A  18      24.673  20.454  28.983  1.00 22.64           H  
ATOM    287  N   ALA A  19      26.100  16.722  26.241  1.00 11.95           N  
ATOM    288  CA  ALA A  19      26.701  15.481  25.857  1.00 12.67           C  
ATOM    289  C   ALA A  19      25.535  14.465  25.582  1.00 11.83           C  
ATOM    290  O   ALA A  19      24.428  14.645  25.974  1.00 12.93           O  
ATOM    291  CB  ALA A  19      27.629  14.920  26.934  1.00 13.21           C  
ATOM    292  H   ALA A  19      25.097  16.749  26.422  1.00 12.07           H  
ATOM    293  HA  ALA A  19      27.273  15.554  24.961  1.00 12.99           H  
ATOM    294  HB1 ALA A  19      27.438  15.453  27.858  1.00 13.12           H  
ATOM    295  HB2 ALA A  19      27.464  13.865  27.084  1.00 13.38           H  
ATOM    296  HB3 ALA A  19      28.666  15.027  26.655  1.00 12.99           H  
ATOM    297  N   ALA A  20      25.942  13.418  24.917  1.00 11.71           N  
ATOM    298  CA  ALA A  20      24.976  12.317  24.602  1.00 12.75           C  
ATOM    299  C   ALA A  20      24.598  11.643  25.979  1.00 14.23           C  
ATOM    300  O   ALA A  20      25.552  11.349  26.692  1.00 16.18           O  
ATOM    301  CB  ALA A  20      25.733  11.346  23.729  1.00 12.39           C  
ATOM    302  H   ALA A  20      26.878  13.253  24.611  1.00 12.29           H  
ATOM    303  HA  ALA A  20      24.134  12.707  24.140  1.00 12.43           H  
ATOM    304  HB1 ALA A  20      26.619  10.958  24.196  1.00 11.90           H  
ATOM    305  HB2 ALA A  20      25.090  10.502  23.472  1.00 12.43           H  
ATOM    306  HB3 ALA A  20      26.012  11.838  22.799  1.00 12.18           H  
ATOM    307  N   SER A  21      23.359  11.415  26.179  1.00 15.51           N  
ATOM    308  CA  SER A  21      22.944  10.835  27.519  1.00 17.49           C  
ATOM    309  C   SER A  21      22.680   9.342  27.564  1.00 16.75           C  
ATOM    310  O   SER A  21      22.469   8.731  28.639  1.00 17.43           O  
ATOM    311  CB  SER A  21      21.652  11.587  27.901  1.00 20.70           C  
ATOM    312  OG  SER A  21      20.696  11.571  26.829  1.00 24.68           O  
ATOM    313  H   SER A  21      22.631  11.697  25.563  1.00 15.44           H  
ATOM    314  HA  SER A  21      23.655  11.115  28.248  1.00 17.31           H  
ATOM    315  HB2 SER A  21      21.232  11.111  28.782  1.00 21.24           H  
ATOM    316  HB3 SER A  21      21.903  12.620  28.100  1.00 20.94           H  
ATOM    317  HG  SER A  21      20.151  10.791  26.899  1.00 24.05           H  
ATOM    318  N   SER A  22      22.667   8.711  26.373  1.00 14.63           N  
ATOM    319  CA  SER A  22      22.410   7.269  26.298  1.00 13.35           C  
ATOM    320  C   SER A  22      22.956   6.712  24.988  1.00 11.91           C  
ATOM    321  O   SER A  22      23.301   7.440  24.038  1.00 11.23           O  
ATOM    322  CB  SER A  22      20.935   6.928  26.406  1.00 14.89           C  
ATOM    323  OG  SER A  22      20.278   7.097  25.168  1.00 15.58           O  
ATOM    324  H   SER A  22      22.821   9.234  25.547  1.00 15.70           H  
ATOM    325  HA  SER A  22      22.876   6.785  27.130  1.00 13.72           H  
ATOM    326  HB2 SER A  22      20.840   5.874  26.742  1.00 14.97           H  
ATOM    327  HB3 SER A  22      20.452   7.546  27.144  1.00 14.87           H  
ATOM    328  HG  SER A  22      19.578   6.436  25.121  1.00 16.65           H  
ATOM    329  N   SER A  23      22.990   5.368  24.963  1.00 11.92           N  
ATOM    330  CA  SER A  23      23.468   4.698  23.734  1.00 11.52           C  
ATOM    331  C   SER A  23      22.562   4.970  22.549  1.00 11.31           C  
ATOM    332  O   SER A  23      23.095   4.719  21.432  1.00 12.66           O  
ATOM    333  CB  SER A  23      23.621   3.188  23.974  1.00 13.94           C  
ATOM    334  OG  SER A  23      22.413   2.696  24.277  1.00 17.79           O  
ATOM    335  H   SER A  23      22.689   4.815  25.712  1.00 12.02           H  
ATOM    336  HA  SER A  23      24.457   5.029  23.512  1.00 11.51           H  
ATOM    337  HB2 SER A  23      24.045   2.740  23.058  1.00 13.99           H  
ATOM    338  HB3 SER A  23      24.341   3.064  24.780  1.00 14.04           H  
ATOM    339  HG  SER A  23      22.064   2.811  25.153  1.00 18.09           H  
ATOM    340  N   ASN A  24      21.369   5.436  22.679  1.00 10.87           N  
ATOM    341  CA  ASN A  24      20.468   5.693  21.564  1.00 10.98           C  
ATOM    342  C   ASN A  24      20.598   7.095  20.931  1.00  9.77           C  
ATOM    343  O   ASN A  24      19.827   7.385  20.014  1.00 10.11           O  
ATOM    344  CB  ASN A  24      19.009   5.364  21.857  1.00 15.71           C  
ATOM    345  CG  ASN A  24      18.802   3.840  21.651  1.00 21.17           C  
ATOM    346  OD1 ASN A  24      18.960   3.352  20.508  1.00 24.28           O  
ATOM    347  ND2 ASN A  24      18.474   3.167  22.703  1.00 23.72           N  
ATOM    348  H   ASN A  24      21.000   5.601  23.602  1.00 11.90           H  
ATOM    349  HA  ASN A  24      20.676   4.994  20.761  1.00 11.30           H  
ATOM    350  HB2 ASN A  24      18.723   5.655  22.843  1.00 15.49           H  
ATOM    351  HB3 ASN A  24      18.322   5.814  21.155  1.00 15.73           H  
ATOM    352 HD21 ASN A  24      18.355   3.602  23.614  1.00 22.41           H  
ATOM    353 HD22 ASN A  24      18.318   2.143  22.639  1.00 22.49           H  
ATOM    354  N   TYR A  25      21.447   7.907  21.507  1.00  8.79           N  
ATOM    355  CA  TYR A  25      21.563   9.292  21.001  1.00  9.10           C  
ATOM    356  C   TYR A  25      21.753   9.343  19.494  1.00  8.84           C  
ATOM    357  O   TYR A  25      21.023  10.063  18.781  1.00  9.02           O  
ATOM    358  CB  TYR A  25      22.660  10.039  21.790  1.00  8.97           C  
ATOM    359  CG  TYR A  25      22.883  11.445  21.303  1.00  9.11           C  
ATOM    360  CD1 TYR A  25      22.139  12.521  21.821  1.00  9.78           C  
ATOM    361  CD2 TYR A  25      23.772  11.705  20.248  1.00  9.19           C  
ATOM    362  CE1 TYR A  25      22.355  13.834  21.335  1.00  9.73           C  
ATOM    363  CE2 TYR A  25      23.969  13.000  19.762  1.00  9.66           C  
ATOM    364  CZ  TYR A  25      23.247  14.020  20.299  1.00  8.73           C  
ATOM    365  OH  TYR A  25      23.459  15.292  19.765  1.00  9.89           O  
ATOM    366  H   TYR A  25      22.017   7.643  22.271  1.00  9.68           H  
ATOM    367  HA  TYR A  25      20.645   9.810  21.242  1.00  8.21           H  
ATOM    368  HB2 TYR A  25      22.334  10.035  22.841  1.00  9.44           H  
ATOM    369  HB3 TYR A  25      23.582   9.490  21.744  1.00  8.75           H  
ATOM    370  HD1 TYR A  25      21.437  12.367  22.620  1.00  9.24           H  
ATOM    371  HD2 TYR A  25      24.346  10.885  19.827  1.00  9.35           H  
ATOM    372  HE1 TYR A  25      21.781  14.648  21.750  1.00  9.33           H  
ATOM    373  HE2 TYR A  25      24.680  13.176  18.954  1.00  9.78           H  
ATOM    374  HH  TYR A  25      22.622  15.747  19.679  1.00  9.28           H  
ATOM    375  N   CYS A  26      22.752   8.646  19.021  1.00  8.12           N  
ATOM    376  CA  CYS A  26      23.058   8.670  17.576  1.00  7.94           C  
ATOM    377  C   CYS A  26      21.889   8.192  16.739  1.00  8.29           C  
ATOM    378  O   CYS A  26      21.477   8.790  15.724  1.00  9.10           O  
ATOM    379  CB  CYS A  26      24.326   7.963  17.205  1.00  8.67           C  
ATOM    380  SG  CYS A  26      25.791   8.872  17.750  1.00  8.73           S  
ATOM    381  H   CYS A  26      23.360   8.096  19.591  1.00  8.64           H  
ATOM    382  HA  CYS A  26      23.248   9.715  17.335  1.00  7.15           H  
ATOM    383  HB2 CYS A  26      24.387   6.986  17.633  1.00  8.74           H  
ATOM    384  HB3 CYS A  26      24.402   7.889  16.139  1.00  8.91           H  
ATOM    385  N   ASN A  27      21.300   7.068  17.159  1.00  8.67           N  
ATOM    386  CA  ASN A  27      20.130   6.544  16.382  1.00  9.59           C  
ATOM    387  C   ASN A  27      19.032   7.576  16.218  1.00 10.23           C  
ATOM    388  O   ASN A  27      18.458   7.741  15.143  1.00 11.44           O  
ATOM    389  CB  ASN A  27      19.597   5.281  17.048  1.00 11.14           C  
ATOM    390  CG  ASN A  27      20.553   4.103  16.816  1.00 12.70           C  
ATOM    391  OD1 ASN A  27      21.388   4.078  15.966  1.00 12.16           O  
ATOM    392  ND2 ASN A  27      20.400   3.139  17.728  1.00 15.77           N  
ATOM    393  H   ASN A  27      21.601   6.574  17.957  1.00  8.97           H  
ATOM    394  HA  ASN A  27      20.482   6.187  15.453  1.00  9.70           H  
ATOM    395  HB2 ASN A  27      19.507   5.414  18.132  1.00 11.15           H  
ATOM    396  HB3 ASN A  27      18.616   5.039  16.708  1.00 11.41           H  
ATOM    397 HD21 ASN A  27      19.713   3.174  18.467  1.00 15.74           H  
ATOM    398 HD22 ASN A  27      21.005   2.295  17.678  1.00 15.34           H  
ATOM    399  N   GLN A  28      18.703   8.227  17.343  1.00  9.49           N  
ATOM    400  CA  GLN A  28      17.648   9.227  17.412  1.00 11.26           C  
ATOM    401  C   GLN A  28      17.958  10.484  16.593  1.00  9.94           C  
ATOM    402  O   GLN A  28      17.132  10.925  15.764  1.00 10.24           O  
ATOM    403  CB  GLN A  28      17.368   9.617  18.876  1.00 15.90           C  
ATOM    404  CG  GLN A  28      16.895   8.466  19.725  1.00 23.97           C  
ATOM    405  CD  GLN A  28      17.048   8.675  21.210  1.00 29.69           C  
ATOM    406  OE1 GLN A  28      17.787   9.537  21.759  1.00 33.33           O  
ATOM    407  NE2 GLN A  28      16.321   7.823  22.004  1.00 32.77           N  
ATOM    408  H   GLN A  28      19.181   8.042  18.205  1.00  9.96           H  
ATOM    409  HA  GLN A  28      16.722   8.821  17.060  1.00 11.41           H  
ATOM    410  HB2 GLN A  28      18.245  10.080  19.294  1.00 15.95           H  
ATOM    411  HB3 GLN A  28      16.557  10.380  18.833  1.00 15.93           H  
ATOM    412  HG2 GLN A  28      15.821   8.253  19.526  1.00 23.75           H  
ATOM    413  HG3 GLN A  28      17.384   7.532  19.482  1.00 23.68           H  
ATOM    414 HE21 GLN A  28      16.368   7.903  22.993  1.00 31.33           H  
ATOM    415 HE22 GLN A  28      15.733   7.137  21.541  1.00 31.47           H  
ATOM    416  N   MET A  29      19.163  10.980  16.789  1.00  8.85           N  
ATOM    417  CA  MET A  29      19.577  12.206  16.105  1.00  8.74           C  
ATOM    418  C   MET A  29      19.845  12.085  14.635  1.00  8.25           C  
ATOM    419  O   MET A  29      19.525  12.986  13.822  1.00  9.22           O  
ATOM    420  CB  MET A  29      20.800  12.797  16.793  1.00 10.90           C  
ATOM    421  CG  MET A  29      20.503  13.307  18.136  1.00 15.07           C  
ATOM    422  SD  MET A  29      19.430  14.734  18.210  1.00 18.46           S  
ATOM    423  CE  MET A  29      20.422  15.980  17.500  1.00 20.03           C  
ATOM    424  H   MET A  29      19.798  10.609  17.456  1.00  9.46           H  
ATOM    425  HA  MET A  29      18.800  12.938  16.254  1.00  8.94           H  
ATOM    426  HB2 MET A  29      21.589  12.026  16.856  1.00 11.11           H  
ATOM    427  HB3 MET A  29      21.207  13.593  16.176  1.00 11.26           H  
ATOM    428  HG2 MET A  29      20.090  12.677  18.913  1.00 14.81           H  
ATOM    429  HG3 MET A  29      21.448  13.750  18.438  1.00 15.16           H  
ATOM    430  HE1 MET A  29      21.435  15.910  17.856  1.00 19.51           H  
ATOM    431  HE2 MET A  29      20.421  15.770  16.416  1.00 19.82           H  
ATOM    432  HE3 MET A  29      19.943  16.929  17.692  1.00 19.64           H  
ATOM    433  N   MET A  30      20.424  10.999  14.205  1.00  8.42           N  
ATOM    434  CA  MET A  30      20.698  10.789  12.800  1.00  9.02           C  
ATOM    435  C   MET A  30      19.375  10.784  12.008  1.00  9.78           C  
ATOM    436  O   MET A  30      19.228  11.272  10.880  1.00 10.89           O  
ATOM    437  CB  MET A  30      21.484   9.510  12.617  1.00  8.96           C  
ATOM    438  CG  MET A  30      22.920   9.584  13.114  1.00 10.17           C  
ATOM    439  SD  MET A  30      23.991  10.740  12.258  1.00 10.13           S  
ATOM    440  CE  MET A  30      24.332   9.969  10.688  1.00  9.58           C  
ATOM    441  H   MET A  30      20.682  10.249  14.832  1.00  8.54           H  
ATOM    442  HA  MET A  30      21.303  11.596  12.435  1.00  9.05           H  
ATOM    443  HB2 MET A  30      21.000   8.696  13.167  1.00  9.25           H  
ATOM    444  HB3 MET A  30      21.486   9.266  11.564  1.00  9.38           H  
ATOM    445  HG2 MET A  30      23.017  10.003  14.136  1.00 10.19           H  
ATOM    446  HG3 MET A  30      23.413   8.626  13.073  1.00 10.17           H  
ATOM    447  HE1 MET A  30      23.384   9.686  10.261  1.00  9.36           H  
ATOM    448  HE2 MET A  30      24.804  10.723  10.079  1.00  9.58           H  
ATOM    449  HE3 MET A  30      24.955   9.115  10.885  1.00  9.01           H  
ATOM    450  N   LYS A  31      18.365  10.170  12.664  1.00  9.63           N  
ATOM    451  CA  LYS A  31      17.038  10.097  12.030  1.00 10.35           C  
ATOM    452  C   LYS A  31      16.349  11.430  12.041  1.00 10.06           C  
ATOM    453  O   LYS A  31      15.815  11.890  11.003  1.00 10.83           O  
ATOM    454  CB  LYS A  31      16.166   9.049  12.723  1.00 14.48           C  
ATOM    455  CG  LYS A  31      14.987   8.781  11.758  1.00 20.51           C  
ATOM    456  CD  LYS A  31      14.017   7.764  12.258  1.00 25.84           C  
ATOM    457  CE  LYS A  31      12.966   7.502  11.131  0.50 27.59           C  
ATOM    458  NZ  LYS A  31      11.610   7.822  11.651  0.50 29.31           N  
ATOM    459  H   LYS A  31      18.476   9.776  13.566  1.00  9.76           H  
ATOM    460  HA  LYS A  31      17.175   9.779  11.017  1.00 11.00           H  
ATOM    461  HB2 LYS A  31      16.703   8.133  12.877  1.00 14.69           H  
ATOM    462  HB3 LYS A  31      15.796   9.478  13.642  1.00 14.66           H  
ATOM    463  HG2 LYS A  31      14.434   9.709  11.535  1.00 20.17           H  
ATOM    464  HG3 LYS A  31      15.382   8.440  10.787  1.00 20.21           H  
ATOM    465  HD2 LYS A  31      14.483   6.814  12.492  1.00 25.49           H  
ATOM    466  HD3 LYS A  31      13.476   8.118  13.137  1.00 25.62           H  
ATOM    467  HE2 LYS A  31      13.119   8.065  10.238  0.50 27.67           H  
ATOM    468  HE3 LYS A  31      12.986   6.432  10.920  0.50 27.66           H  
ATOM    469  HZ1 LYS A  31      11.415   7.232  12.466  0.50 29.32           H  
ATOM    470  HZ2 LYS A  31      11.531   8.813  11.868  0.50 29.17           H  
ATOM    471  HZ3 LYS A  31      10.878   7.590  10.965  0.50 29.26           H  
ATOM    472  N   SER A  32      16.295  12.097  13.232  1.00 10.17           N  
ATOM    473  CA  SER A  32      15.601  13.378  13.388  1.00 10.78           C  
ATOM    474  C   SER A  32      16.153  14.489  12.534  1.00 10.56           C  
ATOM    475  O   SER A  32      15.342  15.388  12.086  1.00 11.27           O  
ATOM    476  CB ASER A  32      15.404  13.816  14.849  0.67 13.41           C  
ATOM    477  CB BSER A  32      15.579  13.803  14.859  0.33 11.55           C  
ATOM    478  OG ASER A  32      16.640  14.208  15.316  0.67 15.41           O  
ATOM    479  OG BSER A  32      14.705  13.027  15.639  0.33 11.95           O  
ATOM    480  H   SER A  32      16.712  11.681  14.033  1.00 10.30           H  
ATOM    481  HA  SER A  32      14.566  13.207  13.098  1.00 11.48           H  
ATOM    482  HB2ASER A  32      14.643  14.600  14.900  0.67 12.81           H  
ATOM    483  HB2BSER A  32      16.597  13.765  15.258  0.33 11.46           H  
ATOM    484  HB3ASER A  32      15.042  12.956  15.409  0.67 13.26           H  
ATOM    485  HB3BSER A  32      15.233  14.839  14.898  0.33 11.40           H  
ATOM    486  HG ASER A  32      16.660  14.285  16.273  0.67 15.33           H  
ATOM    487  HG BSER A  32      13.816  13.383  15.570  0.33 11.74           H  
ATOM    488  N   ARG A  33      17.436  14.475  12.290  1.00  9.29           N  
ATOM    489  CA  ARG A  33      18.079  15.473  11.443  1.00  9.76           C  
ATOM    490  C   ARG A  33      18.049  15.180   9.962  1.00  9.93           C  
ATOM    491  O   ARG A  33      18.660  15.859   9.155  1.00 10.67           O  
ATOM    492  CB  ARG A  33      19.472  15.735  11.997  1.00  8.96           C  
ATOM    493  CG  ARG A  33      19.534  16.325  13.407  1.00  8.68           C  
ATOM    494  CD  ARG A  33      18.953  17.691  13.482  1.00  9.09           C  
ATOM    495  NE  ARG A  33      19.055  18.307  14.784  1.00 10.69           N  
ATOM    496  CZ  ARG A  33      20.166  18.916  15.251  1.00 10.73           C  
ATOM    497  NH1 ARG A  33      21.191  19.136  14.483  1.00  9.65           N  
ATOM    498  NH2 ARG A  33      20.150  19.360  16.504  1.00 11.01           N  
ATOM    499  H   ARG A  33      18.030  13.757  12.645  1.00 10.09           H  
ATOM    500  HA  ARG A  33      17.506  16.388  11.566  1.00  9.82           H  
ATOM    501  HB2 ARG A  33      19.981  14.772  12.031  1.00  8.94           H  
ATOM    502  HB3 ARG A  33      20.046  16.316  11.292  1.00  8.89           H  
ATOM    503  HG2 ARG A  33      19.042  15.697  14.089  1.00  8.82           H  
ATOM    504  HG3 ARG A  33      20.547  16.315  13.750  1.00  8.32           H  
ATOM    505  HD2 ARG A  33      19.309  18.318  12.708  1.00  8.91           H  
ATOM    506  HD3 ARG A  33      17.896  17.631  13.288  1.00  9.40           H  
ATOM    507  HE  ARG A  33      18.295  18.183  15.457  1.00 12.30           H  
ATOM    508 HH11 ARG A  33      22.013  19.626  14.850  1.00 10.39           H  
ATOM    509 HH12 ARG A  33      21.260  18.846  13.519  1.00 10.31           H  
ATOM    510 HH21 ARG A  33      19.373  19.219  17.123  1.00 11.91           H  
ATOM    511 HH22 ARG A  33      20.972  19.839  16.851  1.00 10.82           H  
ATOM    512  N   ASN A  34      17.347  14.083   9.616  1.00 10.07           N  
ATOM    513  CA  ASN A  34      17.176  13.714   8.174  1.00 11.18           C  
ATOM    514  C   ASN A  34      18.407  13.291   7.496  1.00 11.88           C  
ATOM    515  O   ASN A  34      18.577  13.381   6.252  1.00 13.71           O  
ATOM    516  CB AASN A  34      16.416  14.887   7.517  0.33 12.52           C  
ATOM    517  CB BASN A  34      16.310  14.758   7.413  0.67 11.83           C  
ATOM    518  CG AASN A  34      15.451  14.516   6.431  0.33 13.52           C  
ATOM    519  CG BASN A  34      14.965  15.039   8.001  0.67 11.66           C  
ATOM    520  OD1AASN A  34      14.721  13.530   6.603  0.33 15.06           O  
ATOM    521  OD1BASN A  34      14.593  16.254   8.165  0.67 15.17           O  
ATOM    522  ND2AASN A  34      15.433  15.316   5.374  0.33 14.14           N  
ATOM    523  ND2BASN A  34      14.211  14.071   8.338  0.67 12.09           N  
ATOM    524  H   ASN A  34      16.832  13.536  10.234  1.00  9.93           H  
ATOM    525  HA  ASN A  34      16.486  12.903   8.148  1.00 11.31           H  
ATOM    526  HB2AASN A  34      15.871  15.429   8.286  0.33 12.36           H  
ATOM    527  HB2BASN A  34      16.884  15.666   7.309  0.67 11.38           H  
ATOM    528  HB3AASN A  34      17.158  15.589   7.129  0.33 12.28           H  
ATOM    529  HB3BASN A  34      16.182  14.378   6.386  0.67 11.61           H  
ATOM    530 HD21AASN A  34      14.794  15.155   4.603  0.33 14.00           H  
ATOM    531 HD21BASN A  34      13.257  14.227   8.755  0.67 12.68           H  
ATOM    532 HD22AASN A  34      16.048  16.115   5.301  0.33 13.92           H  
ATOM    533 HD22BASN A  34      14.425  13.097   8.218  0.67 12.42           H  
ATOM    534  N   LEU A  35      19.317  12.710   8.312  1.00 11.16           N  
ATOM    535  CA  LEU A  35      20.608  12.205   7.775  1.00 12.28           C  
ATOM    536  C   LEU A  35      20.524  10.827   7.165  1.00 13.26           C  
ATOM    537  O   LEU A  35      21.457  10.485   6.382  1.00 15.70           O  
ATOM    538  CB  LEU A  35      21.725  12.353   8.816  1.00 11.32           C  
ATOM    539  CG  LEU A  35      21.804  13.814   9.368  1.00 13.29           C  
ATOM    540  CD1 LEU A  35      22.855  13.879  10.436  1.00 13.91           C  
ATOM    541  CD2 LEU A  35      21.953  14.886   8.349  1.00 14.73           C  
ATOM    542  H   LEU A  35      19.170  12.613   9.281  1.00 11.74           H  
ATOM    543  HA  LEU A  35      20.882  12.886   6.959  1.00 12.16           H  
ATOM    544  HB2 LEU A  35      21.517  11.707   9.663  1.00 11.36           H  
ATOM    545  HB3 LEU A  35      22.686  12.123   8.385  1.00 11.29           H  
ATOM    546  HG  LEU A  35      20.838  14.009   9.871  1.00 13.06           H  
ATOM    547 HD11 LEU A  35      22.787  13.014  11.099  1.00 13.45           H  
ATOM    548 HD12 LEU A  35      23.834  13.901   9.967  1.00 13.25           H  
ATOM    549 HD13 LEU A  35      22.670  14.776  11.030  1.00 13.45           H  
ATOM    550 HD21 LEU A  35      21.118  14.956   7.641  1.00 14.35           H  
ATOM    551 HD22 LEU A  35      21.977  15.877   8.860  1.00 14.25           H  
ATOM    552 HD23 LEU A  35      22.876  14.787   7.779  1.00 14.52           H  
ATOM    553  N   THR A  36      19.469  10.148   7.460  1.00 11.95           N  
ATOM    554  CA  THR A  36      19.270   8.753   6.966  1.00 12.97           C  
ATOM    555  C   THR A  36      18.132   8.598   5.964  1.00 14.23           C  
ATOM    556  O   THR A  36      17.629   7.482   5.787  1.00 15.20           O  
ATOM    557  CB  THR A  36      19.028   7.886   8.215  1.00 13.44           C  
ATOM    558  OG1 THR A  36      17.832   8.105   8.839  1.00 16.47           O  
ATOM    559  CG2 THR A  36      20.210   8.003   9.191  1.00 15.81           C  
ATOM    560  H   THR A  36      18.773  10.455   8.094  1.00 12.76           H  
ATOM    561  HA  THR A  36      20.201   8.432   6.615  1.00 13.08           H  
ATOM    562  HB  THR A  36      19.033   6.833   7.818  1.00 14.26           H  
ATOM    563  HG1 THR A  36      17.440   8.957   8.977  1.00 16.07           H  
ATOM    564 HG21 THR A  36      21.181   7.928   8.667  1.00 14.60           H  
ATOM    565 HG22 THR A  36      20.195   9.009   9.639  1.00 15.30           H  
ATOM    566 HG23 THR A  36      20.114   7.281   9.976  1.00 15.19           H  
ATOM    567  N   LYS A  37      17.763   9.730   5.392  1.00 15.58           N  
ATOM    568  CA  LYS A  37      16.571   9.740   4.494  1.00 16.62           C  
ATOM    569  C   LYS A  37      16.811   8.943   3.236  1.00 14.65           C  
ATOM    570  O   LYS A  37      15.866   8.117   2.900  1.00 16.23           O  
ATOM    571  CB  LYS A  37      16.168  11.204   4.251  1.00 20.85           C  
ATOM    572  CG  LYS A  37      14.965  11.336   3.312  1.00 26.92           C  
ATOM    573  CD  LYS A  37      14.567  12.780   3.075  1.00 31.31           C  
ATOM    574  CE  LYS A  37      15.523  13.564   2.203  1.00 34.60           C  
ATOM    575  NZ  LYS A  37      15.099  13.438   0.760  1.00 36.89           N  
ATOM    576  H   LYS A  37      18.165  10.616   5.591  1.00 15.07           H  
ATOM    577  HA  LYS A  37      15.759   9.296   5.048  1.00 16.24           H  
ATOM    578  HB2 LYS A  37      15.917  11.680   5.196  1.00 21.00           H  
ATOM    579  HB3 LYS A  37      17.033  11.689   3.798  1.00 20.80           H  
ATOM    580  HG2 LYS A  37      15.154  10.862   2.338  1.00 26.76           H  
ATOM    581  HG3 LYS A  37      14.100  10.821   3.748  1.00 26.73           H  
ATOM    582  HD2 LYS A  37      13.599  12.764   2.516  1.00 31.25           H  
ATOM    583  HD3 LYS A  37      14.344  13.213   4.031  1.00 31.14           H  
ATOM    584  HE2 LYS A  37      15.522  14.624   2.441  1.00 34.63           H  
ATOM    585  HE3 LYS A  37      16.541  13.196   2.227  1.00 34.52           H  
ATOM    586  HZ1 LYS A  37      14.892  12.471   0.503  1.00 36.68           H  
ATOM    587  HZ2 LYS A  37      14.248  13.976   0.624  1.00 36.59           H  
ATOM    588  HZ3 LYS A  37      15.868  13.760   0.165  1.00 36.60           H  
ATOM    589  N   ASP A  38      17.873   9.175   2.575  1.00 13.33           N  
ATOM    590  CA  ASP A  38      18.201   8.519   1.294  1.00 13.99           C  
ATOM    591  C   ASP A  38      19.056   7.285   1.414  1.00 12.24           C  
ATOM    592  O   ASP A  38      18.973   6.355   0.561  1.00 11.74           O  
ATOM    593  CB  ASP A  38      18.834   9.419   0.304  1.00 18.91           C  
ATOM    594  CG  ASP A  38      17.935  10.564  -0.104  1.00 25.71           C  
ATOM    595  OD1 ASP A  38      18.453  11.703  -0.053  1.00 30.14           O  
ATOM    596  OD2 ASP A  38      16.681  10.289  -0.421  1.00 27.80           O  
ATOM    597  H   ASP A  38      18.550   9.857   2.870  1.00 15.64           H  
ATOM    598  HA  ASP A  38      17.241   8.222   0.858  1.00 14.40           H  
ATOM    599  HB2 ASP A  38      19.732   9.880   0.731  1.00 19.37           H  
ATOM    600  HB3 ASP A  38      19.209   8.918  -0.579  1.00 19.34           H  
ATOM    601  N   ARG A  39      19.889   7.279   2.457  1.00 10.95           N  
ATOM    602  CA  ARG A  39      20.841   6.198   2.738  1.00  9.98           C  
ATOM    603  C   ARG A  39      21.378   6.382   4.168  1.00  9.58           C  
ATOM    604  O   ARG A  39      21.212   7.431   4.737  1.00 10.36           O  
ATOM    605  CB  ARG A  39      22.036   6.323   1.747  1.00 13.90           C  
ATOM    606  CG  ARG A  39      22.820   7.630   1.934  1.00 19.47           C  
ATOM    607  CD  ARG A  39      23.627   8.111   0.806  1.00 26.71           C  
ATOM    608  NE  ARG A  39      24.574   9.166   1.261  1.00 32.87           N  
ATOM    609  CZ  ARG A  39      25.744   8.970   1.875  1.00 34.99           C  
ATOM    610  NH1 ARG A  39      26.189   7.780   2.276  1.00 35.76           N  
ATOM    611  NH2 ARG A  39      26.545  10.033   2.061  1.00 36.36           N  
ATOM    612  H   ARG A  39      19.886   8.092   3.030  1.00 11.70           H  
ATOM    613  HA  ARG A  39      20.424   5.250   2.607  1.00 10.24           H  
ATOM    614  HB2 ARG A  39      22.663   5.480   1.877  1.00 14.10           H  
ATOM    615  HB3 ARG A  39      21.633   6.236   0.752  1.00 14.46           H  
ATOM    616  HG2 ARG A  39      22.193   8.413   2.261  1.00 19.66           H  
ATOM    617  HG3 ARG A  39      23.475   7.493   2.792  1.00 19.74           H  
ATOM    618  HD2 ARG A  39      24.123   7.368   0.270  1.00 26.73           H  
ATOM    619  HD3 ARG A  39      22.965   8.592   0.103  1.00 26.58           H  
ATOM    620  HE  ARG A  39      24.350  10.123   1.010  1.00 33.21           H  
ATOM    621 HH11 ARG A  39      25.638   6.940   2.149  1.00 35.74           H  
ATOM    622 HH12 ARG A  39      27.097   7.701   2.715  1.00 35.45           H  
ATOM    623 HH21 ARG A  39      26.269  10.960   1.784  1.00 35.79           H  
ATOM    624 HH22 ARG A  39      27.439   9.902   2.515  1.00 35.59           H  
ATOM    625  N   CYS A  40      21.980   5.353   4.694  1.00  9.39           N  
ATOM    626  CA  CYS A  40      22.590   5.535   6.039  1.00 10.48           C  
ATOM    627  C   CYS A  40      23.927   6.261   5.810  1.00 11.90           C  
ATOM    628  O   CYS A  40      24.831   5.695   5.190  1.00 14.02           O  
ATOM    629  CB  CYS A  40      22.819   4.207   6.711  1.00 10.88           C  
ATOM    630  SG  CYS A  40      21.387   3.103   6.806  1.00 10.58           S  
ATOM    631  H   CYS A  40      22.151   4.493   4.223  1.00  9.45           H  
ATOM    632  HA  CYS A  40      21.967   6.118   6.658  1.00 10.36           H  
ATOM    633  HB2 CYS A  40      23.572   3.658   6.156  1.00 10.87           H  
ATOM    634  HB3 CYS A  40      23.148   4.353   7.719  1.00 10.73           H  
ATOM    635  N   LYS A  41      24.013   7.430   6.345  1.00 13.71           N  
ATOM    636  CA  LYS A  41      25.338   8.178   6.328  1.00 14.33           C  
ATOM    637  C   LYS A  41      26.247   7.403   7.250  1.00 13.87           C  
ATOM    638  O   LYS A  41      25.814   7.129   8.415  1.00 14.03           O  
ATOM    639  CB  LYS A  41      25.033   9.562   6.884  1.00 18.30           C  
ATOM    640  CG  LYS A  41      26.197  10.481   6.907  1.00 22.51           C  
ATOM    641  CD  LYS A  41      26.024  11.910   7.416  1.00 26.35           C  
ATOM    642  CE  LYS A  41      27.199  12.781   6.952  1.00 29.84           C  
ATOM    643  NZ  LYS A  41      27.808  13.648   7.984  1.00 30.76           N  
ATOM    644  H   LYS A  41      23.297   7.856   6.898  1.00 13.13           H  
ATOM    645  HA  LYS A  41      25.659   8.249   5.334  1.00 14.75           H  
ATOM    646  HB2 LYS A  41      24.249   9.969   6.215  1.00 18.38           H  
ATOM    647  HB3 LYS A  41      24.604   9.462   7.887  1.00 18.38           H  
ATOM    648  HG2 LYS A  41      27.029  10.055   7.492  1.00 22.51           H  
ATOM    649  HG3 LYS A  41      26.615  10.535   5.859  1.00 22.76           H  
ATOM    650  HD2 LYS A  41      25.104  12.324   7.000  1.00 26.43           H  
ATOM    651  HD3 LYS A  41      25.975  11.940   8.491  1.00 26.35           H  
ATOM    652  HE2 LYS A  41      28.036  12.179   6.574  1.00 29.68           H  
ATOM    653  HE3 LYS A  41      26.865  13.430   6.132  1.00 29.56           H  
ATOM    654  HZ1 LYS A  41      27.094  14.223   8.430  1.00 28.65           H  
ATOM    655  HZ2 LYS A  41      28.339  13.067   8.639  1.00 30.33           H  
ATOM    656  HZ3 LYS A  41      28.480  14.317   7.573  1.00 30.48           H  
ATOM    657  N   PRO A  42      27.410   6.971   6.934  1.00 13.40           N  
ATOM    658  CA  PRO A  42      28.249   6.149   7.703  1.00 13.31           C  
ATOM    659  C   PRO A  42      28.862   6.667   9.004  1.00 13.33           C  
ATOM    660  O   PRO A  42      29.057   5.895   9.971  1.00 13.62           O  
ATOM    661  CB  PRO A  42      29.334   5.604   6.788  1.00 14.92           C  
ATOM    662  CG  PRO A  42      29.423   6.646   5.714  1.00 15.89           C  
ATOM    663  CD  PRO A  42      28.016   7.142   5.532  1.00 14.59           C  
ATOM    664  HA  PRO A  42      27.678   5.337   8.125  1.00 13.94           H  
ATOM    665  HB2 PRO A  42      30.210   5.411   7.199  1.00 14.77           H  
ATOM    666  HB3 PRO A  42      29.048   4.653   6.402  1.00 15.15           H  
ATOM    667  HG2 PRO A  42      29.970   7.349   5.984  1.00 15.92           H  
ATOM    668  HG3 PRO A  42      29.805   6.250   4.784  1.00 15.86           H  
ATOM    669  HD2 PRO A  42      27.975   8.143   5.203  1.00 14.44           H  
ATOM    670  HD3 PRO A  42      27.395   6.549   4.877  1.00 14.67           H  
ATOM    671  N   VAL A  43      29.144   7.950   8.985  1.00 11.25           N  
ATOM    672  CA  VAL A  43      29.768   8.615  10.125  1.00 11.41           C  
ATOM    673  C   VAL A  43      29.222  10.041  10.234  1.00 10.32           C  
ATOM    674  O   VAL A  43      28.971  10.659   9.200  1.00 11.83           O  
ATOM    675  CB AVAL A  43      31.307   8.774   9.974  0.40 12.20           C  
ATOM    676  CB BVAL A  43      31.309   8.608  10.046  0.60 12.60           C  
ATOM    677  CG1AVAL A  43      32.004   9.181  11.296  0.40 12.62           C  
ATOM    678  CG1BVAL A  43      31.889   7.217  10.242  0.60 13.63           C  
ATOM    679  CG2AVAL A  43      32.047   7.659   9.290  0.40 12.59           C  
ATOM    680  CG2BVAL A  43      31.800   9.333   8.827  0.60 12.67           C  
ATOM    681  H   VAL A  43      28.986   8.504   8.165  1.00 11.98           H  
ATOM    682  HA  VAL A  43      29.579   8.061  10.997  1.00 11.62           H  
ATOM    683  HB AVAL A  43      31.410   9.651   9.295  0.40 12.03           H  
ATOM    684  HB BVAL A  43      31.611   9.224  10.920  0.60 12.97           H  
ATOM    685 HG11AVAL A  43      31.773   8.549  12.114  0.40 12.41           H  
ATOM    686 HG11BVAL A  43      31.564   6.493   9.527  0.60 13.41           H  
ATOM    687 HG12AVAL A  43      33.060   9.234  11.167  0.40 12.56           H  
ATOM    688 HG12BVAL A  43      32.958   7.240  10.232  0.60 13.58           H  
ATOM    689 HG13AVAL A  43      31.715  10.184  11.568  0.40 12.38           H  
ATOM    690 HG13BVAL A  43      31.643   6.838  11.226  0.60 13.51           H  
ATOM    691 HG21AVAL A  43      31.674   7.510   8.280  0.40 12.60           H  
ATOM    692 HG21BVAL A  43      31.281   9.034   7.932  0.60 12.71           H  
ATOM    693 HG22AVAL A  43      33.102   7.860   9.181  0.40 12.55           H  
ATOM    694 HG22BVAL A  43      31.639  10.405   8.920  0.60 12.44           H  
ATOM    695 HG23AVAL A  43      31.938   6.718   9.799  0.40 12.59           H  
ATOM    696 HG23BVAL A  43      32.854   9.200   8.651  0.60 12.69           H  
ATOM    697  N   ASN A  44      29.144  10.488  11.482  1.00  8.69           N  
ATOM    698  CA  ASN A  44      28.742  11.871  11.687  1.00  8.24           C  
ATOM    699  C   ASN A  44      29.223  12.309  13.102  1.00  8.94           C  
ATOM    700  O   ASN A  44      29.349  11.464  13.973  1.00 11.02           O  
ATOM    701  CB  ASN A  44      27.269  12.059  11.453  1.00  8.72           C  
ATOM    702  CG  ASN A  44      26.865  13.523  11.383  1.00 10.65           C  
ATOM    703  OD1 ASN A  44      27.475  14.261  10.595  1.00 13.81           O  
ATOM    704  ND2 ASN A  44      25.953  13.986  12.242  1.00 10.34           N  
ATOM    705  H   ASN A  44      29.405   9.903  12.240  1.00  9.81           H  
ATOM    706  HA  ASN A  44      29.219  12.487  10.960  1.00  8.12           H  
ATOM    707  HB2 ASN A  44      26.906  11.553  10.571  1.00  8.67           H  
ATOM    708  HB3 ASN A  44      26.735  11.611  12.298  1.00  8.57           H  
ATOM    709 HD21 ASN A  44      25.678  14.960  12.222  1.00 10.59           H  
ATOM    710 HD22 ASN A  44      25.518  13.320  12.847  1.00 10.86           H  
ATOM    711  N   THR A  45      29.438  13.580  13.256  1.00  8.39           N  
ATOM    712  CA  THR A  45      29.822  14.193  14.539  1.00  8.68           C  
ATOM    713  C   THR A  45      28.821  15.312  14.881  1.00  8.56           C  
ATOM    714  O   THR A  45      28.516  16.139  14.018  1.00  9.16           O  
ATOM    715  CB  THR A  45      31.234  14.824  14.507  1.00 10.26           C  
ATOM    716  OG1 THR A  45      32.123  13.793  14.091  1.00 11.67           O  
ATOM    717  CG2 THR A  45      31.706  15.349  15.862  1.00 11.34           C  
ATOM    718  H   THR A  45      29.306  14.252  12.511  1.00  9.05           H  
ATOM    719  HA  THR A  45      29.806  13.452  15.272  1.00  8.64           H  
ATOM    720  HB  THR A  45      31.245  15.629  13.756  1.00 10.11           H  
ATOM    721  HG1 THR A  45      32.171  13.058  14.735  1.00 11.11           H  
ATOM    722 HG21 THR A  45      31.454  14.710  16.673  1.00 10.91           H  
ATOM    723 HG22 THR A  45      32.811  15.491  15.872  1.00 11.18           H  
ATOM    724 HG23 THR A  45      31.258  16.337  16.013  1.00 10.43           H  
ATOM    725  N   PHE A  46      28.345  15.285  16.086  1.00  7.62           N  
ATOM    726  CA  PHE A  46      27.506  16.355  16.675  1.00  7.79           C  
ATOM    727  C   PHE A  46      28.386  17.153  17.714  1.00  8.04           C  
ATOM    728  O   PHE A  46      29.172  16.576  18.447  1.00  8.49           O  
ATOM    729  CB  PHE A  46      26.255  15.832  17.366  1.00  8.02           C  
ATOM    730  CG  PHE A  46      25.273  15.268  16.363  1.00  8.47           C  
ATOM    731  CD1 PHE A  46      24.411  16.118  15.698  1.00 10.22           C  
ATOM    732  CD2 PHE A  46      25.229  13.916  16.143  1.00  8.79           C  
ATOM    733  CE1 PHE A  46      23.518  15.587  14.733  1.00 10.60           C  
ATOM    734  CE2 PHE A  46      24.316  13.347  15.269  1.00 10.90           C  
ATOM    735  CZ  PHE A  46      23.469  14.218  14.549  1.00 10.62           C  
ATOM    736  H   PHE A  46      28.671  14.614  16.778  1.00  8.35           H  
ATOM    737  HA  PHE A  46      27.168  16.998  15.947  1.00  7.46           H  
ATOM    738  HB2 PHE A  46      26.550  15.078  18.089  1.00  7.69           H  
ATOM    739  HB3 PHE A  46      25.814  16.612  17.951  1.00  7.89           H  
ATOM    740  HD1 PHE A  46      24.461  17.135  15.839  1.00  9.43           H  
ATOM    741  HD2 PHE A  46      25.889  13.258  16.706  1.00  9.35           H  
ATOM    742  HE1 PHE A  46      22.861  16.223  14.225  1.00 10.10           H  
ATOM    743  HE2 PHE A  46      24.268  12.345  15.082  1.00 10.23           H  
ATOM    744  HZ  PHE A  46      22.782  13.806  13.857  1.00 11.00           H  
ATOM    745  N   VAL A  47      28.186  18.468  17.696  1.00  8.13           N  
ATOM    746  CA  VAL A  47      28.924  19.368  18.598  1.00  7.95           C  
ATOM    747  C   VAL A  47      27.947  19.953  19.642  1.00  8.02           C  
ATOM    748  O   VAL A  47      26.953  20.590  19.282  1.00  9.28           O  
ATOM    749  CB  VAL A  47      29.664  20.411  17.799  1.00  8.87           C  
ATOM    750  CG1 VAL A  47      30.491  21.369  18.681  1.00 10.17           C  
ATOM    751  CG2 VAL A  47      30.479  19.841  16.631  1.00  9.87           C  
ATOM    752  H   VAL A  47      27.532  18.888  17.073  1.00  8.51           H  
ATOM    753  HA  VAL A  47      29.668  18.800  19.120  1.00  8.31           H  
ATOM    754  HB  VAL A  47      28.853  20.997  17.339  1.00  8.95           H  
ATOM    755 HG11 VAL A  47      29.918  21.854  19.428  1.00 10.00           H  
ATOM    756 HG12 VAL A  47      31.314  20.856  19.118  1.00  9.70           H  
ATOM    757 HG13 VAL A  47      30.951  22.145  18.086  1.00  9.49           H  
ATOM    758 HG21 VAL A  47      30.512  18.769  16.617  1.00  9.83           H  
ATOM    759 HG22 VAL A  47      30.102  20.173  15.676  1.00 10.02           H  
ATOM    760 HG23 VAL A  47      31.507  20.173  16.643  1.00 10.18           H  
ATOM    761  N   HIS A  48      28.291  19.782  20.897  1.00  7.63           N  
ATOM    762  CA  HIS A  48      27.462  20.244  22.000  1.00  9.13           C  
ATOM    763  C   HIS A  48      27.905  21.560  22.613  1.00 10.00           C  
ATOM    764  O   HIS A  48      28.375  21.602  23.790  1.00 11.67           O  
ATOM    765  CB  HIS A  48      27.420  19.144  23.067  1.00  8.79           C  
ATOM    766  CG  HIS A  48      26.946  17.810  22.592  1.00  8.32           C  
ATOM    767  ND1 HIS A  48      25.643  17.561  22.425  1.00 12.34           N  
ATOM    768  CD2 HIS A  48      27.677  16.689  22.314  1.00  9.89           C  
ATOM    769  CE1 HIS A  48      25.579  16.284  22.004  1.00 12.46           C  
ATOM    770  NE2 HIS A  48      26.781  15.748  21.899  1.00 10.99           N  
ATOM    771  H   HIS A  48      29.115  19.250  21.131  1.00  8.10           H  
ATOM    772  HA  HIS A  48      26.486  20.395  21.644  1.00  9.27           H  
ATOM    773  HB2 HIS A  48      28.482  18.996  23.393  1.00  8.79           H  
ATOM    774  HB3 HIS A  48      26.908  19.497  23.927  1.00  8.60           H  
ATOM    775  HD1 HIS A  48      24.818  18.170  22.555  1.00 11.12           H  
ATOM    776  HD2 HIS A  48      28.740  16.511  22.327  1.00 10.38           H  
ATOM    777  HE1 HIS A  48      24.643  15.816  21.809  1.00 11.61           H  
ATOM    778  HE2 HIS A  48      26.972  14.781  21.657  1.00 10.84           H  
ATOM    779  N   GLU A  49      27.902  22.567  21.819  1.00  9.98           N  
ATOM    780  CA  GLU A  49      28.365  23.897  22.126  1.00  9.75           C  
ATOM    781  C   GLU A  49      27.436  24.895  21.517  1.00  9.85           C  
ATOM    782  O   GLU A  49      26.593  24.617  20.653  1.00 10.72           O  
ATOM    783  CB  GLU A  49      29.794  24.120  21.553  1.00 11.40           C  
ATOM    784  CG  GLU A  49      30.883  23.178  22.072  1.00 12.91           C  
ATOM    785  CD  GLU A  49      31.266  23.209  23.539  1.00 14.48           C  
ATOM    786  OE1 GLU A  49      31.867  22.302  24.089  1.00 13.19           O  
ATOM    787  OE2 GLU A  49      30.856  24.274  24.182  1.00 16.33           O  
ATOM    788  H   GLU A  49      27.577  22.458  20.848  1.00 10.58           H  
ATOM    789  HA  GLU A  49      28.416  24.031  23.193  1.00 10.34           H  
ATOM    790  HB2 GLU A  49      29.714  24.034  20.484  1.00 11.58           H  
ATOM    791  HB3 GLU A  49      30.125  25.136  21.783  1.00 11.13           H  
ATOM    792  HG2 GLU A  49      30.588  22.156  21.859  1.00 12.84           H  
ATOM    793  HG3 GLU A  49      31.816  23.314  21.533  1.00 13.18           H  
ATOM    794  N   SER A  50      27.571  26.133  21.970  1.00 10.01           N  
ATOM    795  CA  SER A  50      26.764  27.227  21.378  1.00 10.30           C  
ATOM    796  C   SER A  50      27.204  27.363  19.883  1.00  9.73           C  
ATOM    797  O   SER A  50      28.355  27.163  19.508  1.00 10.48           O  
ATOM    798  CB ASER A  50      26.905  28.559  22.129  0.67 10.73           C  
ATOM    799  CB BSER A  50      27.131  28.503  22.139  0.33 10.91           C  
ATOM    800  OG ASER A  50      28.151  29.063  21.898  0.67 10.90           O  
ATOM    801  OG BSER A  50      26.724  29.663  21.477  0.33 12.43           O  
ATOM    802  H   SER A  50      28.264  26.398  22.641  1.00 10.44           H  
ATOM    803  HA  SER A  50      25.747  27.027  21.429  1.00 10.35           H  
ATOM    804  HB2ASER A  50      26.076  29.216  21.836  0.67 10.54           H  
ATOM    805  HB2BSER A  50      26.709  28.455  23.154  0.33 10.98           H  
ATOM    806  HB3ASER A  50      26.772  28.352  23.198  0.67 10.55           H  
ATOM    807  HB3BSER A  50      28.217  28.545  22.246  0.33 10.92           H  
ATOM    808  HG ASER A  50      28.173  30.020  21.919  0.67 12.15           H  
ATOM    809  HG BSER A  50      27.473  30.239  21.324  0.33 12.07           H  
ATOM    810  N   LEU A  51      26.228  27.763  19.066  1.00 10.39           N  
ATOM    811  CA  LEU A  51      26.507  28.033  17.651  1.00 10.90           C  
ATOM    812  C   LEU A  51      27.524  29.140  17.532  1.00 10.49           C  
ATOM    813  O   LEU A  51      28.428  29.075  16.695  1.00 10.70           O  
ATOM    814  CB  LEU A  51      25.223  28.335  16.860  1.00 12.87           C  
ATOM    815  CG  LEU A  51      25.386  28.635  15.392  1.00 14.39           C  
ATOM    816  CD1 LEU A  51      25.930  27.485  14.614  1.00 14.44           C  
ATOM    817  CD2 LEU A  51      24.067  29.101  14.795  1.00 15.89           C  
ATOM    818  H   LEU A  51      25.309  27.954  19.399  1.00 10.71           H  
ATOM    819  HA  LEU A  51      26.934  27.122  17.247  1.00 10.88           H  
ATOM    820  HB2 LEU A  51      24.552  27.468  16.944  1.00 12.79           H  
ATOM    821  HB3 LEU A  51      24.721  29.187  17.349  1.00 12.83           H  
ATOM    822  HG  LEU A  51      26.048  29.505  15.314  1.00 14.30           H  
ATOM    823 HD11 LEU A  51      26.869  27.103  14.995  1.00 13.84           H  
ATOM    824 HD12 LEU A  51      25.185  26.700  14.573  1.00 14.53           H  
ATOM    825 HD13 LEU A  51      26.117  27.826  13.578  1.00 14.27           H  
ATOM    826 HD21 LEU A  51      23.279  28.379  14.984  1.00 15.90           H  
ATOM    827 HD22 LEU A  51      23.768  30.047  15.289  1.00 15.67           H  
ATOM    828 HD23 LEU A  51      24.173  29.272  13.725  1.00 15.70           H  
ATOM    829  N   ALA A  52      27.433  30.204  18.332  1.00 10.66           N  
ATOM    830  CA  ALA A  52      28.432  31.269  18.291  1.00 11.00           C  
ATOM    831  C   ALA A  52      29.837  30.791  18.551  1.00 10.92           C  
ATOM    832  O   ALA A  52      30.783  31.242  17.852  1.00 12.20           O  
ATOM    833  CB  ALA A  52      28.032  32.379  19.260  1.00 12.01           C  
ATOM    834  H   ALA A  52      26.692  30.235  19.012  1.00 11.67           H  
ATOM    835  HA  ALA A  52      28.389  31.708  17.304  1.00 11.49           H  
ATOM    836  HB1 ALA A  52      27.032  32.709  19.023  1.00 11.57           H  
ATOM    837  HB2 ALA A  52      28.049  32.005  20.276  1.00 11.24           H  
ATOM    838  HB3 ALA A  52      28.731  33.190  19.177  1.00 11.55           H  
ATOM    839  N   ASP A  53      30.064  29.883  19.507  1.00 10.24           N  
ATOM    840  CA  ASP A  53      31.347  29.343  19.790  1.00 10.07           C  
ATOM    841  C   ASP A  53      31.922  28.542  18.578  1.00  9.15           C  
ATOM    842  O   ASP A  53      33.118  28.556  18.399  1.00 10.51           O  
ATOM    843  CB  ASP A  53      31.458  28.519  21.059  1.00 11.70           C  
ATOM    844  CG  ASP A  53      31.366  29.340  22.322  1.00 15.29           C  
ATOM    845  OD1 ASP A  53      31.507  30.549  22.326  1.00 18.56           O  
ATOM    846  OD2 ASP A  53      31.185  28.695  23.391  1.00 18.77           O  
ATOM    847  H   ASP A  53      29.268  29.544  20.027  1.00 10.68           H  
ATOM    848  HA  ASP A  53      32.068  30.144  19.940  1.00 10.03           H  
ATOM    849  HB2 ASP A  53      30.651  27.799  21.111  1.00 11.90           H  
ATOM    850  HB3 ASP A  53      32.359  27.927  21.087  1.00 11.66           H  
ATOM    851  N   VAL A  54      31.033  27.840  17.900  1.00  8.38           N  
ATOM    852  CA  VAL A  54      31.485  27.069  16.731  1.00  8.93           C  
ATOM    853  C   VAL A  54      31.761  28.015  15.533  1.00  8.92           C  
ATOM    854  O   VAL A  54      32.750  27.796  14.839  1.00  9.70           O  
ATOM    855  CB  VAL A  54      30.538  25.912  16.398  1.00  9.20           C  
ATOM    856  CG1 VAL A  54      30.859  25.214  15.077  1.00 10.26           C  
ATOM    857  CG2 VAL A  54      30.464  24.927  17.558  1.00 10.41           C  
ATOM    858  H   VAL A  54      30.062  27.857  18.105  1.00  8.51           H  
ATOM    859  HA  VAL A  54      32.402  26.589  16.996  1.00  8.33           H  
ATOM    860  HB  VAL A  54      29.558  26.376  16.293  1.00  9.49           H  
ATOM    861 HG11 VAL A  54      31.835  24.796  15.048  1.00  9.79           H  
ATOM    862 HG12 VAL A  54      30.198  24.371  14.918  1.00  9.88           H  
ATOM    863 HG13 VAL A  54      30.749  25.851  14.225  1.00  9.96           H  
ATOM    864 HG21 VAL A  54      30.186  25.399  18.485  1.00  9.37           H  
ATOM    865 HG22 VAL A  54      29.759  24.138  17.376  1.00  9.64           H  
ATOM    866 HG23 VAL A  54      31.426  24.462  17.701  1.00  9.55           H  
ATOM    867  N   GLN A  55      30.893  28.973  15.356  1.00  9.25           N  
ATOM    868  CA  GLN A  55      31.136  29.969  14.269  1.00 10.12           C  
ATOM    869  C   GLN A  55      32.444  30.689  14.462  1.00 10.65           C  
ATOM    870  O   GLN A  55      33.190  31.009  13.512  1.00 11.35           O  
ATOM    871  CB  GLN A  55      30.013  30.978  14.176  1.00 11.98           C  
ATOM    872  CG  GLN A  55      28.721  30.385  13.647  1.00 12.39           C  
ATOM    873  CD  GLN A  55      27.553  31.357  13.836  1.00 13.70           C  
ATOM    874  OE1 GLN A  55      27.493  32.220  14.712  1.00 16.51           O  
ATOM    875  NE2 GLN A  55      26.598  31.146  13.024  1.00 14.45           N  
ATOM    876  H   GLN A  55      30.123  29.124  15.958  1.00  9.49           H  
ATOM    877  HA  GLN A  55      31.128  29.422  13.360  1.00 10.60           H  
ATOM    878  HB2 GLN A  55      29.850  31.350  15.221  1.00 11.67           H  
ATOM    879  HB3 GLN A  55      30.328  31.853  13.624  1.00 11.67           H  
ATOM    880  HG2 GLN A  55      28.777  30.244  12.573  1.00 12.70           H  
ATOM    881  HG3 GLN A  55      28.429  29.441  14.072  1.00 12.40           H  
ATOM    882 HE21 GLN A  55      25.738  31.667  12.978  1.00 14.88           H  
ATOM    883 HE22 GLN A  55      26.591  30.447  12.278  1.00 15.89           H  
ATOM    884  N   ALA A  56      32.808  30.961  15.733  1.00 10.96           N  
ATOM    885  CA  ALA A  56      34.056  31.615  16.074  1.00 11.65           C  
ATOM    886  C   ALA A  56      35.326  30.895  15.651  1.00 11.33           C  
ATOM    887  O   ALA A  56      36.395  31.470  15.510  1.00 11.29           O  
ATOM    888  CB  ALA A  56      34.150  31.899  17.584  1.00 12.49           C  
ATOM    889  H   ALA A  56      32.197  30.682  16.486  1.00 11.39           H  
ATOM    890  HA  ALA A  56      34.054  32.597  15.619  1.00 12.08           H  
ATOM    891  HB1 ALA A  56      33.173  32.162  17.962  1.00 12.48           H  
ATOM    892  HB2 ALA A  56      34.517  31.035  18.100  1.00 12.13           H  
ATOM    893  HB3 ALA A  56      34.801  32.746  17.747  1.00 12.33           H  
ATOM    894  N   VAL A  57      35.231  29.556  15.437  1.00 10.27           N  
ATOM    895  CA  VAL A  57      36.375  28.767  14.982  1.00  9.75           C  
ATOM    896  C   VAL A  57      36.923  29.291  13.630  1.00  9.70           C  
ATOM    897  O   VAL A  57      38.113  29.130  13.380  1.00 10.25           O  
ATOM    898  CB  VAL A  57      36.038  27.269  15.023  1.00  9.76           C  
ATOM    899  CG1 VAL A  57      37.162  26.400  14.476  1.00 10.77           C  
ATOM    900  CG2 VAL A  57      35.669  26.824  16.384  1.00 10.34           C  
ATOM    901  H   VAL A  57      34.348  29.109  15.542  1.00 10.27           H  
ATOM    902  HA  VAL A  57      37.194  28.829  15.657  1.00  9.67           H  
ATOM    903  HB  VAL A  57      35.184  27.183  14.344  1.00 10.14           H  
ATOM    904 HG11 VAL A  57      38.114  26.659  14.859  1.00 10.29           H  
ATOM    905 HG12 VAL A  57      36.999  25.354  14.591  1.00 11.01           H  
ATOM    906 HG13 VAL A  57      37.253  26.579  13.410  1.00 10.58           H  
ATOM    907 HG21 VAL A  57      34.901  27.408  16.857  1.00 10.13           H  
ATOM    908 HG22 VAL A  57      35.297  25.801  16.405  1.00 10.24           H  
ATOM    909 HG23 VAL A  57      36.503  26.796  17.082  1.00 10.06           H  
ATOM    910  N   CYS A  58      36.056  29.892  12.859  1.00  9.87           N  
ATOM    911  CA  CYS A  58      36.460  30.466  11.561  1.00 11.50           C  
ATOM    912  C   CYS A  58      37.486  31.587  11.677  1.00 12.58           C  
ATOM    913  O   CYS A  58      38.068  31.993  10.649  1.00 14.45           O  
ATOM    914  CB  CYS A  58      35.260  30.882  10.715  1.00 11.76           C  
ATOM    915  SG  CYS A  58      34.230  29.527  10.215  1.00 11.86           S  
ATOM    916  H   CYS A  58      35.099  30.019  13.112  1.00  9.88           H  
ATOM    917  HA  CYS A  58      36.945  29.663  11.018  1.00 11.17           H  
ATOM    918  HB2 CYS A  58      34.652  31.611  11.212  1.00 11.75           H  
ATOM    919  HB3 CYS A  58      35.632  31.335   9.808  1.00 11.49           H  
ATOM    920  N   SER A  59      37.684  32.059  12.843  1.00 13.49           N  
ATOM    921  CA  SER A  59      38.691  33.121  13.147  1.00 15.14           C  
ATOM    922  C   SER A  59      39.783  32.541  14.047  1.00 14.81           C  
ATOM    923  O   SER A  59      40.562  33.362  14.656  1.00 15.90           O  
ATOM    924  CB  SER A  59      37.976  34.327  13.771  1.00 18.12           C  
ATOM    925  OG  SER A  59      37.556  33.973  15.075  1.00 22.57           O  
ATOM    926  H   SER A  59      37.228  31.778  13.686  1.00 13.21           H  
ATOM    927  HA  SER A  59      39.098  33.454  12.226  1.00 15.46           H  
ATOM    928  HB2 SER A  59      38.676  35.170  13.821  1.00 18.42           H  
ATOM    929  HB3 SER A  59      37.123  34.620  13.191  1.00 17.93           H  
ATOM    930  HG  SER A  59      36.673  34.353  15.209  1.00 21.80           H  
ATOM    931  N   GLN A  60      39.971  31.272  14.131  1.00 13.71           N  
ATOM    932  CA  GLN A  60      40.942  30.596  14.995  1.00 13.13           C  
ATOM    933  C   GLN A  60      42.149  30.066  14.218  1.00 13.75           C  
ATOM    934  O   GLN A  60      42.587  30.826  13.279  1.00 15.06           O  
ATOM    935  CB  GLN A  60      40.266  29.685  15.983  1.00 11.26           C  
ATOM    936  CG  GLN A  60      39.365  30.497  16.889  1.00 12.55           C  
ATOM    937  CD  GLN A  60      38.622  29.667  17.900  1.00 12.52           C  
ATOM    938  OE1 GLN A  60      38.886  28.520  18.186  1.00 14.11           O  
ATOM    939  NE2 GLN A  60      37.596  30.287  18.420  1.00 14.29           N  
ATOM    940  H   GLN A  60      39.332  30.645  13.635  1.00 13.71           H  
ATOM    941  HA  GLN A  60      41.337  31.398  15.648  1.00 12.92           H  
ATOM    942  HB2 GLN A  60      39.705  28.890  15.508  1.00 11.78           H  
ATOM    943  HB3 GLN A  60      41.009  29.199  16.631  1.00 11.68           H  
ATOM    944  HG2 GLN A  60      39.926  31.248  17.415  1.00 11.85           H  
ATOM    945  HG3 GLN A  60      38.633  31.063  16.321  1.00 12.01           H  
ATOM    946 HE21 GLN A  60      36.988  29.864  19.110  1.00 14.25           H  
ATOM    947 HE22 GLN A  60      37.328  31.239  18.213  1.00 15.18           H  
ATOM    948  N   LYS A  61      42.688  28.956  14.474  1.00 14.10           N  
ATOM    949  CA  LYS A  61      43.934  28.481  13.811  1.00 15.68           C  
ATOM    950  C   LYS A  61      43.725  27.978  12.415  1.00 15.12           C  
ATOM    951  O   LYS A  61      43.120  26.929  12.277  1.00 15.69           O  
ATOM    952  CB ALYS A  61      44.560  27.407  14.692  0.50 18.32           C  
ATOM    953  CB BLYS A  61      44.664  27.451  14.656  0.50 16.98           C  
ATOM    954  CG ALYS A  61      45.981  26.971  14.334  0.50 21.14           C  
ATOM    955  CG BLYS A  61      46.008  26.927  14.158  0.50 18.71           C  
ATOM    956  CD ALYS A  61      46.619  26.060  15.372  0.50 23.46           C  
ATOM    957  CD BLYS A  61      47.136  27.948  14.087  0.50 20.06           C  
ATOM    958  CE ALYS A  61      48.139  26.162  15.397  0.50 25.72           C  
ATOM    959  CE BLYS A  61      48.424  27.320  13.563  0.50 20.64           C  
ATOM    960  NZ ALYS A  61      48.781  25.606  16.615  0.50 27.05           N  
ATOM    961  NZ BLYS A  61      49.509  28.299  13.409  0.50 21.58           N  
ATOM    962  H   LYS A  61      42.375  28.372  15.233  1.00 14.09           H  
ATOM    963  HA  LYS A  61      44.598  29.337  13.786  1.00 15.93           H  
ATOM    964  HB2ALYS A  61      44.570  27.765  15.729  0.50 18.43           H  
ATOM    965  HB2BLYS A  61      44.817  27.865  15.665  0.50 17.14           H  
ATOM    966  HB3ALYS A  61      43.899  26.530  14.656  0.50 18.35           H  
ATOM    967  HB3BLYS A  61      43.974  26.592  14.762  0.50 17.07           H  
ATOM    968  HG2ALYS A  61      45.977  26.454  13.354  0.50 21.13           H  
ATOM    969  HG2BLYS A  61      46.329  26.076  14.798  0.50 18.64           H  
ATOM    970  HG3ALYS A  61      46.604  27.855  14.182  0.50 21.14           H  
ATOM    971  HG3BLYS A  61      45.905  26.486  13.160  0.50 18.71           H  
ATOM    972  HD2ALYS A  61      46.249  26.295  16.364  0.50 23.45           H  
ATOM    973  HD2BLYS A  61      46.870  28.760  13.424  0.50 20.03           H  
ATOM    974  HD3ALYS A  61      46.351  25.020  15.146  0.50 23.41           H  
ATOM    975  HD3BLYS A  61      47.330  28.360  15.080  0.50 19.96           H  
ATOM    976  HE2ALYS A  61      48.575  25.671  14.534  0.50 25.61           H  
ATOM    977  HE2BLYS A  61      48.766  26.531  14.224  0.50 20.65           H  
ATOM    978  HE3ALYS A  61      48.426  27.225  15.385  0.50 25.57           H  
ATOM    979  HE3BLYS A  61      48.235  26.895  12.572  0.50 20.70           H  
ATOM    980  HZ1ALYS A  61      48.181  25.652  17.427  0.50 28.40           H  
ATOM    981  HZ1BLYS A  61      49.492  29.017  14.144  0.50 21.47           H  
ATOM    982  HZ2ALYS A  61      49.096  24.647  16.426  0.50 27.21           H  
ATOM    983  HZ2BLYS A  61      50.442  27.858  13.494  0.50 21.47           H  
ATOM    984  HZ3ALYS A  61      49.630  26.141  16.863  0.50 27.06           H  
ATOM    985  HZ3BLYS A  61      49.489  28.718  12.482  0.50 21.50           H  
ATOM    986  N   ASN A  62      44.271  28.645  11.445  1.00 14.50           N  
ATOM    987  CA  ASN A  62      44.181  28.190  10.053  1.00 15.69           C  
ATOM    988  C   ASN A  62      45.037  26.972   9.900  1.00 15.84           C  
ATOM    989  O   ASN A  62      46.221  26.889  10.344  1.00 16.77           O  
ATOM    990  CB  ASN A  62      44.462  29.337   9.065  1.00 18.58           C  
ATOM    991  CG  ASN A  62      44.416  28.893   7.600  1.00 21.04           C  
ATOM    992  OD1 ASN A  62      45.435  28.921   6.870  1.00 24.34           O  
ATOM    993  ND2 ASN A  62      43.267  28.410   7.110  1.00 18.96           N  
ATOM    994  H   ASN A  62      44.800  29.491  11.599  1.00 15.72           H  
ATOM    995  HA  ASN A  62      43.155  27.982   9.847  1.00 15.77           H  
ATOM    996  HB2 ASN A  62      43.803  30.175   9.216  1.00 18.40           H  
ATOM    997  HB3 ASN A  62      45.466  29.712   9.273  1.00 18.67           H  
ATOM    998 HD21 ASN A  62      42.459  28.378   7.726  1.00 19.10           H  
ATOM    999 HD22 ASN A  62      43.186  28.089   6.158  1.00 19.34           H  
ATOM   1000  N   VAL A  63      44.494  25.897   9.251  1.00 14.02           N  
ATOM   1001  CA  VAL A  63      45.102  24.621   9.008  1.00 14.10           C  
ATOM   1002  C   VAL A  63      44.563  24.044   7.672  1.00 13.70           C  
ATOM   1003  O   VAL A  63      43.508  24.412   7.164  1.00 14.92           O  
ATOM   1004  CB  VAL A  63      44.948  23.633  10.169  1.00 15.26           C  
ATOM   1005  CG1 VAL A  63      45.476  24.186  11.482  1.00 18.30           C  
ATOM   1006  CG2 VAL A  63      43.548  23.139  10.416  1.00 15.37           C  
ATOM   1007  H   VAL A  63      43.534  26.029   8.939  1.00 14.37           H  
ATOM   1008  HA  VAL A  63      46.165  24.711   8.876  1.00 14.58           H  
ATOM   1009  HB  VAL A  63      45.560  22.760   9.892  1.00 15.45           H  
ATOM   1010 HG11 VAL A  63      46.468  24.579  11.363  1.00 17.69           H  
ATOM   1011 HG12 VAL A  63      44.863  24.992  11.866  1.00 18.02           H  
ATOM   1012 HG13 VAL A  63      45.510  23.438  12.242  1.00 18.22           H  
ATOM   1013 HG21 VAL A  63      42.832  23.922  10.533  1.00 15.21           H  
ATOM   1014 HG22 VAL A  63      43.210  22.497   9.609  1.00 15.17           H  
ATOM   1015 HG23 VAL A  63      43.495  22.520  11.305  1.00 15.19           H  
ATOM   1016  N   ALA A  64      45.388  23.205   7.082  1.00 12.88           N  
ATOM   1017  CA  ALA A  64      44.964  22.539   5.828  1.00 11.64           C  
ATOM   1018  C   ALA A  64      43.908  21.503   6.231  1.00 11.24           C  
ATOM   1019  O   ALA A  64      43.988  20.783   7.269  1.00 12.55           O  
ATOM   1020  CB  ALA A  64      46.113  21.978   5.023  1.00 12.25           C  
ATOM   1021  H   ALA A  64      46.241  22.894   7.501  1.00 13.78           H  
ATOM   1022  HA  ALA A  64      44.480  23.283   5.217  1.00 11.92           H  
ATOM   1023  HB1 ALA A  64      46.669  21.239   5.562  1.00 11.89           H  
ATOM   1024  HB2 ALA A  64      45.742  21.482   4.119  1.00 12.00           H  
ATOM   1025  HB3 ALA A  64      46.773  22.769   4.687  1.00 11.65           H  
ATOM   1026  N   CYS A  65      42.843  21.414   5.452  1.00  9.61           N  
ATOM   1027  CA  CYS A  65      41.807  20.378   5.589  1.00  9.87           C  
ATOM   1028  C   CYS A  65      42.471  19.028   5.164  1.00 10.32           C  
ATOM   1029  O   CYS A  65      43.515  19.012   4.494  1.00 10.77           O  
ATOM   1030  CB  CYS A  65      40.654  20.633   4.615  1.00  9.94           C  
ATOM   1031  SG  CYS A  65      39.937  22.300   4.744  1.00 11.68           S  
ATOM   1032  H   CYS A  65      42.804  21.948   4.592  1.00 10.96           H  
ATOM   1033  HA  CYS A  65      41.452  20.305   6.561  1.00  9.73           H  
ATOM   1034  HB2 CYS A  65      41.007  20.551   3.600  1.00 10.36           H  
ATOM   1035  HB3 CYS A  65      39.864  19.938   4.763  1.00 10.05           H  
ATOM   1036  N   LYS A  66      41.805  17.928   5.496  1.00 10.38           N  
ATOM   1037  CA  LYS A  66      42.298  16.607   5.164  1.00 13.03           C  
ATOM   1038  C   LYS A  66      42.539  16.465   3.649  1.00 13.19           C  
ATOM   1039  O   LYS A  66      43.487  15.777   3.295  1.00 14.17           O  
ATOM   1040  CB  LYS A  66      41.383  15.444   5.490  1.00 18.59           C  
ATOM   1041  CG  LYS A  66      41.242  15.203   6.976  1.00 24.50           C  
ATOM   1042  CD  LYS A  66      40.125  14.090   7.169  1.00 28.16           C  
ATOM   1043  CE  LYS A  66      40.085  13.618   8.591  1.00 30.89           C  
ATOM   1044  NZ  LYS A  66      38.666  13.241   9.018  1.00 32.86           N  
ATOM   1045  H   LYS A  66      40.974  17.982   6.024  1.00 10.72           H  
ATOM   1046  HA  LYS A  66      43.224  16.426   5.678  1.00 13.01           H  
ATOM   1047  HB2 LYS A  66      40.394  15.582   5.050  1.00 18.45           H  
ATOM   1048  HB3 LYS A  66      41.830  14.531   5.036  1.00 18.47           H  
ATOM   1049  HG2 LYS A  66      42.164  14.833   7.417  1.00 24.32           H  
ATOM   1050  HG3 LYS A  66      40.899  16.062   7.519  1.00 24.19           H  
ATOM   1051  HD2 LYS A  66      39.188  14.501   6.850  1.00 27.90           H  
ATOM   1052  HD3 LYS A  66      40.408  13.255   6.514  1.00 28.04           H  
ATOM   1053  HE2 LYS A  66      40.677  12.705   8.718  1.00 30.96           H  
ATOM   1054  HE3 LYS A  66      40.422  14.352   9.303  1.00 31.03           H  
ATOM   1055  HZ1 LYS A  66      38.001  13.971   8.775  1.00 30.36           H  
ATOM   1056  HZ2 LYS A  66      38.402  12.395   8.529  1.00 32.52           H  
ATOM   1057  HZ3 LYS A  66      38.661  13.130  10.032  1.00 32.46           H  
ATOM   1058  N   ASN A  67      41.685  17.115   2.826  1.00 12.34           N  
ATOM   1059  CA  ASN A  67      41.804  17.034   1.362  1.00 13.31           C  
ATOM   1060  C   ASN A  67      42.782  18.037   0.746  1.00 13.07           C  
ATOM   1061  O   ASN A  67      42.943  18.115  -0.517  1.00 14.97           O  
ATOM   1062  CB AASN A  67      40.424  17.182   0.717  0.67 14.22           C  
ATOM   1063  CB BASN A  67      40.446  16.802   0.689  0.33 14.78           C  
ATOM   1064  CG AASN A  67      39.923  18.632   0.639  0.67 14.84           C  
ATOM   1065  CG BASN A  67      39.870  15.411   0.922  0.33 15.78           C  
ATOM   1066  OD1AASN A  67      40.325  19.587   1.347  0.67 13.19           O  
ATOM   1067  OD1BASN A  67      40.547  14.406   1.278  0.33 17.02           O  
ATOM   1068  ND2AASN A  67      39.041  18.870  -0.362  0.67 15.90           N  
ATOM   1069  ND2BASN A  67      38.567  15.293   0.719  0.33 17.15           N  
ATOM   1070  H   ASN A  67      40.944  17.646   3.208  1.00 13.45           H  
ATOM   1071  HA  ASN A  67      42.186  16.059   1.110  1.00 13.76           H  
ATOM   1072  HB2AASN A  67      40.465  16.789  -0.306  0.67 14.26           H  
ATOM   1073  HB2BASN A  67      39.733  17.531   1.051  0.33 14.69           H  
ATOM   1074  HB3AASN A  67      39.688  16.586   1.226  0.67 14.17           H  
ATOM   1075  HB3BASN A  67      40.535  16.963  -0.386  0.33 14.76           H  
ATOM   1076 HD21AASN A  67      38.739  18.090  -0.957  0.67 16.83           H  
ATOM   1077 HD21BASN A  67      38.004  16.086   0.429  0.33 16.73           H  
ATOM   1078 HD22AASN A  67      38.643  19.750  -0.550  0.67 15.87           H  
ATOM   1079 HD22BASN A  67      38.081  14.392   0.846  0.33 16.64           H  
ATOM   1080  N   GLY A  68      43.430  18.832   1.596  1.00 11.96           N  
ATOM   1081  CA  GLY A  68      44.403  19.789   1.119  1.00 11.56           C  
ATOM   1082  C   GLY A  68      43.936  21.202   1.006  1.00 11.36           C  
ATOM   1083  O   GLY A  68      44.775  22.120   0.898  1.00 12.73           O  
ATOM   1084  H   GLY A  68      43.294  18.767   2.571  1.00 12.43           H  
ATOM   1085  HA2 GLY A  68      45.270  19.758   1.770  1.00 11.72           H  
ATOM   1086  HA3 GLY A  68      44.780  19.423   0.139  1.00 11.54           H  
ATOM   1087  N   GLN A  69      42.633  21.426   1.047  1.00 11.34           N  
ATOM   1088  CA  GLN A  69      42.153  22.846   0.966  1.00 11.96           C  
ATOM   1089  C   GLN A  69      42.693  23.661   2.166  1.00 11.52           C  
ATOM   1090  O   GLN A  69      42.932  23.082   3.225  1.00 12.62           O  
ATOM   1091  CB  GLN A  69      40.629  22.899   1.040  1.00 13.20           C  
ATOM   1092  CG  GLN A  69      39.954  22.420  -0.175  1.00 15.25           C  
ATOM   1093  CD  GLN A  69      38.438  22.369  -0.019  1.00 18.36           C  
ATOM   1094  OE1 GLN A  69      37.885  21.511  -0.732  1.00 20.07           O  
ATOM   1095  NE2 GLN A  69      37.749  23.089   0.915  1.00 17.86           N  
ATOM   1096  H   GLN A  69      41.971  20.705   1.154  1.00 11.56           H  
ATOM   1097  HA  GLN A  69      42.448  23.264   0.049  1.00 12.34           H  
ATOM   1098  HB2 GLN A  69      40.318  22.397   1.957  1.00 12.99           H  
ATOM   1099  HB3 GLN A  69      40.397  23.987   1.182  1.00 13.58           H  
ATOM   1100  HG2 GLN A  69      40.206  23.016  -1.068  1.00 15.55           H  
ATOM   1101  HG3 GLN A  69      40.245  21.407  -0.459  1.00 15.04           H  
ATOM   1102 HE21 GLN A  69      38.291  23.722   1.452  1.00 17.73           H  
ATOM   1103 HE22 GLN A  69      36.791  22.984   0.977  1.00 17.98           H  
ATOM   1104  N   THR A  70      42.818  24.944   1.999  1.00 10.48           N  
ATOM   1105  CA  THR A  70      43.368  25.782   3.031  1.00 11.30           C  
ATOM   1106  C   THR A  70      42.407  26.676   3.746  1.00 12.40           C  
ATOM   1107  O   THR A  70      42.827  27.606   4.458  1.00 14.53           O  
ATOM   1108  CB  THR A  70      44.598  26.477   2.427  1.00 12.92           C  
ATOM   1109  OG1 THR A  70      44.175  27.192   1.308  1.00 13.81           O  
ATOM   1110  CG2 THR A  70      45.753  25.579   2.056  1.00 14.02           C  
ATOM   1111  H   THR A  70      42.632  25.377   1.103  1.00 11.26           H  
ATOM   1112  HA  THR A  70      43.810  25.123   3.789  1.00 11.80           H  
ATOM   1113  HB  THR A  70      44.965  27.191   3.210  1.00 13.29           H  
ATOM   1114  HG1 THR A  70      43.624  27.977   1.551  1.00 12.55           H  
ATOM   1115 HG21 THR A  70      45.486  24.523   2.052  1.00 13.65           H  
ATOM   1116 HG22 THR A  70      46.145  25.861   1.091  1.00 13.56           H  
ATOM   1117 HG23 THR A  70      46.559  25.669   2.831  1.00 13.64           H  
ATOM   1118  N   ASN A  71      41.115  26.396   3.635  1.00 11.58           N  
ATOM   1119  CA  ASN A  71      40.058  27.129   4.337  1.00 10.88           C  
ATOM   1120  C   ASN A  71      39.554  26.410   5.607  1.00 10.90           C  
ATOM   1121  O   ASN A  71      38.428  26.663   5.978  1.00 11.01           O  
ATOM   1122  CB  ASN A  71      38.939  27.564   3.388  1.00 12.00           C  
ATOM   1123  CG  ASN A  71      38.169  26.409   2.824  1.00 13.21           C  
ATOM   1124  OD1 ASN A  71      38.746  25.363   2.496  1.00 13.61           O  
ATOM   1125  ND2 ASN A  71      36.845  26.568   2.742  1.00 13.76           N  
ATOM   1126  H   ASN A  71      40.815  25.610   3.080  1.00 12.24           H  
ATOM   1127  HA  ASN A  71      40.441  28.082   4.649  1.00 10.90           H  
ATOM   1128  HB2 ASN A  71      38.275  28.231   3.948  1.00 11.93           H  
ATOM   1129  HB3 ASN A  71      39.337  28.156   2.572  1.00 11.84           H  
ATOM   1130 HD21 ASN A  71      36.407  27.433   3.025  1.00 13.01           H  
ATOM   1131 HD22 ASN A  71      36.269  25.809   2.363  1.00 14.38           H  
ATOM   1132  N   CYS A  72      40.418  25.575   6.191  1.00 10.23           N  
ATOM   1133  CA  CYS A  72      40.050  24.898   7.409  1.00  9.57           C  
ATOM   1134  C   CYS A  72      40.676  25.688   8.624  1.00 10.33           C  
ATOM   1135  O   CYS A  72      41.674  26.414   8.452  1.00 10.32           O  
ATOM   1136  CB  CYS A  72      40.448  23.495   7.421  1.00 10.08           C  
ATOM   1137  SG  CYS A  72      39.251  22.332   6.591  1.00 11.82           S  
ATOM   1138  H   CYS A  72      41.331  25.430   5.829  1.00 10.78           H  
ATOM   1139  HA  CYS A  72      39.014  25.002   7.499  1.00  9.63           H  
ATOM   1140  HB2 CYS A  72      41.362  23.315   6.879  1.00  9.83           H  
ATOM   1141  HB3 CYS A  72      40.567  23.058   8.393  1.00 10.12           H  
ATOM   1142  N   TYR A  73      39.982  25.480   9.723  1.00  9.78           N  
ATOM   1143  CA  TYR A  73      40.319  26.124  10.998  1.00 10.52           C  
ATOM   1144  C   TYR A  73      40.142  25.152  12.141  1.00 10.60           C  
ATOM   1145  O   TYR A  73      39.126  24.457  12.193  1.00 10.04           O  
ATOM   1146  CB  TYR A  73      39.489  27.392  11.283  1.00 11.63           C  
ATOM   1147  CG  TYR A  73      39.746  28.438  10.230  1.00 12.38           C  
ATOM   1148  CD1 TYR A  73      40.709  29.432  10.448  1.00 13.67           C  
ATOM   1149  CD2 TYR A  73      39.055  28.409   9.028  1.00 12.78           C  
ATOM   1150  CE1 TYR A  73      40.965  30.356   9.418  1.00 14.92           C  
ATOM   1151  CE2 TYR A  73      39.335  29.286   7.987  1.00 15.63           C  
ATOM   1152  CZ  TYR A  73      40.312  30.244   8.212  1.00 16.41           C  
ATOM   1153  OH  TYR A  73      40.507  31.152   7.162  1.00 20.81           O  
ATOM   1154  H   TYR A  73      39.185  24.888   9.758  1.00 10.21           H  
ATOM   1155  HA  TYR A  73      41.306  26.458  10.883  1.00 10.61           H  
ATOM   1156  HB2 TYR A  73      38.443  27.159  11.382  1.00 11.40           H  
ATOM   1157  HB3 TYR A  73      39.840  27.745  12.254  1.00 11.87           H  
ATOM   1158  HD1 TYR A  73      41.260  29.490  11.364  1.00 13.58           H  
ATOM   1159  HD2 TYR A  73      38.331  27.606   8.837  1.00 13.48           H  
ATOM   1160  HE1 TYR A  73      41.713  31.125   9.561  1.00 15.48           H  
ATOM   1161  HE2 TYR A  73      38.800  29.241   7.045  1.00 15.19           H  
ATOM   1162  HH  TYR A  73      40.712  30.667   6.329  1.00 19.75           H  
ATOM   1163  N   GLN A  74      41.097  25.151  13.050  1.00 10.93           N  
ATOM   1164  CA  GLN A  74      41.097  24.306  14.281  1.00 12.00           C  
ATOM   1165  C   GLN A  74      40.777  25.152  15.504  1.00 11.86           C  
ATOM   1166  O   GLN A  74      41.358  26.244  15.701  1.00 12.34           O  
ATOM   1167  CB  GLN A  74      42.417  23.612  14.499  1.00 14.42           C  
ATOM   1168  CG  GLN A  74      42.449  22.690  15.697  1.00 17.24           C  
ATOM   1169  CD  GLN A  74      43.837  22.117  15.845  1.00 22.30           C  
ATOM   1170  OE1 GLN A  74      44.371  21.550  14.930  1.00 25.92           O  
ATOM   1171  NE2 GLN A  74      44.412  22.377  16.978  1.00 25.98           N  
ATOM   1172  H   GLN A  74      41.888  25.763  12.982  1.00 11.41           H  
ATOM   1173  HA  GLN A  74      40.369  23.563  14.119  1.00 12.36           H  
ATOM   1174  HB2 GLN A  74      42.680  23.011  13.602  1.00 14.35           H  
ATOM   1175  HB3 GLN A  74      43.197  24.378  14.585  1.00 14.53           H  
ATOM   1176  HG2 GLN A  74      42.247  23.210  16.609  1.00 17.41           H  
ATOM   1177  HG3 GLN A  74      41.746  21.864  15.612  1.00 17.52           H  
ATOM   1178 HE21 GLN A  74      43.955  22.898  17.733  1.00 24.38           H  
ATOM   1179 HE22 GLN A  74      45.359  22.067  17.180  1.00 24.59           H  
ATOM   1180  N   SER A  75      39.870  24.618  16.317  1.00 11.01           N  
ATOM   1181  CA  SER A  75      39.482  25.382  17.498  1.00 11.51           C  
ATOM   1182  C   SER A  75      40.687  25.418  18.488  1.00 12.02           C  
ATOM   1183  O   SER A  75      41.421  24.451  18.663  1.00 12.38           O  
ATOM   1184  CB  SER A  75      38.269  24.744  18.170  1.00 10.73           C  
ATOM   1185  OG  SER A  75      38.546  23.401  18.554  1.00 11.01           O  
ATOM   1186  H   SER A  75      39.433  23.753  16.140  1.00 11.33           H  
ATOM   1187  HA  SER A  75      39.202  26.337  17.184  1.00 11.25           H  
ATOM   1188  HB2 SER A  75      37.902  25.344  18.979  1.00 10.70           H  
ATOM   1189  HB3 SER A  75      37.478  24.690  17.411  1.00 10.75           H  
ATOM   1190  HG  SER A  75      37.888  23.151  19.208  1.00 10.98           H  
ATOM   1191  N   TYR A  76      40.761  26.572  19.147  1.00 13.63           N  
ATOM   1192  CA  TYR A  76      41.799  26.723  20.204  1.00 15.12           C  
ATOM   1193  C   TYR A  76      41.482  25.826  21.398  1.00 16.36           C  
ATOM   1194  O   TYR A  76      42.453  25.328  21.997  1.00 18.50           O  
ATOM   1195  CB  TYR A  76      41.943  28.194  20.596  1.00 17.35           C  
ATOM   1196  CG  TYR A  76      42.514  29.130  19.561  1.00 19.30           C  
ATOM   1197  CD1 TYR A  76      43.653  28.791  18.846  1.00 21.62           C  
ATOM   1198  CD2 TYR A  76      41.982  30.392  19.355  1.00 21.91           C  
ATOM   1199  CE1 TYR A  76      44.196  29.624  17.885  1.00 22.93           C  
ATOM   1200  CE2 TYR A  76      42.524  31.271  18.410  1.00 22.30           C  
ATOM   1201  CZ  TYR A  76      43.622  30.860  17.680  1.00 23.41           C  
ATOM   1202  OH  TYR A  76      44.177  31.710  16.730  1.00 25.85           O  
ATOM   1203  H   TYR A  76      40.129  27.323  19.033  1.00 13.28           H  
ATOM   1204  HA  TYR A  76      42.725  26.364  19.810  1.00 14.99           H  
ATOM   1205  HB2 TYR A  76      40.951  28.558  20.914  1.00 17.06           H  
ATOM   1206  HB3 TYR A  76      42.580  28.219  21.481  1.00 17.57           H  
ATOM   1207  HD1 TYR A  76      44.124  27.802  18.988  1.00 21.52           H  
ATOM   1208  HD2 TYR A  76      41.097  30.710  19.915  1.00 21.39           H  
ATOM   1209  HE1 TYR A  76      45.082  29.308  17.324  1.00 22.72           H  
ATOM   1210  HE2 TYR A  76      42.088  32.239  18.216  1.00 22.33           H  
ATOM   1211  HH  TYR A  76      44.138  32.651  17.001  1.00 25.66           H  
ATOM   1212  N   SER A  77      40.255  25.667  21.735  1.00 16.15           N  
ATOM   1213  CA  SER A  77      39.785  24.858  22.852  1.00 16.98           C  
ATOM   1214  C   SER A  77      39.193  23.510  22.371  1.00 15.96           C  
ATOM   1215  O   SER A  77      38.747  23.411  21.270  1.00 14.48           O  
ATOM   1216  CB ASER A  77      38.807  25.667  23.688  0.67 20.72           C  
ATOM   1217  CB BSER A  77      38.616  25.531  23.575  0.33 17.86           C  
ATOM   1218  OG ASER A  77      39.605  26.691  24.356  0.67 24.78           O  
ATOM   1219  OG BSER A  77      38.605  26.933  23.526  0.33 19.02           O  
ATOM   1220  H   SER A  77      39.505  26.121  21.205  1.00 16.92           H  
ATOM   1221  HA  SER A  77      40.559  24.635  23.537  1.00 17.56           H  
ATOM   1222  HB2ASER A  77      38.036  26.133  23.095  0.67 20.83           H  
ATOM   1223  HB2BSER A  77      37.648  25.157  23.198  0.33 17.96           H  
ATOM   1224  HB3ASER A  77      38.372  25.056  24.460  0.67 20.78           H  
ATOM   1225  HB3BSER A  77      38.664  25.225  24.627  0.33 17.95           H  
ATOM   1226  HG ASER A  77      39.985  26.260  25.126  0.67 26.84           H  
ATOM   1227  HG BSER A  77      38.125  27.226  22.749  0.33 18.90           H  
ATOM   1228  N   THR A  78      39.153  22.605  23.311  1.00 15.29           N  
ATOM   1229  CA  THR A  78      38.469  21.287  23.086  1.00 15.36           C  
ATOM   1230  C   THR A  78      36.975  21.650  23.282  1.00 14.46           C  
ATOM   1231  O   THR A  78      36.521  22.583  23.955  1.00 14.60           O  
ATOM   1232  CB  THR A  78      38.884  20.139  23.989  1.00 17.44           C  
ATOM   1233  OG1 THR A  78      38.578  20.542  25.296  1.00 18.98           O  
ATOM   1234  CG2 THR A  78      40.340  19.741  23.922  1.00 18.49           C  
ATOM   1235  H   THR A  78      39.464  22.748  24.254  1.00 16.03           H  
ATOM   1236  HA  THR A  78      38.627  20.999  22.070  1.00 15.39           H  
ATOM   1237  HB  THR A  78      38.248  19.250  23.735  1.00 17.62           H  
ATOM   1238  HG1 THR A  78      38.652  19.780  25.933  1.00 18.96           H  
ATOM   1239 HG21 THR A  78      40.991  20.554  24.162  1.00 18.21           H  
ATOM   1240 HG22 THR A  78      40.511  18.913  24.667  1.00 18.38           H  
ATOM   1241 HG23 THR A  78      40.599  19.318  22.956  1.00 18.16           H  
ATOM   1242  N   MET A  79      36.145  20.823  22.607  1.00 12.75           N  
ATOM   1243  CA  MET A  79      34.698  20.950  22.639  1.00 11.56           C  
ATOM   1244  C   MET A  79      34.049  19.628  22.950  1.00 10.26           C  
ATOM   1245  O   MET A  79      34.683  18.617  22.643  1.00 11.76           O  
ATOM   1246  CB  MET A  79      34.186  21.464  21.244  1.00 10.37           C  
ATOM   1247  CG  MET A  79      34.658  22.904  21.064  1.00 12.31           C  
ATOM   1248  SD  MET A  79      33.873  23.617  19.602  1.00 15.22           S  
ATOM   1249  CE  MET A  79      34.318  25.304  19.823  1.00 17.50           C  
ATOM   1250  H   MET A  79      36.521  20.074  22.047  1.00 13.29           H  
ATOM   1251  HA  MET A  79      34.377  21.705  23.307  1.00 11.44           H  
ATOM   1252  HB2 MET A  79      34.663  20.864  20.479  1.00 10.46           H  
ATOM   1253  HB3 MET A  79      33.139  21.387  21.202  1.00 10.44           H  
ATOM   1254  HG2 MET A  79      34.302  23.609  21.813  1.00 11.85           H  
ATOM   1255  HG3 MET A  79      35.710  22.968  20.890  1.00 12.23           H  
ATOM   1256  HE1 MET A  79      35.343  25.307  20.204  1.00 16.99           H  
ATOM   1257  HE2 MET A  79      34.298  25.770  18.846  1.00 17.35           H  
ATOM   1258  HE3 MET A  79      33.633  25.733  20.540  1.00 16.91           H  
ATOM   1259  N   SER A  80      32.873  19.640  23.518  1.00  9.94           N  
ATOM   1260  CA  SER A  80      32.121  18.409  23.789  1.00  9.06           C  
ATOM   1261  C   SER A  80      31.486  17.946  22.435  1.00  9.47           C  
ATOM   1262  O   SER A  80      30.748  18.726  21.810  1.00  9.65           O  
ATOM   1263  CB  SER A  80      31.018  18.733  24.781  1.00  9.74           C  
ATOM   1264  OG  SER A  80      30.293  17.535  24.924  1.00 12.09           O  
ATOM   1265  H   SER A  80      32.395  20.503  23.709  1.00 10.58           H  
ATOM   1266  HA  SER A  80      32.729  17.646  24.164  1.00  9.21           H  
ATOM   1267  HB2 SER A  80      31.465  19.067  25.723  1.00  9.78           H  
ATOM   1268  HB3 SER A  80      30.365  19.506  24.423  1.00  9.38           H  
ATOM   1269  HG  SER A  80      29.377  17.796  25.079  1.00 11.29           H  
ATOM   1270  N   ILE A  81      31.862  16.763  22.066  1.00  9.09           N  
ATOM   1271  CA  ILE A  81      31.354  16.194  20.779  1.00  9.30           C  
ATOM   1272  C   ILE A  81      30.840  14.770  21.012  1.00  9.49           C  
ATOM   1273  O   ILE A  81      31.181  14.032  21.953  1.00 10.12           O  
ATOM   1274  CB  ILE A  81      32.395  16.188  19.680  1.00 10.30           C  
ATOM   1275  CG1 ILE A  81      33.576  15.297  19.986  1.00 11.60           C  
ATOM   1276  CG2 ILE A  81      32.842  17.634  19.305  1.00 10.84           C  
ATOM   1277  CD1 ILE A  81      34.485  15.061  18.767  1.00 14.25           C  
ATOM   1278  H   ILE A  81      32.471  16.176  22.580  1.00  9.54           H  
ATOM   1279  HA  ILE A  81      30.556  16.829  20.471  1.00  9.17           H  
ATOM   1280  HB  ILE A  81      31.886  15.821  18.777  1.00 10.51           H  
ATOM   1281 HG12 ILE A  81      34.193  15.798  20.739  1.00 11.78           H  
ATOM   1282 HG13 ILE A  81      33.302  14.324  20.325  1.00 11.48           H  
ATOM   1283 HG21 ILE A  81      31.960  18.253  19.219  1.00 10.69           H  
ATOM   1284 HG22 ILE A  81      33.489  17.980  20.111  1.00 10.79           H  
ATOM   1285 HG23 ILE A  81      33.374  17.608  18.367  1.00 10.44           H  
ATOM   1286 HD11 ILE A  81      33.867  14.852  17.882  1.00 14.07           H  
ATOM   1287 HD12 ILE A  81      35.082  15.968  18.628  1.00 13.69           H  
ATOM   1288 HD13 ILE A  81      35.127  14.218  19.014  1.00 14.10           H  
ATOM   1289  N   THR A  82      29.978  14.351  20.061  1.00  8.05           N  
ATOM   1290  CA  THR A  82      29.454  12.967  20.011  1.00  8.47           C  
ATOM   1291  C   THR A  82      29.835  12.406  18.601  1.00  9.42           C  
ATOM   1292  O   THR A  82      29.450  13.050  17.608  1.00 10.11           O  
ATOM   1293  CB  THR A  82      27.984  12.813  20.247  1.00  8.38           C  
ATOM   1294  OG1 THR A  82      27.674  13.294  21.584  1.00 10.61           O  
ATOM   1295  CG2 THR A  82      27.510  11.393  20.178  1.00  9.78           C  
ATOM   1296  H   THR A  82      29.752  14.936  19.278  1.00  8.86           H  
ATOM   1297  HA  THR A  82      29.970  12.382  20.743  1.00  8.66           H  
ATOM   1298  HB  THR A  82      27.407  13.445  19.545  1.00  8.47           H  
ATOM   1299  HG1 THR A  82      28.105  12.780  22.278  1.00 10.70           H  
ATOM   1300 HG21 THR A  82      28.133  10.744  20.800  1.00  9.67           H  
ATOM   1301 HG22 THR A  82      26.492  11.279  20.568  1.00  9.39           H  
ATOM   1302 HG23 THR A  82      27.549  11.036  19.157  1.00  9.23           H  
ATOM   1303  N   ASP A  83      30.480  11.296  18.586  1.00  9.16           N  
ATOM   1304  CA  ASP A  83      30.802  10.613  17.349  1.00 10.63           C  
ATOM   1305  C   ASP A  83      29.774   9.502  17.129  1.00  9.53           C  
ATOM   1306  O   ASP A  83      29.473   8.760  18.068  1.00  9.99           O  
ATOM   1307  CB AASP A  83      32.207   9.993  17.426  0.50 13.74           C  
ATOM   1308  CB BASP A  83      32.231  10.014  17.350  0.50 13.54           C  
ATOM   1309  CG AASP A  83      33.132  10.749  16.510  0.50 16.63           C  
ATOM   1310  CG BASP A  83      32.552   9.259  16.087  0.50 15.96           C  
ATOM   1311  OD1AASP A  83      33.283  11.939  16.469  0.50 17.78           O  
ATOM   1312  OD1BASP A  83      32.772   9.794  14.991  0.50 19.79           O  
ATOM   1313  OD2AASP A  83      33.719   9.922  15.683  0.50 18.60           O  
ATOM   1314  OD2BASP A  83      32.453   7.961  16.281  0.50 17.30           O  
ATOM   1315  H   ASP A  83      30.711  10.808  19.440  1.00 10.11           H  
ATOM   1316  HA  ASP A  83      30.812  11.265  16.518  1.00 10.78           H  
ATOM   1317  HB2AASP A  83      32.575  10.072  18.429  0.50 13.65           H  
ATOM   1318  HB2BASP A  83      32.944  10.798  17.494  0.50 13.41           H  
ATOM   1319  HB3AASP A  83      32.217   8.946  17.186  0.50 13.71           H  
ATOM   1320  HB3BASP A  83      32.345   9.358  18.204  0.50 13.43           H  
ATOM   1321  N   CYS A  84      29.217   9.431  15.916  1.00  9.13           N  
ATOM   1322  CA  CYS A  84      28.270   8.461  15.508  1.00  9.64           C  
ATOM   1323  C   CYS A  84      28.879   7.609  14.399  1.00 10.91           C  
ATOM   1324  O   CYS A  84      29.260   8.210  13.401  1.00 11.86           O  
ATOM   1325  CB  CYS A  84      26.994   9.142  14.987  1.00  9.17           C  
ATOM   1326  SG  CYS A  84      26.141  10.139  16.242  1.00  9.17           S  
ATOM   1327  H   CYS A  84      29.520  10.084  15.200  1.00  9.94           H  
ATOM   1328  HA  CYS A  84      27.943   7.828  16.285  1.00  9.79           H  
ATOM   1329  HB2 CYS A  84      27.280   9.847  14.220  1.00  8.89           H  
ATOM   1330  HB3 CYS A  84      26.321   8.428  14.619  1.00  9.14           H  
ATOM   1331  N   ARG A  85      28.896   6.328  14.615  1.00 11.26           N  
ATOM   1332  CA  ARG A  85      29.483   5.397  13.585  1.00 12.74           C  
ATOM   1333  C   ARG A  85      28.514   4.240  13.352  1.00 11.60           C  
ATOM   1334  O   ARG A  85      27.999   3.665  14.289  1.00 10.89           O  
ATOM   1335  CB AARG A  85      30.773   4.768  14.044  0.50 16.60           C  
ATOM   1336  CB BARG A  85      30.896   5.015  14.029  0.50 17.24           C  
ATOM   1337  CG AARG A  85      31.797   4.443  12.971  0.50 20.26           C  
ATOM   1338  CG BARG A  85      31.439   3.624  13.812  0.50 21.52           C  
ATOM   1339  CD AARG A  85      32.783   5.562  12.823  0.50 23.67           C  
ATOM   1340  CD BARG A  85      30.994   2.644  14.876  0.50 24.72           C  
ATOM   1341  NE AARG A  85      33.478   5.806  14.079  0.50 26.55           N  
ATOM   1342  NE BARG A  85      30.868   1.252  14.442  0.50 26.94           N  
ATOM   1343  CZ AARG A  85      34.256   6.855  14.318  0.50 27.79           C  
ATOM   1344  CZ BARG A  85      31.873   0.418  14.250  0.50 28.30           C  
ATOM   1345  NH1AARG A  85      34.525   7.793  13.415  0.50 27.49           N  
ATOM   1346  NH1BARG A  85      33.142   0.774  14.531  0.50 28.69           N  
ATOM   1347  NH2AARG A  85      34.788   6.963  15.546  0.50 28.91           N  
ATOM   1348  NH2BARG A  85      31.632  -0.806  13.771  0.50 28.77           N  
ATOM   1349  H   ARG A  85      28.563   5.906  15.453  1.00 11.09           H  
ATOM   1350  HA  ARG A  85      29.614   5.946  12.693  1.00 13.46           H  
ATOM   1351  HB2AARG A  85      31.153   5.409  14.830  0.50 16.75           H  
ATOM   1352  HB2BARG A  85      31.568   5.778  13.609  0.50 17.01           H  
ATOM   1353  HB3AARG A  85      30.542   3.861  14.624  0.50 16.69           H  
ATOM   1354  HB3BARG A  85      30.943   5.252  15.098  0.50 17.35           H  
ATOM   1355  HG2AARG A  85      32.314   3.555  13.151  0.50 20.24           H  
ATOM   1356  HG2BARG A  85      31.142   3.228  12.860  0.50 21.45           H  
ATOM   1357  HG3AARG A  85      31.323   4.300  12.018  0.50 20.18           H  
ATOM   1358  HG3BARG A  85      32.491   3.615  13.778  0.50 21.44           H  
ATOM   1359  HD2AARG A  85      33.442   5.404  12.019  0.50 23.55           H  
ATOM   1360  HD2BARG A  85      31.778   2.682  15.623  0.50 24.66           H  
ATOM   1361  HD3AARG A  85      32.223   6.430  12.553  0.50 23.53           H  
ATOM   1362  HD3BARG A  85      30.141   2.953  15.380  0.50 24.76           H  
ATOM   1363  HE AARG A  85      33.378   5.154  14.865  0.50 28.36           H  
ATOM   1364  HE BARG A  85      29.942   0.904  14.199  0.50 27.27           H  
ATOM   1365 HH11AARG A  85      35.130   8.570  13.671  0.50 27.49           H  
ATOM   1366 HH11BARG A  85      33.884   0.091  14.365  0.50 28.49           H  
ATOM   1367 HH12AARG A  85      34.162   7.756  12.481  0.50 27.53           H  
ATOM   1368 HH12BARG A  85      33.398   1.670  14.890  0.50 28.37           H  
ATOM   1369 HH21AARG A  85      34.628   6.288  16.268  0.50 29.02           H  
ATOM   1370 HH21BARG A  85      30.712  -1.115  13.546  0.50 28.51           H  
ATOM   1371 HH22AARG A  85      35.385   7.761  15.744  0.50 28.48           H  
ATOM   1372 HH22BARG A  85      32.417  -1.433  13.631  0.50 28.50           H  
ATOM   1373  N   GLU A  86      28.276   3.976  12.056  1.00 10.69           N  
ATOM   1374  CA  GLU A  86      27.370   2.907  11.686  1.00 10.91           C  
ATOM   1375  C   GLU A  86      27.879   1.545  12.210  1.00 11.78           C  
ATOM   1376  O   GLU A  86      29.076   1.258  12.206  1.00 12.98           O  
ATOM   1377  CB  GLU A  86      27.262   2.935  10.170  1.00 13.94           C  
ATOM   1378  CG  GLU A  86      26.111   2.267   9.637  1.00 15.98           C  
ATOM   1379  CD  GLU A  86      25.902   2.215   8.097  1.00 13.92           C  
ATOM   1380  OE1 GLU A  86      24.849   1.865   7.765  1.00 13.74           O  
ATOM   1381  OE2 GLU A  86      26.905   2.571   7.451  1.00 16.08           O  
ATOM   1382  H   GLU A  86      28.733   4.488  11.331  1.00 11.28           H  
ATOM   1383  HA  GLU A  86      26.431   3.108  12.117  1.00 11.25           H  
ATOM   1384  HB2 GLU A  86      27.255   3.983   9.843  1.00 13.58           H  
ATOM   1385  HB3 GLU A  86      28.206   2.519   9.768  1.00 13.90           H  
ATOM   1386  HG2 GLU A  86      26.205   1.191   9.887  1.00 15.34           H  
ATOM   1387  HG3 GLU A  86      25.142   2.554  10.032  1.00 15.45           H  
ATOM   1388  N   THR A  87      26.944   0.792  12.745  1.00 11.34           N  
ATOM   1389  CA  THR A  87      27.206  -0.550  13.332  1.00 11.89           C  
ATOM   1390  C   THR A  87      27.039  -1.594  12.228  1.00 11.66           C  
ATOM   1391  O   THR A  87      26.424  -1.364  11.188  1.00 11.50           O  
ATOM   1392  CB  THR A  87      26.320  -0.895  14.522  1.00 13.80           C  
ATOM   1393  OG1 THR A  87      25.043  -1.219  14.038  1.00 15.31           O  
ATOM   1394  CG2 THR A  87      26.281   0.196  15.546  1.00 15.47           C  
ATOM   1395  H   THR A  87      25.972   1.060  12.750  1.00 11.48           H  
ATOM   1396  HA  THR A  87      28.217  -0.556  13.680  1.00 12.17           H  
ATOM   1397  HB  THR A  87      26.750  -1.813  15.012  1.00 14.28           H  
ATOM   1398  HG1 THR A  87      24.361  -1.371  14.723  1.00 16.46           H  
ATOM   1399 HG21 THR A  87      26.268   1.195  15.148  1.00 15.47           H  
ATOM   1400 HG22 THR A  87      25.403   0.084  16.228  1.00 15.10           H  
ATOM   1401 HG23 THR A  87      27.187   0.102  16.176  1.00 15.32           H  
ATOM   1402  N   GLY A  88      27.546  -2.806  12.587  1.00 11.38           N  
ATOM   1403  CA  GLY A  88      27.478  -3.934  11.661  1.00 11.93           C  
ATOM   1404  C   GLY A  88      26.085  -4.331  11.360  1.00 12.66           C  
ATOM   1405  O   GLY A  88      25.864  -4.955  10.285  1.00 14.60           O  
ATOM   1406  H   GLY A  88      28.016  -2.955  13.435  1.00 11.69           H  
ATOM   1407  HA2 GLY A  88      28.005  -3.684  10.765  1.00 11.84           H  
ATOM   1408  HA3 GLY A  88      28.041  -4.767  12.135  1.00 11.82           H  
ATOM   1409  N   SER A  89      25.104  -4.060  12.221  1.00 11.20           N  
ATOM   1410  CA  SER A  89      23.732  -4.382  12.046  1.00 13.18           C  
ATOM   1411  C   SER A  89      22.873  -3.330  11.295  1.00 13.30           C  
ATOM   1412  O   SER A  89      21.697  -3.545  11.036  1.00 15.20           O  
ATOM   1413  CB  SER A  89      23.057  -4.693  13.350  1.00 13.86           C  
ATOM   1414  OG  SER A  89      23.609  -5.934  13.770  1.00 17.59           O  
ATOM   1415  H   SER A  89      25.350  -3.557  13.072  1.00 12.27           H  
ATOM   1416  HA  SER A  89      23.662  -5.309  11.481  1.00 13.29           H  
ATOM   1417  HB2 SER A  89      23.233  -3.922  14.106  1.00 14.06           H  
ATOM   1418  HB3 SER A  89      21.998  -4.819  13.207  1.00 14.58           H  
ATOM   1419  HG  SER A  89      23.206  -6.641  13.256  1.00 17.03           H  
ATOM   1420  N   SER A  90      23.485  -2.252  10.959  1.00 13.03           N  
ATOM   1421  CA  SER A  90      22.792  -1.132  10.239  1.00 12.61           C  
ATOM   1422  C   SER A  90      22.340  -1.641   8.846  1.00 13.43           C  
ATOM   1423  O   SER A  90      23.204  -2.172   8.151  1.00 15.28           O  
ATOM   1424  CB  SER A  90      23.758  -0.043  10.138  1.00 10.62           C  
ATOM   1425  OG  SER A  90      23.088   1.119   9.621  1.00 11.81           O  
ATOM   1426  H   SER A  90      24.455  -2.061  11.163  1.00 13.39           H  
ATOM   1427  HA  SER A  90      21.949  -0.825  10.784  1.00 12.25           H  
ATOM   1428  HB2 SER A  90      24.235   0.243  11.077  1.00 10.63           H  
ATOM   1429  HB3 SER A  90      24.543  -0.282   9.418  1.00 10.82           H  
ATOM   1430  HG  SER A  90      23.054   1.057   8.679  1.00 11.86           H  
ATOM   1431  N   LYS A  91      21.099  -1.388   8.565  1.00 13.82           N  
ATOM   1432  CA  LYS A  91      20.555  -1.790   7.259  1.00 15.19           C  
ATOM   1433  C   LYS A  91      19.381  -0.873   6.878  1.00 12.54           C  
ATOM   1434  O   LYS A  91      18.371  -0.880   7.509  1.00 13.58           O  
ATOM   1435  CB ALYS A  91      20.097  -3.230   7.331  0.50 18.45           C  
ATOM   1436  CB BLYS A  91      20.172  -3.251   7.173  0.50 18.08           C  
ATOM   1437  CG ALYS A  91      19.393  -3.763   6.070  0.50 21.26           C  
ATOM   1438  CG BLYS A  91      20.096  -3.678   5.688  0.50 20.24           C  
ATOM   1439  CD ALYS A  91      19.509  -5.270   5.948  0.50 23.60           C  
ATOM   1440  CD BLYS A  91      19.693  -5.100   5.427  0.50 22.86           C  
ATOM   1441  CE ALYS A  91      18.897  -5.798   4.664  0.50 25.10           C  
ATOM   1442  CE BLYS A  91      19.632  -5.427   3.945  0.50 24.54           C  
ATOM   1443  NZ ALYS A  91      17.423  -5.762   4.728  0.50 26.21           N  
ATOM   1444  NZ BLYS A  91      20.927  -5.262   3.251  0.50 25.84           N  
ATOM   1445  H   LYS A  91      20.464  -0.929   9.185  1.00 13.78           H  
ATOM   1446  HA  LYS A  91      21.334  -1.662   6.532  1.00 15.35           H  
ATOM   1447  HB2ALYS A  91      20.959  -3.863   7.560  0.50 18.56           H  
ATOM   1448  HB2BLYS A  91      20.919  -3.871   7.664  0.50 18.16           H  
ATOM   1449  HB3ALYS A  91      19.386  -3.300   8.171  0.50 18.36           H  
ATOM   1450  HB3BLYS A  91      19.201  -3.387   7.643  0.50 18.01           H  
ATOM   1451  HG2ALYS A  91      18.342  -3.458   6.069  0.50 21.14           H  
ATOM   1452  HG2BLYS A  91      19.377  -3.002   5.172  0.50 20.51           H  
ATOM   1453  HG3ALYS A  91      19.834  -3.316   5.177  0.50 21.39           H  
ATOM   1454  HG3BLYS A  91      21.062  -3.494   5.211  0.50 20.47           H  
ATOM   1455  HD2ALYS A  91      20.574  -5.542   5.925  0.50 23.60           H  
ATOM   1456  HD2BLYS A  91      20.395  -5.792   5.891  0.50 22.87           H  
ATOM   1457  HD3ALYS A  91      19.058  -5.754   6.812  0.50 23.54           H  
ATOM   1458  HD3BLYS A  91      18.702  -5.290   5.870  0.50 22.79           H  
ATOM   1459  HE2ALYS A  91      19.212  -5.204   3.809  0.50 25.23           H  
ATOM   1460  HE2BLYS A  91      19.299  -6.453   3.793  0.50 24.60           H  
ATOM   1461  HE3ALYS A  91      19.187  -6.839   4.504  0.50 25.15           H  
ATOM   1462  HE3BLYS A  91      18.925  -4.751   3.453  0.50 24.60           H  
ATOM   1463  HZ1ALYS A  91      17.049  -6.050   5.641  0.50 26.18           H  
ATOM   1464  HZ1BLYS A  91      21.710  -5.538   3.832  0.50 25.69           H  
ATOM   1465  HZ2ALYS A  91      17.082  -4.820   4.555  0.50 26.18           H  
ATOM   1466  HZ2BLYS A  91      20.911  -5.804   2.371  0.50 25.69           H  
ATOM   1467  HZ3ALYS A  91      17.040  -6.429   4.040  0.50 26.19           H  
ATOM   1468  HZ3BLYS A  91      21.091  -4.283   2.975  0.50 25.67           H  
ATOM   1469  N   TYR A  92      19.657  -0.104   5.865  1.00 12.58           N  
ATOM   1470  CA  TYR A  92      18.656   0.896   5.387  1.00 13.10           C  
ATOM   1471  C   TYR A  92      17.278   0.236   5.168  1.00 13.53           C  
ATOM   1472  O   TYR A  92      17.300  -0.807   4.538  1.00 14.78           O  
ATOM   1473  CB  TYR A  92      19.152   1.481   4.054  1.00 12.08           C  
ATOM   1474  CG  TYR A  92      18.257   2.577   3.595  1.00 11.51           C  
ATOM   1475  CD1 TYR A  92      18.393   3.903   4.069  1.00 11.11           C  
ATOM   1476  CD2 TYR A  92      17.201   2.300   2.701  1.00 12.74           C  
ATOM   1477  CE1 TYR A  92      17.535   4.887   3.641  1.00 11.59           C  
ATOM   1478  CE2 TYR A  92      16.355   3.284   2.291  1.00 12.10           C  
ATOM   1479  CZ  TYR A  92      16.498   4.556   2.735  1.00 11.89           C  
ATOM   1480  OH  TYR A  92      15.654   5.516   2.273  1.00 13.79           O  
ATOM   1481  H   TYR A  92      20.528  -0.087   5.364  1.00 13.58           H  
ATOM   1482  HA  TYR A  92      18.623   1.685   6.071  1.00 12.99           H  
ATOM   1483  HB2 TYR A  92      20.180   1.826   4.172  1.00 12.07           H  
ATOM   1484  HB3 TYR A  92      19.168   0.657   3.347  1.00 11.87           H  
ATOM   1485  HD1 TYR A  92      19.189   4.134   4.758  1.00 11.29           H  
ATOM   1486  HD2 TYR A  92      17.081   1.272   2.345  1.00 12.33           H  
ATOM   1487  HE1 TYR A  92      17.660   5.899   3.982  1.00 12.00           H  
ATOM   1488  HE2 TYR A  92      15.547   3.053   1.573  1.00 12.36           H  
ATOM   1489  HH  TYR A  92      14.733   5.220   2.127  1.00 13.43           H  
ATOM   1490  N   PRO A  93      16.213   0.874   5.626  1.00 14.62           N  
ATOM   1491  CA  PRO A  93      16.084   2.138   6.263  1.00 14.65           C  
ATOM   1492  C   PRO A  93      16.339   2.157   7.755  1.00 14.62           C  
ATOM   1493  O   PRO A  93      16.241   3.235   8.341  1.00 15.63           O  
ATOM   1494  CB  PRO A  93      14.660   2.640   5.853  1.00 14.57           C  
ATOM   1495  CG  PRO A  93      13.868   1.381   5.854  1.00 15.14           C  
ATOM   1496  CD  PRO A  93      14.809   0.303   5.356  1.00 14.76           C  
ATOM   1497  HA  PRO A  93      16.790   2.876   6.079  1.00 14.63           H  
ATOM   1498  HB2 PRO A  93      14.287   3.342   6.434  1.00 14.35           H  
ATOM   1499  HB3 PRO A  93      14.720   3.123   4.916  1.00 14.41           H  
ATOM   1500  HG2 PRO A  93      13.567   1.175   6.702  1.00 14.86           H  
ATOM   1501  HG3 PRO A  93      13.002   1.413   5.200  1.00 14.96           H  
ATOM   1502  HD2 PRO A  93      14.705  -0.608   5.886  1.00 14.90           H  
ATOM   1503  HD3 PRO A  93      14.732   0.084   4.308  1.00 14.76           H  
ATOM   1504  N   ASN A  94      16.685   0.996   8.270  1.00 15.58           N  
ATOM   1505  CA  ASN A  94      16.942   0.899   9.749  1.00 17.10           C  
ATOM   1506  C   ASN A  94      18.433   1.082  10.069  1.00 14.72           C  
ATOM   1507  O   ASN A  94      19.147   0.161  10.391  1.00 14.76           O  
ATOM   1508  CB  ASN A  94      16.341  -0.419  10.265  1.00 22.03           C  
ATOM   1509  CG  ASN A  94      14.812  -0.502  10.069  1.00 25.63           C  
ATOM   1510  OD1 ASN A  94      14.041   0.403  10.443  1.00 28.37           O  
ATOM   1511  ND2 ASN A  94      14.388  -1.568   9.406  1.00 27.65           N  
ATOM   1512  H   ASN A  94      16.758   0.149   7.781  1.00 14.86           H  
ATOM   1513  HA  ASN A  94      16.356   1.635  10.232  1.00 17.26           H  
ATOM   1514  HB2 ASN A  94      16.834  -1.250   9.784  1.00 21.85           H  
ATOM   1515  HB3 ASN A  94      16.529  -0.509  11.331  1.00 22.14           H  
ATOM   1516 HD21 ASN A  94      15.027  -2.286   9.087  1.00 26.86           H  
ATOM   1517 HD22 ASN A  94      13.380  -1.689   9.221  1.00 26.95           H  
ATOM   1518  N   CYS A  95      18.822   2.350   9.914  1.00 13.50           N  
ATOM   1519  CA  CYS A  95      20.230   2.728  10.122  1.00 12.35           C  
ATOM   1520  C   CYS A  95      20.508   2.682  11.620  1.00 12.71           C  
ATOM   1521  O   CYS A  95      19.671   3.170  12.395  1.00 14.20           O  
ATOM   1522  CB  CYS A  95      20.477   4.112   9.552  1.00 10.83           C  
ATOM   1523  SG  CYS A  95      20.072   4.266   7.791  1.00 10.89           S  
ATOM   1524  H   CYS A  95      18.222   3.089   9.631  1.00 14.07           H  
ATOM   1525  HA  CYS A  95      20.830   2.059   9.577  1.00 12.22           H  
ATOM   1526  HB2 CYS A  95      19.880   4.838  10.066  1.00 10.75           H  
ATOM   1527  HB3 CYS A  95      21.516   4.366   9.627  1.00 10.38           H  
ATOM   1528  N   ALA A  96      21.644   2.122  11.943  1.00 11.08           N  
ATOM   1529  CA  ALA A  96      22.021   1.934  13.355  1.00 11.55           C  
ATOM   1530  C   ALA A  96      23.455   2.410  13.541  1.00 10.02           C  
ATOM   1531  O   ALA A  96      24.309   2.193  12.744  1.00  9.94           O  
ATOM   1532  CB  ALA A  96      21.894   0.454  13.742  1.00 12.72           C  
ATOM   1533  H   ALA A  96      22.260   1.769  11.296  1.00 11.72           H  
ATOM   1534  HA  ALA A  96      21.366   2.484  13.980  1.00 11.31           H  
ATOM   1535  HB1 ALA A  96      22.056  -0.181  12.895  1.00 12.13           H  
ATOM   1536  HB2 ALA A  96      22.604   0.217  14.523  1.00 12.13           H  
ATOM   1537  HB3 ALA A  96      20.899   0.277  14.129  1.00 12.35           H  
ATOM   1538  N   TYR A  97      23.631   3.082  14.678  1.00  9.85           N  
ATOM   1539  CA  TYR A  97      24.868   3.697  15.059  1.00  9.55           C  
ATOM   1540  C   TYR A  97      25.367   3.447  16.497  1.00  8.98           C  
ATOM   1541  O   TYR A  97      24.502   3.294  17.403  1.00 10.31           O  
ATOM   1542  CB  TYR A  97      24.679   5.324  15.011  1.00  8.88           C  
ATOM   1543  CG  TYR A  97      24.350   5.734  13.552  1.00  8.11           C  
ATOM   1544  CD1 TYR A  97      25.372   5.985  12.683  1.00  8.27           C  
ATOM   1545  CD2 TYR A  97      23.056   5.751  13.108  1.00  9.08           C  
ATOM   1546  CE1 TYR A  97      25.132   6.255  11.341  1.00  9.55           C  
ATOM   1547  CE2 TYR A  97      22.781   6.054  11.763  1.00  8.97           C  
ATOM   1548  CZ  TYR A  97      23.819   6.271  10.898  1.00  9.14           C  
ATOM   1549  OH  TYR A  97      23.522   6.571   9.597  1.00 11.47           O  
ATOM   1550  H   TYR A  97      22.849   3.263  15.310  1.00 10.49           H  
ATOM   1551  HA  TYR A  97      25.610   3.525  14.347  1.00  9.39           H  
ATOM   1552  HB2 TYR A  97      23.892   5.536  15.695  1.00  8.16           H  
ATOM   1553  HB3 TYR A  97      25.596   5.721  15.333  1.00  8.17           H  
ATOM   1554  HD1 TYR A  97      26.426   5.941  13.008  1.00  8.40           H  
ATOM   1555  HD2 TYR A  97      22.226   5.535  13.782  1.00  8.72           H  
ATOM   1556  HE1 TYR A  97      25.976   6.456  10.687  1.00  8.90           H  
ATOM   1557  HE2 TYR A  97      21.748   6.068  11.409  1.00  9.17           H  
ATOM   1558  HH  TYR A  97      24.102   6.102   8.973  1.00 11.20           H  
ATOM   1559  N   LYS A  98      26.647   3.470  16.601  1.00  9.50           N  
ATOM   1560  CA  LYS A  98      27.288   3.450  17.931  1.00 11.02           C  
ATOM   1561  C   LYS A  98      27.562   4.972  18.293  1.00 10.66           C  
ATOM   1562  O   LYS A  98      28.094   5.681  17.451  1.00 10.94           O  
ATOM   1563  CB ALYS A  98      28.628   2.761  17.826  0.50 13.92           C  
ATOM   1564  CB BLYS A  98      28.630   2.752  17.963  0.50 13.82           C  
ATOM   1565  CG ALYS A  98      29.486   2.691  19.097  0.50 16.49           C  
ATOM   1566  CG BLYS A  98      29.343   2.722  19.314  0.50 16.34           C  
ATOM   1567  CD ALYS A  98      28.922   1.673  20.046  0.50 18.93           C  
ATOM   1568  CD BLYS A  98      30.756   2.149  19.238  0.50 18.83           C  
ATOM   1569  CE ALYS A  98      29.453   1.674  21.471  0.50 21.31           C  
ATOM   1570  CE BLYS A  98      31.385   2.050  20.608  0.50 21.17           C  
ATOM   1571  NZ ALYS A  98      28.549   0.774  22.275  0.50 21.98           N  
ATOM   1572  NZ BLYS A  98      31.466   3.289  21.419  0.50 22.62           N  
ATOM   1573  H   LYS A  98      27.285   3.674  15.861  1.00  9.26           H  
ATOM   1574  HA  LYS A  98      26.660   3.054  18.655  1.00 11.28           H  
ATOM   1575  HB2ALYS A  98      28.506   1.747  17.433  0.50 13.93           H  
ATOM   1576  HB2BLYS A  98      28.559   1.745  17.568  0.50 13.84           H  
ATOM   1577  HB3ALYS A  98      29.215   3.330  17.071  0.50 13.88           H  
ATOM   1578  HB3BLYS A  98      29.278   3.354  17.292  0.50 13.83           H  
ATOM   1579  HG2ALYS A  98      30.524   2.414  18.813  0.50 16.58           H  
ATOM   1580  HG2BLYS A  98      29.432   3.746  19.724  0.50 16.31           H  
ATOM   1581  HG3ALYS A  98      29.564   3.659  19.572  0.50 16.46           H  
ATOM   1582  HG3BLYS A  98      28.773   2.155  20.040  0.50 16.30           H  
ATOM   1583  HD2ALYS A  98      27.835   1.771  20.144  0.50 19.09           H  
ATOM   1584  HD2BLYS A  98      30.710   1.156  18.799  0.50 18.74           H  
ATOM   1585  HD3ALYS A  98      29.093   0.662  19.632  0.50 19.08           H  
ATOM   1586  HD3BLYS A  98      31.373   2.778  18.593  0.50 18.75           H  
ATOM   1587  HE2ALYS A  98      30.448   1.276  21.537  0.50 21.22           H  
ATOM   1588  HE2BLYS A  98      30.853   1.310  21.215  0.50 21.22           H  
ATOM   1589  HE3ALYS A  98      29.386   2.655  21.918  0.50 21.13           H  
ATOM   1590  HE3BLYS A  98      32.426   1.701  20.510  0.50 21.24           H  
ATOM   1591  HZ1ALYS A  98      28.529  -0.153  21.862  0.50 22.02           H  
ATOM   1592  HZ1BLYS A  98      31.563   4.108  20.827  0.50 22.60           H  
ATOM   1593  HZ2ALYS A  98      28.901   0.685  23.236  0.50 22.03           H  
ATOM   1594  HZ2BLYS A  98      30.654   3.359  22.041  0.50 22.37           H  
ATOM   1595  HZ3ALYS A  98      27.629   1.200  22.343  0.50 21.99           H  
ATOM   1596  HZ3BLYS A  98      32.304   3.292  22.025  0.50 22.40           H  
ATOM   1597  N   THR A  99      27.219   5.287  19.526  1.00  9.52           N  
ATOM   1598  CA  THR A  99      27.414   6.613  20.086  1.00 10.44           C  
ATOM   1599  C   THR A  99      28.700   6.627  20.975  1.00 11.59           C  
ATOM   1600  O   THR A  99      28.785   5.791  21.926  1.00 12.28           O  
ATOM   1601  CB  THR A  99      26.184   6.914  20.988  1.00 10.12           C  
ATOM   1602  OG1 THR A  99      25.040   6.970  20.181  1.00  9.69           O  
ATOM   1603  CG2 THR A  99      26.301   8.254  21.705  1.00 10.59           C  
ATOM   1604  H   THR A  99      26.797   4.629  20.149  1.00 10.84           H  
ATOM   1605  HA  THR A  99      27.482   7.349  19.350  1.00 10.30           H  
ATOM   1606  HB  THR A  99      26.091   6.102  21.734  1.00  9.85           H  
ATOM   1607  HG1 THR A  99      24.725   6.079  19.914  1.00 10.15           H  
ATOM   1608 HG21 THR A  99      27.176   8.377  22.277  1.00 10.18           H  
ATOM   1609 HG22 THR A  99      26.209   9.051  20.938  1.00 10.45           H  
ATOM   1610 HG23 THR A  99      25.415   8.356  22.354  1.00  9.90           H  
ATOM   1611  N   THR A 100      29.572   7.552  20.753  1.00 11.22           N  
ATOM   1612  CA  THR A 100      30.804   7.723  21.520  1.00 12.73           C  
ATOM   1613  C   THR A 100      30.918   9.187  21.920  1.00 13.32           C  
ATOM   1614  O   THR A 100      30.870  10.069  21.054  1.00 13.57           O  
ATOM   1615  CB  THR A 100      32.069   7.343  20.690  1.00 14.54           C  
ATOM   1616  OG1 THR A 100      31.946   6.036  20.277  1.00 16.74           O  
ATOM   1617  CG2 THR A 100      33.325   7.431  21.623  1.00 16.23           C  
ATOM   1618  H   THR A 100      29.432   8.212  19.989  1.00 11.42           H  
ATOM   1619  HA  THR A 100      30.794   7.097  22.372  1.00 12.71           H  
ATOM   1620  HB  THR A 100      32.169   8.034  19.857  1.00 14.25           H  
ATOM   1621  HG1 THR A 100      31.658   5.375  20.942  1.00 16.22           H  
ATOM   1622 HG21 THR A 100      33.145   6.936  22.542  1.00 15.63           H  
ATOM   1623 HG22 THR A 100      34.177   6.973  21.078  1.00 16.06           H  
ATOM   1624 HG23 THR A 100      33.564   8.480  21.761  1.00 15.82           H  
ATOM   1625  N   GLN A 101      31.120   9.423  23.186  1.00 14.66           N  
ATOM   1626  CA  GLN A 101      31.314  10.813  23.712  1.00 16.33           C  
ATOM   1627  C   GLN A 101      32.798  11.146  23.701  1.00 15.58           C  
ATOM   1628  O   GLN A 101      33.655  10.256  24.030  1.00 16.36           O  
ATOM   1629  CB  GLN A 101      30.929  10.937  25.184  1.00 22.15           C  
ATOM   1630  CG  GLN A 101      29.618  10.516  25.724  1.00 27.06           C  
ATOM   1631  CD  GLN A 101      29.550  10.645  27.263  1.00 31.07           C  
ATOM   1632  OE1 GLN A 101      30.526  10.510  28.055  1.00 33.12           O  
ATOM   1633  NE2 GLN A 101      28.329  10.936  27.698  1.00 32.14           N  
ATOM   1634  H   GLN A 101      31.186   8.692  23.868  1.00 14.58           H  
ATOM   1635  HA  GLN A 101      30.752  11.497  23.143  1.00 16.82           H  
ATOM   1636  HB2 GLN A 101      31.729  10.387  25.751  1.00 21.95           H  
ATOM   1637  HB3 GLN A 101      31.097  12.014  25.464  1.00 21.97           H  
ATOM   1638  HG2 GLN A 101      28.748  11.031  25.331  1.00 27.07           H  
ATOM   1639  HG3 GLN A 101      29.467   9.453  25.551  1.00 27.23           H  
ATOM   1640 HE21 GLN A 101      27.552  11.040  27.072  1.00 29.73           H  
ATOM   1641 HE22 GLN A 101      28.143  11.043  28.678  1.00 31.66           H  
ATOM   1642  N   ALA A 102      33.139  12.391  23.403  1.00 14.28           N  
ATOM   1643  CA  ALA A 102      34.560  12.789  23.426  1.00 14.37           C  
ATOM   1644  C   ALA A 102      34.615  14.278  23.683  1.00 13.40           C  
ATOM   1645  O   ALA A 102      33.664  15.016  23.596  1.00 12.68           O  
ATOM   1646  CB  ALA A 102      35.192  12.373  22.111  1.00 14.33           C  
ATOM   1647  H   ALA A 102      32.424  13.036  23.168  1.00 14.34           H  
ATOM   1648  HA  ALA A 102      35.081  12.285  24.208  1.00 14.16           H  
ATOM   1649  HB1 ALA A 102      35.007  11.342  21.862  1.00 14.22           H  
ATOM   1650  HB2 ALA A 102      34.807  12.973  21.294  1.00 14.40           H  
ATOM   1651  HB3 ALA A 102      36.268  12.531  22.144  1.00 14.07           H  
ATOM   1652  N   ASN A 103      35.833  14.709  23.980  1.00 14.90           N  
ATOM   1653  CA  ASN A 103      36.138  16.172  24.199  1.00 16.06           C  
ATOM   1654  C   ASN A 103      37.386  16.417  23.348  1.00 14.92           C  
ATOM   1655  O   ASN A 103      38.449  15.966  23.775  1.00 15.99           O  
ATOM   1656  CB  ASN A 103      36.323  16.599  25.643  1.00 21.59           C  
ATOM   1657  CG  ASN A 103      35.059  16.758  26.458  1.00 26.08           C  
ATOM   1658  OD1 ASN A 103      34.491  15.788  27.019  1.00 30.72           O  
ATOM   1659  ND2 ASN A 103      34.567  17.993  26.576  1.00 28.40           N  
ATOM   1660  H   ASN A 103      36.641  14.117  24.016  1.00 14.56           H  
ATOM   1661  HA  ASN A 103      35.307  16.693  23.875  1.00 16.71           H  
ATOM   1662  HB2 ASN A 103      36.995  15.886  26.127  1.00 21.55           H  
ATOM   1663  HB3 ASN A 103      36.856  17.562  25.672  1.00 21.14           H  
ATOM   1664 HD21 ASN A 103      33.720  18.172  27.123  1.00 27.73           H  
ATOM   1665 HD22 ASN A 103      35.041  18.771  26.125  1.00 27.83           H  
ATOM   1666  N   LYS A 104      37.262  17.074  22.249  1.00 13.91           N  
ATOM   1667  CA  LYS A 104      38.356  17.236  21.307  1.00 13.32           C  
ATOM   1668  C   LYS A 104      38.295  18.577  20.639  1.00 11.70           C  
ATOM   1669  O   LYS A 104      37.276  19.238  20.681  1.00 11.73           O  
ATOM   1670  CB ALYS A 104      38.225  16.128  20.249  0.50 14.85           C  
ATOM   1671  CB BLYS A 104      38.162  16.194  20.200  0.50 15.42           C  
ATOM   1672  CG ALYS A 104      38.637  14.774  20.799  0.50 16.49           C  
ATOM   1673  CG BLYS A 104      37.898  14.760  20.565  0.50 17.56           C  
ATOM   1674  CD ALYS A 104      38.731  13.719  19.716  0.50 19.42           C  
ATOM   1675  CD BLYS A 104      39.118  13.954  20.884  0.50 20.34           C  
ATOM   1676  CE ALYS A 104      39.325  12.418  20.234  0.50 21.73           C  
ATOM   1677  CE BLYS A 104      38.825  12.456  20.910  0.50 22.55           C  
ATOM   1678  NZ ALYS A 104      40.733  12.539  20.700  0.50 22.86           N  
ATOM   1679  NZ BLYS A 104      38.725  11.845  19.548  0.50 24.22           N  
ATOM   1680  H   LYS A 104      36.332  17.366  21.935  1.00 14.43           H  
ATOM   1681  HA  LYS A 104      39.297  17.070  21.768  1.00 13.60           H  
ATOM   1682  HB2ALYS A 104      37.167  16.109  19.962  0.50 14.84           H  
ATOM   1683  HB2BLYS A 104      37.294  16.558  19.602  0.50 15.39           H  
ATOM   1684  HB3ALYS A 104      38.823  16.383  19.382  0.50 14.92           H  
ATOM   1685  HB3BLYS A 104      39.034  16.252  19.532  0.50 15.50           H  
ATOM   1686  HG2ALYS A 104      39.610  14.852  21.287  0.50 16.71           H  
ATOM   1687  HG2BLYS A 104      37.202  14.663  21.412  0.50 17.66           H  
ATOM   1688  HG3ALYS A 104      37.931  14.433  21.574  0.50 16.59           H  
ATOM   1689  HG3BLYS A 104      37.337  14.273  19.721  0.50 17.72           H  
ATOM   1690  HD2ALYS A 104      37.736  13.523  19.303  0.50 19.31           H  
ATOM   1691  HD2BLYS A 104      39.909  14.149  20.151  0.50 20.21           H  
ATOM   1692  HD3ALYS A 104      39.361  14.075  18.904  0.50 19.44           H  
ATOM   1693  HD3BLYS A 104      39.512  14.221  21.865  0.50 20.41           H  
ATOM   1694  HE2ALYS A 104      38.744  12.075  21.095  0.50 21.79           H  
ATOM   1695  HE2BLYS A 104      39.651  11.940  21.404  0.50 22.57           H  
ATOM   1696  HE3ALYS A 104      39.306  11.646  19.466  0.50 21.78           H  
ATOM   1697  HE3BLYS A 104      37.899  12.247  21.428  0.50 22.52           H  
ATOM   1698  HZ1ALYS A 104      41.291  13.080  20.050  0.50 22.79           H  
ATOM   1699  HZ1BLYS A 104      39.505  12.162  18.963  0.50 24.01           H  
ATOM   1700  HZ2ALYS A 104      40.760  12.903  21.653  0.50 22.78           H  
ATOM   1701  HZ2BLYS A 104      38.787  10.820  19.590  0.50 23.98           H  
ATOM   1702  HZ3ALYS A 104      41.172  11.602  20.727  0.50 22.90           H  
ATOM   1703  HZ3BLYS A 104      37.826  12.065  19.134  0.50 24.09           H  
ATOM   1704  N   HIS A 105      39.389  18.914  19.955  1.00 11.64           N  
ATOM   1705  CA  HIS A 105      39.408  20.143  19.191  1.00 11.82           C  
ATOM   1706  C   HIS A 105      38.673  19.746  17.890  1.00 11.80           C  
ATOM   1707  O   HIS A 105      38.758  18.608  17.473  1.00 12.42           O  
ATOM   1708  CB  HIS A 105      40.802  20.611  18.773  1.00 13.50           C  
ATOM   1709  CG  HIS A 105      41.691  20.885  19.977  1.00 15.81           C  
ATOM   1710  ND1 HIS A 105      41.799  22.113  20.500  1.00 17.68           N  
ATOM   1711  CD2 HIS A 105      42.454  19.978  20.690  1.00 16.69           C  
ATOM   1712  CE1 HIS A 105      42.633  21.990  21.550  1.00 18.00           C  
ATOM   1713  NE2 HIS A 105      42.995  20.736  21.700  1.00 18.54           N  
ATOM   1714  H   HIS A 105      40.184  18.317  19.895  1.00 12.47           H  
ATOM   1715  HA  HIS A 105      38.897  20.928  19.672  1.00 11.61           H  
ATOM   1716  HB2 HIS A 105      41.252  19.846  18.135  1.00 13.29           H  
ATOM   1717  HB3 HIS A 105      40.669  21.533  18.222  1.00 13.03           H  
ATOM   1718  HD1 HIS A 105      41.376  23.004  20.208  1.00 16.72           H  
ATOM   1719  HD2 HIS A 105      42.589  18.935  20.586  1.00 16.79           H  
ATOM   1720  HE1 HIS A 105      42.917  22.807  22.173  1.00 17.40           H  
ATOM   1721  HE2 HIS A 105      43.663  20.365  22.430  1.00 17.96           H  
ATOM   1722  N   ILE A 106      38.040  20.722  17.280  1.00 10.61           N  
ATOM   1723  CA  ILE A 106      37.336  20.475  16.023  1.00 10.59           C  
ATOM   1724  C   ILE A 106      38.065  21.263  14.886  1.00 10.46           C  
ATOM   1725  O   ILE A 106      38.640  22.299  15.130  1.00 10.81           O  
ATOM   1726  CB  ILE A 106      35.859  20.809  16.094  1.00 10.39           C  
ATOM   1727  CG1 ILE A 106      35.585  22.254  16.335  1.00 12.99           C  
ATOM   1728  CG2 ILE A 106      35.225  19.938  17.163  1.00 11.78           C  
ATOM   1729  CD1 ILE A 106      34.123  22.700  16.040  1.00 13.16           C  
ATOM   1730  H   ILE A 106      38.006  21.652  17.640  1.00 11.19           H  
ATOM   1731  HA  ILE A 106      37.415  19.438  15.767  1.00 10.77           H  
ATOM   1732  HB  ILE A 106      35.440  20.496  15.134  1.00 11.04           H  
ATOM   1733 HG12 ILE A 106      35.784  22.526  17.383  1.00 12.83           H  
ATOM   1734 HG13 ILE A 106      36.197  22.901  15.723  1.00 12.70           H  
ATOM   1735 HG21 ILE A 106      35.473  18.883  16.996  1.00 11.46           H  
ATOM   1736 HG22 ILE A 106      35.633  20.226  18.144  1.00 11.46           H  
ATOM   1737 HG23 ILE A 106      34.154  20.064  17.158  1.00 11.60           H  
ATOM   1738 HD11 ILE A 106      33.899  22.474  14.995  1.00 13.03           H  
ATOM   1739 HD12 ILE A 106      33.504  22.197  16.775  1.00 13.03           H  
ATOM   1740 HD13 ILE A 106      34.093  23.771  16.245  1.00 13.29           H  
ATOM   1741  N   ILE A 107      37.932  20.702  13.701  1.00  9.22           N  
ATOM   1742  CA  ILE A 107      38.447  21.312  12.498  1.00  9.33           C  
ATOM   1743  C   ILE A 107      37.225  21.458  11.526  1.00  9.65           C  
ATOM   1744  O   ILE A 107      36.629  20.427  11.159  1.00  9.51           O  
ATOM   1745  CB  ILE A 107      39.573  20.547  11.821  1.00  8.85           C  
ATOM   1746  CG1 ILE A 107      40.754  20.351  12.824  1.00 10.23           C  
ATOM   1747  CG2 ILE A 107      40.087  21.276  10.601  1.00  9.25           C  
ATOM   1748  CD1 ILE A 107      41.923  19.549  12.396  1.00 13.42           C  
ATOM   1749  H   ILE A 107      37.407  19.844  13.569  1.00  9.93           H  
ATOM   1750  HA  ILE A 107      38.806  22.251  12.763  1.00  9.36           H  
ATOM   1751  HB  ILE A 107      39.205  19.569  11.577  1.00  8.99           H  
ATOM   1752 HG12 ILE A 107      41.105  21.325  13.135  1.00  9.89           H  
ATOM   1753 HG13 ILE A 107      40.308  19.816  13.673  1.00 10.11           H  
ATOM   1754 HG21 ILE A 107      39.315  21.646   9.938  1.00  8.95           H  
ATOM   1755 HG22 ILE A 107      40.717  22.125  10.901  1.00  8.63           H  
ATOM   1756 HG23 ILE A 107      40.717  20.592  10.006  1.00  8.66           H  
ATOM   1757 HD11 ILE A 107      41.588  18.533  12.155  1.00 13.06           H  
ATOM   1758 HD12 ILE A 107      42.442  19.996  11.521  1.00 12.90           H  
ATOM   1759 HD13 ILE A 107      42.643  19.500  13.239  1.00 13.06           H  
ATOM   1760  N   VAL A 108      36.986  22.675  11.122  1.00  9.39           N  
ATOM   1761  CA  VAL A 108      35.904  22.994  10.148  1.00  9.10           C  
ATOM   1762  C   VAL A 108      36.445  23.781   8.947  1.00  9.17           C  
ATOM   1763  O   VAL A 108      37.411  24.483   9.096  1.00 10.27           O  
ATOM   1764  CB  VAL A 108      34.779  23.811  10.855  1.00 10.07           C  
ATOM   1765  CG1 VAL A 108      34.149  23.003  12.008  1.00 11.96           C  
ATOM   1766  CG2 VAL A 108      35.215  25.162  11.331  1.00 11.18           C  
ATOM   1767  H   VAL A 108      37.534  23.451  11.433  1.00  9.69           H  
ATOM   1768  HA  VAL A 108      35.446  22.088   9.846  1.00  9.18           H  
ATOM   1769  HB  VAL A 108      34.030  23.967  10.073  1.00 10.32           H  
ATOM   1770 HG11 VAL A 108      34.201  21.954  11.858  1.00 11.29           H  
ATOM   1771 HG12 VAL A 108      34.714  23.145  12.926  1.00 11.97           H  
ATOM   1772 HG13 VAL A 108      33.142  23.280  12.246  1.00 11.56           H  
ATOM   1773 HG21 VAL A 108      35.608  25.786  10.542  1.00 10.78           H  
ATOM   1774 HG22 VAL A 108      34.365  25.704  11.746  1.00 11.15           H  
ATOM   1775 HG23 VAL A 108      35.957  25.155  12.109  1.00 10.86           H  
ATOM   1776  N   ALA A 109      35.716  23.657   7.840  1.00  8.63           N  
ATOM   1777  CA  ALA A 109      35.991  24.450   6.631  1.00  9.18           C  
ATOM   1778  C   ALA A 109      34.957  25.619   6.693  1.00  9.27           C  
ATOM   1779  O   ALA A 109      33.820  25.402   7.029  1.00  9.09           O  
ATOM   1780  CB  ALA A 109      35.869  23.760   5.331  1.00  9.33           C  
ATOM   1781  H   ALA A 109      34.881  23.103   7.809  1.00  9.19           H  
ATOM   1782  HA  ALA A 109      36.954  24.865   6.730  1.00  9.71           H  
ATOM   1783  HB1 ALA A 109      36.300  22.781   5.293  1.00  8.96           H  
ATOM   1784  HB2 ALA A 109      34.833  23.688   5.011  1.00  8.76           H  
ATOM   1785  HB3 ALA A 109      36.351  24.374   4.547  1.00  9.12           H  
ATOM   1786  N   CYS A 110      35.449  26.834   6.361  1.00  8.96           N  
ATOM   1787  CA  CYS A 110      34.641  28.025   6.403  1.00  9.99           C  
ATOM   1788  C   CYS A 110      34.521  28.686   5.026  1.00 11.40           C  
ATOM   1789  O   CYS A 110      35.477  28.649   4.248  1.00 11.32           O  
ATOM   1790  CB  CYS A 110      35.228  29.042   7.408  1.00 11.04           C  
ATOM   1791  SG  CYS A 110      35.295  28.305   9.081  1.00 11.44           S  
ATOM   1792  H   CYS A 110      36.412  26.930   6.108  1.00  9.40           H  
ATOM   1793  HA  CYS A 110      33.691  27.769   6.761  1.00 10.19           H  
ATOM   1794  HB2 CYS A 110      36.230  29.268   7.144  1.00 10.61           H  
ATOM   1795  HB3 CYS A 110      34.613  29.899   7.447  1.00 10.22           H  
ATOM   1796  N   GLU A 111      33.367  29.308   4.822  1.00 11.81           N  
ATOM   1797  CA  GLU A 111      33.165  30.049   3.541  1.00 13.71           C  
ATOM   1798  C   GLU A 111      32.134  31.166   3.768  1.00 14.64           C  
ATOM   1799  O   GLU A 111      31.371  31.069   4.676  1.00 14.31           O  
ATOM   1800  CB  GLU A 111      32.530  29.187   2.466  1.00 16.43           C  
ATOM   1801  CG  GLU A 111      33.278  27.966   2.027  1.00 21.69           C  
ATOM   1802  CD  GLU A 111      32.654  27.084   0.964  1.00 25.07           C  
ATOM   1803  OE1 GLU A 111      33.113  25.955   0.766  1.00 27.22           O  
ATOM   1804  OE2 GLU A 111      31.633  27.625   0.361  1.00 28.69           O  
ATOM   1805  H   GLU A 111      32.658  29.298   5.519  1.00 11.05           H  
ATOM   1806  HA  GLU A 111      34.081  30.456   3.207  1.00 14.09           H  
ATOM   1807  HB2 GLU A 111      31.527  28.855   2.798  1.00 16.58           H  
ATOM   1808  HB3 GLU A 111      32.329  29.819   1.606  1.00 17.03           H  
ATOM   1809  HG2 GLU A 111      34.278  28.198   1.655  1.00 21.51           H  
ATOM   1810  HG3 GLU A 111      33.447  27.314   2.885  1.00 21.25           H  
ATOM   1811  N   GLY A 112      32.149  32.095   2.803  1.00 15.14           N  
ATOM   1812  CA  GLY A 112      31.175  33.138   2.666  1.00 16.15           C  
ATOM   1813  C   GLY A 112      31.359  34.387   3.460  1.00 17.08           C  
ATOM   1814  O   GLY A 112      32.360  34.628   4.064  1.00 16.83           O  
ATOM   1815  H   GLY A 112      32.795  32.022   2.019  1.00 14.82           H  
ATOM   1816  HA2 GLY A 112      31.132  33.391   1.592  1.00 16.24           H  
ATOM   1817  HA3 GLY A 112      30.170  32.694   2.841  1.00 16.15           H  
ATOM   1818  N   ASN A 113      30.301  35.233   3.360  1.00 19.28           N  
ATOM   1819  CA  ASN A 113      30.280  36.487   4.124  1.00 22.60           C  
ATOM   1820  C   ASN A 113      28.855  36.591   4.716  1.00 22.26           C  
ATOM   1821  O   ASN A 113      27.912  36.738   3.868  1.00 23.79           O  
ATOM   1822  CB  ASN A 113      30.810  37.688   3.329  1.00 28.63           C  
ATOM   1823  CG  ASN A 113      30.648  38.972   4.118  1.00 33.57           C  
ATOM   1824  OD1 ASN A 113      29.768  39.806   3.744  1.00 37.86           O  
ATOM   1825  ND2 ASN A 113      31.420  39.138   5.210  1.00 35.48           N  
ATOM   1826  H   ASN A 113      29.475  35.003   2.850  1.00 18.76           H  
ATOM   1827  HA  ASN A 113      31.032  36.471   4.876  1.00 22.94           H  
ATOM   1828  HB2 ASN A 113      31.861  37.546   3.098  1.00 28.49           H  
ATOM   1829  HB3 ASN A 113      30.270  37.767   2.397  1.00 28.46           H  
ATOM   1830 HD21 ASN A 113      32.092  38.435   5.441  1.00 34.57           H  
ATOM   1831 HD22 ASN A 113      31.309  40.005   5.741  1.00 34.66           H  
ATOM   1832  N   PRO A 114      28.647  36.467   6.026  1.00 19.70           N  
ATOM   1833  CA  PRO A 114      29.614  36.247   7.061  1.00 18.02           C  
ATOM   1834  C   PRO A 114      30.338  34.860   6.807  1.00 15.76           C  
ATOM   1835  O   PRO A 114      29.769  33.925   6.192  1.00 14.87           O  
ATOM   1836  CB  PRO A 114      28.775  36.148   8.376  1.00 18.58           C  
ATOM   1837  CG  PRO A 114      27.338  36.287   8.045  1.00 19.66           C  
ATOM   1838  CD  PRO A 114      27.271  36.569   6.560  1.00 20.01           C  
ATOM   1839  HA  PRO A 114      30.305  37.055   7.154  1.00 18.24           H  
ATOM   1840  HB2 PRO A 114      28.953  35.316   8.891  1.00 18.60           H  
ATOM   1841  HB3 PRO A 114      29.135  36.901   9.033  1.00 18.49           H  
ATOM   1842  HG2 PRO A 114      26.865  35.496   8.230  1.00 19.44           H  
ATOM   1843  HG3 PRO A 114      26.815  37.084   8.560  1.00 19.60           H  
ATOM   1844  HD2 PRO A 114      26.603  35.873   6.083  1.00 20.00           H  
ATOM   1845  HD3 PRO A 114      26.878  37.553   6.315  1.00 20.28           H  
ATOM   1846  N   TYR A 115      31.523  34.826   7.300  1.00 14.43           N  
ATOM   1847  CA  TYR A 115      32.421  33.646   7.152  1.00 13.79           C  
ATOM   1848  C   TYR A 115      32.095  32.631   8.196  1.00 13.17           C  
ATOM   1849  O   TYR A 115      32.476  32.866   9.344  1.00 13.05           O  
ATOM   1850  CB  TYR A 115      33.832  34.185   7.237  1.00 15.13           C  
ATOM   1851  CG  TYR A 115      34.940  33.302   6.761  1.00 13.79           C  
ATOM   1852  CD1 TYR A 115      34.961  32.843   5.421  1.00 13.97           C  
ATOM   1853  CD2 TYR A 115      36.005  32.979   7.594  1.00 13.27           C  
ATOM   1854  CE1 TYR A 115      35.984  32.064   4.918  1.00 14.29           C  
ATOM   1855  CE2 TYR A 115      37.038  32.212   7.113  1.00 13.41           C  
ATOM   1856  CZ  TYR A 115      37.052  31.739   5.772  1.00 14.57           C  
ATOM   1857  OH  TYR A 115      38.078  31.024   5.325  1.00 15.51           O  
ATOM   1858  H   TYR A 115      31.962  35.592   7.780  1.00 15.41           H  
ATOM   1859  HA  TYR A 115      32.267  33.225   6.181  1.00 13.79           H  
ATOM   1860  HB2 TYR A 115      33.840  35.116   6.607  1.00 14.93           H  
ATOM   1861  HB3 TYR A 115      34.015  34.550   8.245  1.00 14.71           H  
ATOM   1862  HD1 TYR A 115      34.144  33.100   4.761  1.00 14.23           H  
ATOM   1863  HD2 TYR A 115      36.029  33.330   8.607  1.00 13.42           H  
ATOM   1864  HE1 TYR A 115      35.980  31.727   3.897  1.00 14.19           H  
ATOM   1865  HE2 TYR A 115      37.888  31.938   7.736  1.00 13.95           H  
ATOM   1866  HH  TYR A 115      37.827  30.197   4.864  1.00 15.27           H  
ATOM   1867  N   VAL A 116      31.457  31.559   7.768  1.00 11.28           N  
ATOM   1868  CA  VAL A 116      30.956  30.562   8.720  1.00 10.50           C  
ATOM   1869  C   VAL A 116      31.330  29.154   8.309  1.00  9.39           C  
ATOM   1870  O   VAL A 116      31.677  28.881   7.183  1.00  8.75           O  
ATOM   1871  CB  VAL A 116      29.396  30.786   8.751  1.00 11.29           C  
ATOM   1872  CG1 VAL A 116      29.049  32.158   9.367  1.00 12.40           C  
ATOM   1873  CG2 VAL A 116      28.729  30.611   7.389  1.00 12.30           C  
ATOM   1874  H   VAL A 116      31.146  31.455   6.829  1.00 12.32           H  
ATOM   1875  HA  VAL A 116      31.251  30.837   9.690  1.00 10.47           H  
ATOM   1876  HB  VAL A 116      28.998  30.026   9.391  1.00 11.51           H  
ATOM   1877 HG11 VAL A 116      29.547  32.304  10.282  1.00 11.72           H  
ATOM   1878 HG12 VAL A 116      29.339  32.942   8.702  1.00 12.19           H  
ATOM   1879 HG13 VAL A 116      27.990  32.273   9.517  1.00 12.07           H  
ATOM   1880 HG21 VAL A 116      29.137  29.815   6.804  1.00 11.90           H  
ATOM   1881 HG22 VAL A 116      27.673  30.444   7.495  1.00 11.79           H  
ATOM   1882 HG23 VAL A 116      28.828  31.504   6.780  1.00 11.59           H  
ATOM   1883  N   PRO A 117      31.178  28.232   9.269  1.00  9.42           N  
ATOM   1884  CA  PRO A 117      31.468  26.825   8.989  1.00  8.90           C  
ATOM   1885  C   PRO A 117      30.416  26.230   8.034  1.00  8.98           C  
ATOM   1886  O   PRO A 117      29.225  26.381   8.186  1.00  9.71           O  
ATOM   1887  CB  PRO A 117      31.341  26.095  10.337  1.00 10.12           C  
ATOM   1888  CG  PRO A 117      31.373  27.174  11.383  1.00 11.10           C  
ATOM   1889  CD  PRO A 117      30.841  28.445  10.728  1.00 10.64           C  
ATOM   1890  HA  PRO A 117      32.468  26.768   8.618  1.00  9.27           H  
ATOM   1891  HB2 PRO A 117      30.510  25.553  10.423  1.00  9.92           H  
ATOM   1892  HB3 PRO A 117      32.095  25.380  10.437  1.00 10.38           H  
ATOM   1893  HG2 PRO A 117      30.738  26.969  12.050  1.00 11.03           H  
ATOM   1894  HG3 PRO A 117      32.321  27.344  11.820  1.00 10.40           H  
ATOM   1895  HD2 PRO A 117      29.815  28.583  10.913  1.00 10.78           H  
ATOM   1896  HD3 PRO A 117      31.354  29.289  11.154  1.00 10.50           H  
ATOM   1897  N   VAL A 118      30.984  25.510   7.067  1.00  8.42           N  
ATOM   1898  CA  VAL A 118      30.199  24.806   6.062  1.00  9.93           C  
ATOM   1899  C   VAL A 118      30.470  23.318   5.991  1.00 11.18           C  
ATOM   1900  O   VAL A 118      29.741  22.570   5.330  1.00 12.25           O  
ATOM   1901  CB  VAL A 118      30.244  25.494   4.674  1.00 10.97           C  
ATOM   1902  CG1 VAL A 118      29.704  26.913   4.765  1.00 11.29           C  
ATOM   1903  CG2 VAL A 118      31.639  25.386   4.119  1.00 11.79           C  
ATOM   1904  H   VAL A 118      31.976  25.447   6.978  1.00  8.74           H  
ATOM   1905  HA  VAL A 118      29.147  24.925   6.315  1.00 10.29           H  
ATOM   1906  HB  VAL A 118      29.582  24.871   4.068  1.00 11.26           H  
ATOM   1907 HG11 VAL A 118      28.727  26.940   5.204  1.00 10.62           H  
ATOM   1908 HG12 VAL A 118      30.319  27.562   5.373  1.00 10.96           H  
ATOM   1909 HG13 VAL A 118      29.614  27.388   3.814  1.00 10.95           H  
ATOM   1910 HG21 VAL A 118      32.404  25.777   4.773  1.00 11.39           H  
ATOM   1911 HG22 VAL A 118      31.919  24.363   3.898  1.00 11.54           H  
ATOM   1912 HG23 VAL A 118      31.681  25.924   3.208  1.00 11.49           H  
ATOM   1913  N   HIS A 119      31.559  22.833   6.615  1.00 10.33           N  
ATOM   1914  CA  HIS A 119      31.921  21.422   6.588  1.00 10.50           C  
ATOM   1915  C   HIS A 119      32.648  21.104   7.883  1.00 10.16           C  
ATOM   1916  O   HIS A 119      33.454  21.868   8.347  1.00 10.37           O  
ATOM   1917  CB  HIS A 119      32.797  21.201   5.353  1.00 14.62           C  
ATOM   1918  CG  HIS A 119      33.676  20.032   5.314  1.00 18.83           C  
ATOM   1919  ND1 HIS A 119      33.231  18.794   4.947  1.00 21.52           N  
ATOM   1920  CD2 HIS A 119      35.026  19.963   5.611  1.00 21.08           C  
ATOM   1921  CE1 HIS A 119      34.275  17.972   5.026  1.00 21.22           C  
ATOM   1922  NE2 HIS A 119      35.386  18.662   5.425  1.00 22.00           N  
ATOM   1923  H   HIS A 119      32.149  23.441   7.123  1.00 10.58           H  
ATOM   1924  HA  HIS A 119      31.052  20.822   6.488  1.00 10.69           H  
ATOM   1925  HB2 HIS A 119      32.121  21.164   4.446  1.00 14.46           H  
ATOM   1926  HB3 HIS A 119      33.363  22.119   5.220  1.00 14.59           H  
ATOM   1927  HD1 HIS A 119      32.293  18.483   4.670  1.00 20.63           H  
ATOM   1928  HD2 HIS A 119      35.728  20.698   5.925  1.00 20.61           H  
ATOM   1929  HE1 HIS A 119      34.262  16.940   4.798  1.00 20.93           H  
ATOM   1930  HE2 HIS A 119      36.327  18.238   5.545  1.00 20.98           H  
ATOM   1931  N   PHE A 120      32.411  19.929   8.356  1.00 10.00           N  
ATOM   1932  CA  PHE A 120      33.115  19.358   9.579  1.00  9.79           C  
ATOM   1933  C   PHE A 120      34.188  18.483   9.001  1.00 10.02           C  
ATOM   1934  O   PHE A 120      33.898  17.433   8.363  1.00 11.23           O  
ATOM   1935  CB  PHE A 120      32.124  18.580  10.437  1.00 10.89           C  
ATOM   1936  CG  PHE A 120      32.747  18.220  11.776  1.00 11.78           C  
ATOM   1937  CD1 PHE A 120      33.513  17.087  11.885  1.00 12.75           C  
ATOM   1938  CD2 PHE A 120      32.529  19.069  12.843  1.00 13.70           C  
ATOM   1939  CE1 PHE A 120      34.128  16.776  13.109  1.00 13.60           C  
ATOM   1940  CE2 PHE A 120      33.124  18.742  14.095  1.00 15.76           C  
ATOM   1941  CZ  PHE A 120      33.928  17.636  14.158  1.00 14.14           C  
ATOM   1942  H   PHE A 120      31.780  19.255   7.944  1.00 10.66           H  
ATOM   1943  HA  PHE A 120      33.467  20.119  10.179  1.00  9.95           H  
ATOM   1944  HB2 PHE A 120      31.255  19.208  10.563  1.00 10.77           H  
ATOM   1945  HB3 PHE A 120      31.849  17.692   9.911  1.00 10.84           H  
ATOM   1946  HD1 PHE A 120      33.665  16.485  11.062  1.00 12.98           H  
ATOM   1947  HD2 PHE A 120      31.934  19.943  12.738  1.00 13.54           H  
ATOM   1948  HE1 PHE A 120      34.720  15.910  13.196  1.00 13.56           H  
ATOM   1949  HE2 PHE A 120      32.997  19.358  14.905  1.00 14.60           H  
ATOM   1950  HZ  PHE A 120      34.374  17.373  15.110  1.00 14.59           H  
ATOM   1951  N   ASP A 121      35.456  18.826   9.257  1.00 10.06           N  
ATOM   1952  CA  ASP A 121      36.574  18.085   8.688  1.00 10.32           C  
ATOM   1953  C   ASP A 121      37.052  16.994   9.556  1.00 10.77           C  
ATOM   1954  O   ASP A 121      37.267  15.882   9.087  1.00 12.92           O  
ATOM   1955  CB  ASP A 121      37.687  19.059   8.326  1.00 11.31           C  
ATOM   1956  CG  ASP A 121      38.591  18.482   7.257  1.00 13.70           C  
ATOM   1957  OD1 ASP A 121      38.122  18.056   6.199  1.00 16.84           O  
ATOM   1958  OD2 ASP A 121      39.825  18.370   7.422  1.00 12.97           O  
ATOM   1959  H   ASP A 121      35.662  19.677   9.743  1.00 10.06           H  
ATOM   1960  HA  ASP A 121      36.276  17.693   7.722  1.00 10.34           H  
ATOM   1961  HB2 ASP A 121      37.260  19.981   7.972  1.00 11.21           H  
ATOM   1962  HB3 ASP A 121      38.267  19.341   9.191  1.00 11.47           H  
ATOM   1963  N   ALA A 122      37.258  17.213  10.841  1.00 11.04           N  
ATOM   1964  CA  ALA A 122      37.795  16.256  11.776  1.00 11.38           C  
ATOM   1965  C   ALA A 122      37.751  16.751  13.219  1.00 11.84           C  
ATOM   1966  O   ALA A 122      37.542  17.927  13.504  1.00 11.77           O  
ATOM   1967  CB  ALA A 122      39.302  16.113  11.434  1.00 11.75           C  
ATOM   1968  H   ALA A 122      37.091  18.176  11.173  1.00 11.41           H  
ATOM   1969  HA  ALA A 122      37.368  15.299  11.679  1.00 11.15           H  
ATOM   1970  HB1 ALA A 122      39.461  16.045  10.384  1.00 11.47           H  
ATOM   1971  HB2 ALA A 122      39.839  16.994  11.764  1.00 11.08           H  
ATOM   1972  HB3 ALA A 122      39.689  15.246  11.930  1.00 11.13           H  
ATOM   1973  N   SER A 123      37.991  15.807  14.114  1.00 14.08           N  
ATOM   1974  CA  SER A 123      38.148  16.103  15.564  1.00 15.31           C  
ATOM   1975  C   SER A 123      39.579  15.566  15.888  1.00 16.63           C  
ATOM   1976  O   SER A 123      39.948  14.450  15.404  1.00 17.90           O  
ATOM   1977  CB  SER A 123      37.080  15.578  16.451  1.00 16.86           C  
ATOM   1978  OG  SER A 123      37.175  14.180  16.495  1.00 20.43           O  
ATOM   1979  H   SER A 123      38.195  14.864  13.840  1.00 14.26           H  
ATOM   1980  HA  SER A 123      38.175  17.161  15.640  1.00 15.58           H  
ATOM   1981  HB2 SER A 123      37.086  16.023  17.452  1.00 17.19           H  
ATOM   1982  HB3 SER A 123      36.082  15.824  16.038  1.00 16.92           H  
ATOM   1983  HG  SER A 123      36.306  13.778  16.534  1.00 21.19           H  
ATOM   1984  N   VAL A 124      40.342  16.340  16.587  1.00 16.09           N  
ATOM   1985  CA  VAL A 124      41.740  15.965  16.948  1.00 17.88           C  
ATOM   1986  C   VAL A 124      41.922  16.191  18.440  1.00 20.04           C  
ATOM   1987  O   VAL A 124      42.843  15.448  18.971  1.00 22.34           O  
ATOM   1988  CB  VAL A 124      42.762  16.713  16.059  1.00 17.92           C  
ATOM   1989  CG1 VAL A 124      42.668  16.292  14.591  1.00 17.93           C  
ATOM   1990  CG2 VAL A 124      42.703  18.191  16.159  1.00 18.00           C  
ATOM   1991  OXT VAL A 124      41.303  16.985  19.124  1.00 18.14           O  
ATOM   1992  H   VAL A 124      40.020  17.226  16.932  1.00 16.17           H  
ATOM   1993  HA  VAL A 124      41.844  14.898  16.753  1.00 17.83           H  
ATOM   1994  HB  VAL A 124      43.737  16.380  16.448  1.00 18.20           H  
ATOM   1995 HG11 VAL A 124      42.829  15.229  14.496  1.00 17.76           H  
ATOM   1996 HG12 VAL A 124      41.725  16.511  14.152  1.00 17.76           H  
ATOM   1997 HG13 VAL A 124      43.444  16.755  14.027  1.00 17.86           H  
ATOM   1998 HG21 VAL A 124      41.739  18.617  15.892  1.00 17.99           H  
ATOM   1999 HG22 VAL A 124      42.923  18.535  17.158  1.00 18.18           H  
ATOM   2000 HG23 VAL A 124      43.409  18.677  15.499  1.00 18.08           H  
TER    2001      VAL A 124                                                      
MASTER      230    2    1    3   14    0    3    6 2203    1   23   10          
END                                                                             
