# Supplementary material for: Modeling of loops in proteins: a multi-method approach
Source: BMC Struct Biol. 2010 Feb 11;10:5. doi: 10.1186/1472-6807-10-5 (PMC2837870; doi:10.1186/1472-6807-10-5)
Supplement: Additional file 1 — Student t-test. Results from two sample paired t-test of Table 2. [file 1472-6807-10-5-S1.GZ › loop_test_data/135l_18-27.pdb]

HEADER    HYDROLASE(O-GLYCOSYL)                   10-JUN-93   135L              
TITLE     X-RAY STRUCTURE OF MONOCLINIC TURKEY EGG LYSOZYME AT 1.3              
TITLE    2 ANGSTROMS RESOLUTION                                                 
COMPND    MOL_ID: 1;                                                            
COMPND   2 MOLECULE: TURKEY EGG WHITE LYSOZYME;                                 
COMPND   3 CHAIN: A;                                                            
COMPND   4 EC: 3.2.1.17;                                                        
COMPND   5 ENGINEERED: YES                                                      
SOURCE    MOL_ID: 1                                                             
KEYWDS    HYDROLASE(O-GLYCOSYL)                                                 
EXPDTA    X-RAY DIFFRACTION                                                     
AUTHOR    K.HARATA                                                              
REVDAT   2   09-AUG-05 135L    1       TITLE  EXPDTA KEYWDS JRNL                
REVDAT   2 2                   1       SPRSDE                                   
REVDAT   1   31-OCT-93 135L    0                                                
SPRSDE     09-AUG-05 135L      1LZ3                                             
JRNL        AUTH   K.HARATA                                                     
JRNL        TITL   X-RAY STRUCTURE OF MONOCLINIC TURKEY EGG LYSOZYME            
JRNL        TITL 2 AT 1.3 A RESOLUTION.                                         
JRNL        REF    ACTA CRYSTALLOGR.,SECT.D      V.  49   497 1993              
JRNL        REFN   ASTM ABCRE6  DK ISSN 0907-4449                               
REMARK   1                                                                      
REMARK   2                                                                      
REMARK   2 RESOLUTION. 1.30 ANGSTROMS.                                          
REMARK   3                                                                      
REMARK   3 REFINEMENT.                                                          
REMARK   3   PROGRAM     : X-PLOR                                               
REMARK   3   AUTHORS     : BRUNGER                                              
REMARK   3                                                                      
REMARK   3  DATA USED IN REFINEMENT.                                            
REMARK   3   RESOLUTION RANGE HIGH (ANGSTROMS) : 1.30                           
REMARK   3   RESOLUTION RANGE LOW  (ANGSTROMS) : 10.00                          
REMARK   3   DATA CUTOFF            (SIGMA(F)) : NULL                           
REMARK   3   DATA CUTOFF HIGH         (ABS(F)) : NULL                           
REMARK   3   DATA CUTOFF LOW          (ABS(F)) : NULL                           
REMARK   3   COMPLETENESS (WORKING+TEST)   (%) : NULL                           
REMARK   3   NUMBER OF REFLECTIONS             : NULL                           
REMARK   3                                                                      
REMARK   3  FIT TO DATA USED IN REFINEMENT.                                     
REMARK   3   CROSS-VALIDATION METHOD          : NULL                            
REMARK   3   FREE R VALUE TEST SET SELECTION  : NULL                            
REMARK   3   R VALUE            (WORKING SET) : 0.189                           
REMARK   3   FREE R VALUE                     : NULL                            
REMARK   3   FREE R VALUE TEST SET SIZE   (%) : NULL                            
REMARK   3   FREE R VALUE TEST SET COUNT      : NULL                            
REMARK   3   ESTIMATED ERROR OF FREE R VALUE  : NULL                            
REMARK   3                                                                      
REMARK   3  FIT IN THE HIGHEST RESOLUTION BIN.                                  
REMARK   3   TOTAL NUMBER OF BINS USED           : NULL                         
REMARK   3   BIN RESOLUTION RANGE HIGH       (A) : NULL                         
REMARK   3   BIN RESOLUTION RANGE LOW        (A) : NULL                         
REMARK   3   BIN COMPLETENESS (WORKING+TEST) (%) : NULL                         
REMARK   3   REFLECTIONS IN BIN    (WORKING SET) : NULL                         
REMARK   3   BIN R VALUE           (WORKING SET) : NULL                         
REMARK   3   BIN FREE R VALUE                    : NULL                         
REMARK   3   BIN FREE R VALUE TEST SET SIZE  (%) : NULL                         
REMARK   3   BIN FREE R VALUE TEST SET COUNT     : NULL                         
REMARK   3   ESTIMATED ERROR OF BIN FREE R VALUE : NULL                         
REMARK   3                                                                      
REMARK   3  NUMBER OF NON-HYDROGEN ATOMS USED IN REFINEMENT.                    
REMARK   3   PROTEIN ATOMS            : 994                                     
REMARK   3   NUCLEIC ACID ATOMS       : 0                                       
REMARK   3   HETEROGEN ATOMS          : 0                                       
REMARK   3   SOLVENT ATOMS            : 114                                     
REMARK   3                                                                      
REMARK   3  B VALUES.                                                           
REMARK   3   FROM WILSON PLOT           (A**2) : NULL                           
REMARK   3   MEAN B VALUE      (OVERALL, A**2) : NULL                           
REMARK   3   OVERALL ANISOTROPIC B VALUE.                                       
REMARK   3    B11 (A**2) : NULL                                                 
REMARK   3    B22 (A**2) : NULL                                                 
REMARK   3    B33 (A**2) : NULL                                                 
REMARK   3    B12 (A**2) : NULL                                                 
REMARK   3    B13 (A**2) : NULL                                                 
REMARK   3    B23 (A**2) : NULL                                                 
REMARK   3                                                                      
REMARK   3  ESTIMATED COORDINATE ERROR.                                         
REMARK   3   ESD FROM LUZZATI PLOT        (A) : NULL                            
REMARK   3   ESD FROM SIGMAA              (A) : NULL                            
REMARK   3   LOW RESOLUTION CUTOFF        (A) : NULL                            
REMARK   3                                                                      
REMARK   3  CROSS-VALIDATED ESTIMATED COORDINATE ERROR.                         
REMARK   3   ESD FROM C-V LUZZATI PLOT    (A) : NULL                            
REMARK   3   ESD FROM C-V SIGMAA          (A) : NULL                            
REMARK   3                                                                      
REMARK   3  RMS DEVIATIONS FROM IDEAL VALUES.                                   
REMARK   3   BOND LENGTHS                 (A) : 0.016                           
REMARK   3   BOND ANGLES            (DEGREES) : 2.90                            
REMARK   3   DIHEDRAL ANGLES        (DEGREES) : NULL                            
REMARK   3   IMPROPER ANGLES        (DEGREES) : NULL                            
REMARK   3                                                                      
REMARK   3  ISOTROPIC THERMAL MODEL : NULL                                      
REMARK   3                                                                      
REMARK   3  ISOTROPIC THERMAL FACTOR RESTRAINTS.    RMS    SIGMA                
REMARK   3   MAIN-CHAIN BOND              (A**2) : NULL  ; 1.500                
REMARK   3   MAIN-CHAIN ANGLE             (A**2) : NULL  ; 2.000                
REMARK   3   SIDE-CHAIN BOND              (A**2) : NULL  ; 2.000                
REMARK   3   SIDE-CHAIN ANGLE             (A**2) : NULL  ; 2.500                
REMARK   3                                                                      
REMARK   3  NCS MODEL : NULL                                                    
REMARK   3                                                                      
REMARK   3  NCS RESTRAINTS.                         RMS   SIGMA/WEIGHT          
REMARK   3   GROUP  1  POSITIONAL            (A) : NULL  ; NULL                 
REMARK   3   GROUP  1  B-FACTOR           (A**2) : NULL  ; NULL                 
REMARK   3                                                                      
REMARK   3  PARAMETER FILE  1  : NULL                                           
REMARK   3  TOPOLOGY FILE  1   : NULL                                           
REMARK   3                                                                      
REMARK   3  OTHER REFINEMENT REMARKS: NULL                                      
REMARK   4                                                                      
REMARK   4 135L COMPLIES WITH FORMAT V. 3.0, 1-DEC-2006                         
REMARK   4                                                                      
REMARK   4 THIS IS THE REMEDIATED VERSION OF THIS PDB ENTRY.                    
REMARK   4 REMEDIATED DATA FILE REVISION 3.100 (2007-03-16)                     
REMARK 200                                                                      
REMARK 200 EXPERIMENTAL DETAILS                                                 
REMARK 200  EXPERIMENT TYPE                : X-RAY DIFFRACTION                  
REMARK 200  DATE OF DATA COLLECTION        : NULL                               
REMARK 200  TEMPERATURE           (KELVIN) : NULL                               
REMARK 200  PH                             : NULL                               
REMARK 200  NUMBER OF CRYSTALS USED        : NULL                               
REMARK 200                                                                      
REMARK 200  SYNCHROTRON              (Y/N) : NULL                               
REMARK 200  RADIATION SOURCE               : NULL                               
REMARK 200  BEAMLINE                       : NULL                               
REMARK 200  X-RAY GENERATOR MODEL          : NULL                               
REMARK 200  MONOCHROMATIC OR LAUE    (M/L) : NULL                               
REMARK 200  WAVELENGTH OR RANGE        (A) : NULL                               
REMARK 200  MONOCHROMATOR                  : NULL                               
REMARK 200  OPTICS                         : NULL                               
REMARK 200                                                                      
REMARK 200  DETECTOR TYPE                  : NULL                               
REMARK 200  DETECTOR MANUFACTURER          : NULL                               
REMARK 200  INTENSITY-INTEGRATION SOFTWARE : NULL                               
REMARK 200  DATA SCALING SOFTWARE          : NULL                               
REMARK 200                                                                      
REMARK 200  NUMBER OF UNIQUE REFLECTIONS   : NULL                               
REMARK 200  RESOLUTION RANGE HIGH      (A) : NULL                               
REMARK 200  RESOLUTION RANGE LOW       (A) : NULL                               
REMARK 200  REJECTION CRITERIA  (SIGMA(I)) : NULL                               
REMARK 200                                                                      
REMARK 200 OVERALL.                                                             
REMARK 200  COMPLETENESS FOR RANGE     (%) : NULL                               
REMARK 200  DATA REDUNDANCY                : NULL                               
REMARK 200  R MERGE                    (I) : NULL                               
REMARK 200  R SYM                      (I) : NULL                               
REMARK 200  <I/SIGMA(I)> FOR THE DATA SET  : NULL                               
REMARK 200                                                                      
REMARK 200 IN THE HIGHEST RESOLUTION SHELL.                                     
REMARK 200  HIGHEST RESOLUTION SHELL, RANGE HIGH (A) : NULL                     
REMARK 200  HIGHEST RESOLUTION SHELL, RANGE LOW  (A) : NULL                     
REMARK 200  COMPLETENESS FOR SHELL     (%) : NULL                               
REMARK 200  DATA REDUNDANCY IN SHELL       : NULL                               
REMARK 200  R MERGE FOR SHELL          (I) : NULL                               
REMARK 200  R SYM FOR SHELL            (I) : NULL                               
REMARK 200  <I/SIGMA(I)> FOR SHELL         : NULL                               
REMARK 200                                                                      
REMARK 200 DIFFRACTION PROTOCOL: NULL                                           
REMARK 200 METHOD USED TO DETERMINE THE STRUCTURE: NULL                         
REMARK 200 SOFTWARE USED: X-PLOR                                                
REMARK 200 STARTING MODEL: NULL                                                 
REMARK 200                                                                      
REMARK 200 REMARK: NULL                                                         
REMARK 280                                                                      
REMARK 280 CRYSTAL                                                              
REMARK 280 SOLVENT CONTENT, VS   (%): 36.07                                     
REMARK 280 MATTHEWS COEFFICIENT, VM (ANGSTROMS**3/DA): 1.92                     
REMARK 280                                                                      
REMARK 280 CRYSTALLIZATION CONDITIONS: NULL                                     
REMARK 290                                                                      
REMARK 290 CRYSTALLOGRAPHIC SYMMETRY                                            
REMARK 290 SYMMETRY OPERATORS FOR SPACE GROUP: P 1 21 1                         
REMARK 290                                                                      
REMARK 290      SYMOP   SYMMETRY                                                
REMARK 290     NNNMMM   OPERATOR                                                
REMARK 290       1555   X,Y,Z                                                   
REMARK 290       2555   -X,1/2+Y,-Z                                             
REMARK 290                                                                      
REMARK 290     WHERE NNN -> OPERATOR NUMBER                                     
REMARK 290           MMM -> TRANSLATION VECTOR                                  
REMARK 290                                                                      
REMARK 290 CRYSTALLOGRAPHIC SYMMETRY TRANSFORMATIONS                            
REMARK 290 THE FOLLOWING TRANSFORMATIONS OPERATE ON THE ATOM/HETATM             
REMARK 290 RECORDS IN THIS ENTRY TO PRODUCE CRYSTALLOGRAPHICALLY                
REMARK 290 RELATED MOLECULES.                                                   
REMARK 290   SMTRY1   1  1.000000  0.000000  0.000000        0.00000            
REMARK 290   SMTRY2   1  0.000000  1.000000  0.000000        0.00000            
REMARK 290   SMTRY3   1  0.000000  0.000000  1.000000        0.00000            
REMARK 290   SMTRY1   2 -1.000000  0.000000  0.000000        0.00000            
REMARK 290   SMTRY2   2  0.000000  1.000000  0.000000       16.60000            
REMARK 290   SMTRY3   2  0.000000  0.000000 -1.000000        0.00000            
REMARK 290                                                                      
REMARK 290 REMARK: NULL                                                         
REMARK 300                                                                      
REMARK 300 BIOMOLECULE: 1                                                       
REMARK 300 THIS ENTRY CONTAINS THE CRYSTALLOGRAPHIC ASYMMETRIC UNIT             
REMARK 300 WHICH CONSISTS OF 1 CHAIN(S). SEE REMARK 350 FOR                     
REMARK 300 INFORMATION ON GENERATING THE BIOLOGICAL MOLECULE(S).                
REMARK 350                                                                      
REMARK 350 GENERATING THE BIOMOLECULE                                           
REMARK 350 COORDINATES FOR A COMPLETE MULTIMER REPRESENTING THE KNOWN           
REMARK 350 BIOLOGICALLY SIGNIFICANT OLIGOMERIZATION STATE OF THE                
REMARK 350 MOLECULE CAN BE GENERATED BY APPLYING BIOMT TRANSFORMATIONS          
REMARK 350 GIVEN BELOW.  BOTH NON-CRYSTALLOGRAPHIC AND                          
REMARK 350 CRYSTALLOGRAPHIC OPERATIONS ARE GIVEN.                               
REMARK 350                                                                      
REMARK 350 BIOMOLECULE: 1                                                       
REMARK 350 APPLY THE FOLLOWING TO CHAINS: A                                     
REMARK 350   BIOMT1   1  1.000000  0.000000  0.000000        0.00000            
REMARK 350   BIOMT2   1  0.000000  1.000000  0.000000        0.00000            
REMARK 350   BIOMT3   1  0.000000  0.000000  1.000000        0.00000            
REMARK 500                                                                      
REMARK 500 GEOMETRY AND STEREOCHEMISTRY                                         
REMARK 500 SUBTOPIC: COVALENT BOND LENGTHS                                      
REMARK 500                                                                      
REMARK 500 THE STEREOCHEMICAL PARAMETERS OF THE FOLLOWING RESIDUES              
REMARK 500 HAVE VALUES WHICH DEVIATE FROM EXPECTED VALUES BY MORE               
REMARK 500 THAN 6*RMSD (M=MODEL NUMBER; RES=RESIDUE NAME; C=CHAIN               
REMARK 500 IDENTIFIER; SSEQ=SEQUENCE NUMBER; I=INSERTION CODE).                 
REMARK 500                                                                      
REMARK 500 STANDARD TABLE:                                                      
REMARK 500 FORMAT: (10X,I3,1X,2(A3,1X,A1,I4,A1,1X,A4,3X),F6.3)                  
REMARK 500                                                                      
REMARK 500 EXPECTED VALUES: ENGH AND HUBER, 1991                                
REMARK 500                                                                      
REMARK 500  M RES CSSEQI ATM1   RES CSSEQI ATM2   DEVIATION                     
REMARK 500    ILE A  98   CA    ILE A  98   CB     0.116                        
DBREF  135L A    1   129  UNP    P00703   LYSC_MELGA      19    147             
SEQRES   1 A  129  LYS VAL TYR GLY ARG CYS GLU LEU ALA ALA ALA MET LYS          
SEQRES   2 A  129  ARG LEU GLY LEU ASP ASN TYR ARG GLY TYR SER LEU GLY          
SEQRES   3 A  129  ASN TRP VAL CYS ALA ALA LYS PHE GLU SER ASN PHE ASN          
SEQRES   4 A  129  THR HIS ALA THR ASN ARG ASN THR ASP GLY SER THR ASP          
SEQRES   5 A  129  TYR GLY ILE LEU GLN ILE ASN SER ARG TRP TRP CYS ASN          
SEQRES   6 A  129  ASP GLY ARG THR PRO GLY SER LYS ASN LEU CYS ASN ILE          
SEQRES   7 A  129  PRO CYS SER ALA LEU LEU SER SER ASP ILE THR ALA SER          
SEQRES   8 A  129  VAL ASN CYS ALA LYS LYS ILE ALA SER GLY GLY ASN GLY          
SEQRES   9 A  129  MET ASN ALA TRP VAL ALA TRP ARG ASN ARG CYS LYS GLY          
SEQRES  10 A  129  THR ASP VAL HIS ALA TRP ILE ARG GLY CYS ARG LEU              
FORMUL   2  HOH   *114(H2 O)                                                    
HELIX    1  H1 GLY A    4  GLY A   16  1                                  13    
HELIX    2  H2 SER A   24  SER A   36  1                                  13    
HELIX    3  H3 PRO A   79  LEU A   83  5                                   5    
HELIX    4  H4 ILE A   88  SER A  100  1                                  13    
HELIX    5  H5 TRP A  108  CYS A  115  1                                   8    
HELIX    6  H6 VAL A  120  ARG A  125  5                                   6    
SHEET    1  S1 2 LYS A   1  TYR A   3  0                                        
SHEET    2  S1 2 PHE A  38  THR A  40 -1                                        
SHEET    1  S2 3 ALA A  42  ASN A  46  0                                        
SHEET    2  S2 3 SER A  50  GLY A  54 -1                                        
SHEET    3  S2 3 GLN A  57  SER A  60 -1                                        
SHEET    1  S3 2 ARG A  61  ASN A  65  0                                        
SHEET    2  S3 2 LYS A  73  ILE A  78  1                                        
TURN     1  T1 LEU A  17  TYR A  20     TYPE II                                 
TURN     2  T2 TYR A  20  TYR A  23     TYPE I'                                 
TURN     3  T3 SER A  36  ASN A  39     TYPE III'                               
TURN     4  T4 ASN A  39  ALA A  42     TYPE I                                  
TURN     5  T5 ASN A  46  GLY A  49     TYPE I                                  
TURN     6  T6 GLY A  54  GLN A  57     TYPE I                                  
TURN     7  T7 ASN A  74  ASN A  77     TYPE I                                  
TURN     8  T8 GLY A 102  GLY A 104     TYPE I                                  
TURN     9  T9 ASN A 103  ASN A 106     TYPE II'                                
TURN    10 T10 MET A 105  TRP A 108     TYPE III                                
TURN    11 T11 CYS A 115  THR A 118     TYPE II                                 
TURN    12 T12 ILE A 124  CYS A 127     TYPE II                                 
SSBOND   1 CYS A    6    CYS A  127                                             
SSBOND   2 CYS A   30    CYS A  115                                             
SSBOND   3 CYS A   64    CYS A   80                                             
SSBOND   4 CYS A   76    CYS A   94                                             
CRYST1   38.070   33.200   46.120  90.00 110.06  90.00 P 1 21 1      2          
ORIGX1      1.000000  0.000000  0.000000        0.00000                         
ORIGX2      0.000000  1.000000  0.000000        0.00000                         
ORIGX3      0.000000  0.000000  1.000000        0.00000                         
SCALE1      0.026267  0.000000  0.009592        0.00000                         
SCALE2      0.000000  0.030120  0.000000        0.00000                         
SCALE3      0.000000  0.000000  0.023083        0.00000                         
ATOM      1  N   LYS A   1      24.704  20.926  27.944  1.00 19.54           N  
ATOM      2  CA  LYS A   1      25.408  20.195  26.922  1.00 19.86           C  
ATOM      3  C   LYS A   1      24.487  19.147  26.324  1.00 16.14           C  
ATOM      4  O   LYS A   1      23.542  18.689  26.993  1.00 15.44           O  
ATOM      5  CB  LYS A   1      26.589  19.508  27.519  1.00 24.21           C  
ATOM      6  CG  LYS A   1      26.344  18.392  28.442  1.00 20.27           C  
ATOM      7  CD  LYS A   1      27.689  17.685  28.514  1.00 26.41           C  
ATOM      8  CE  LYS A   1      27.941  16.866  27.267  1.00 34.10           C  
ATOM      9  NZ  LYS A   1      29.154  16.092  27.419  1.00 26.76           N  
ATOM     10  N   VAL A   2      24.731  18.765  25.081  1.00 17.41           N  
ATOM     11  CA  VAL A   2      23.949  17.686  24.540  1.00 17.92           C  
ATOM     12  C   VAL A   2      24.923  16.528  24.442  1.00 13.23           C  
ATOM     13  O   VAL A   2      26.059  16.606  23.954  1.00 18.17           O  
ATOM     14  CB  VAL A   2      23.201  18.095  23.142  1.00 23.57           C  
ATOM     15  CG1 VAL A   2      23.559  19.514  22.771  1.00 21.69           C  
ATOM     16  CG2 VAL A   2      23.411  17.060  22.062  1.00 18.50           C  
ATOM     17  N   TYR A   3      24.485  15.475  25.123  1.00 13.44           N  
ATOM     18  CA  TYR A   3      25.217  14.240  25.217  1.00 12.36           C  
ATOM     19  C   TYR A   3      25.166  13.417  23.946  1.00 13.20           C  
ATOM     20  O   TYR A   3      24.166  13.437  23.244  1.00 16.37           O  
ATOM     21  CB  TYR A   3      24.640  13.404  26.329  1.00 11.66           C  
ATOM     22  CG  TYR A   3      25.244  13.683  27.682  1.00 10.21           C  
ATOM     23  CD1 TYR A   3      24.799  14.737  28.438  1.00 13.65           C  
ATOM     24  CD2 TYR A   3      26.250  12.848  28.129  1.00 14.23           C  
ATOM     25  CE1 TYR A   3      25.367  14.956  29.672  1.00 16.14           C  
ATOM     26  CE2 TYR A   3      26.828  13.058  29.358  1.00 13.94           C  
ATOM     27  CZ  TYR A   3      26.369  14.116  30.113  1.00 13.71           C  
ATOM     28  OH  TYR A   3      26.949  14.318  31.339  1.00 20.42           O  
ATOM     29  N   GLY A   4      26.227  12.712  23.579  1.00 13.21           N  
ATOM     30  CA  GLY A   4      26.084  11.662  22.583  1.00 14.37           C  
ATOM     31  C   GLY A   4      25.354  10.466  23.213  1.00 11.58           C  
ATOM     32  O   GLY A   4      25.337  10.310  24.437  1.00 12.56           O  
ATOM     33  N   ARG A   5      24.805   9.537  22.454  1.00 12.48           N  
ATOM     34  CA  ARG A   5      24.052   8.386  22.974  1.00 10.49           C  
ATOM     35  C   ARG A   5      24.897   7.502  23.849  1.00 10.61           C  
ATOM     36  O   ARG A   5      24.504   7.220  24.972  1.00 11.97           O  
ATOM     37  CB  ARG A   5      23.506   7.549  21.793  1.00 13.55           C  
ATOM     38  CG  ARG A   5      22.741   6.293  22.182  1.00 17.24           C  
ATOM     39  CD  ARG A   5      22.242   5.559  20.931  1.00 13.64           C  
ATOM     40  NE  ARG A   5      23.319   5.176  20.037  1.00 14.77           N  
ATOM     41  CZ  ARG A   5      23.931   3.984  20.083  1.00 19.58           C  
ATOM     42  NH1 ARG A   5      23.622   3.034  20.961  1.00 15.71           N  
ATOM     43  NH2 ARG A   5      24.895   3.751  19.199  1.00 21.91           N  
ATOM     44  N   CYS A   6      26.055   7.051  23.346  1.00 12.43           N  
ATOM     45  CA  CYS A   6      26.903   6.146  24.131  1.00 13.75           C  
ATOM     46  C   CYS A   6      27.599   6.885  25.244  1.00 13.24           C  
ATOM     47  O   CYS A   6      27.887   6.305  26.292  1.00 14.68           O  
ATOM     48  CB  CYS A   6      27.973   5.470  23.273  1.00 12.01           C  
ATOM     49  SG  CYS A   6      27.278   4.287  22.100  1.00 16.51           S  
ATOM     50  N   GLU A   7      27.846   8.183  25.087  1.00 13.52           N  
ATOM     51  CA  GLU A   7      28.413   9.007  26.147  1.00 11.99           C  
ATOM     52  C   GLU A   7      27.447   9.069  27.341  1.00 13.56           C  
ATOM     53  O   GLU A   7      27.851   8.898  28.495  1.00 12.43           O  
ATOM     54  CB  GLU A   7      28.679  10.356  25.539  1.00 14.29           C  
ATOM     55  CG  GLU A   7      29.354  11.261  26.547  1.00 18.32           C  
ATOM     56  CD  GLU A   7      29.439  12.731  26.127  1.00 26.35           C  
ATOM     57  OE1 GLU A   7      28.673  13.188  25.260  1.00 25.92           O  
ATOM     58  OE2 GLU A   7      30.289  13.420  26.701  1.00 27.76           O  
ATOM     59  N   LEU A   8      26.153   9.277  27.081  1.00 10.76           N  
ATOM     60  CA  LEU A   8      25.098   9.263  28.101  1.00 11.79           C  
ATOM     61  C   LEU A   8      24.954   7.867  28.720  1.00  9.80           C  
ATOM     62  O   LEU A   8      24.848   7.721  29.940  1.00 11.07           O  
ATOM     63  CB  LEU A   8      23.754   9.613  27.474  1.00 11.12           C  
ATOM     64  CG  LEU A   8      22.649  10.386  28.204  1.00 20.28           C  
ATOM     65  CD1 LEU A   8      21.368   9.708  27.862  1.00 16.80           C  
ATOM     66  CD2 LEU A   8      22.957  10.615  29.655  1.00 13.17           C  
ATOM     67  N   ALA A   9      24.904   6.806  27.914  1.00  9.68           N  
ATOM     68  CA  ALA A   9      24.764   5.448  28.419  1.00 10.42           C  
ATOM     69  C   ALA A   9      25.856   5.130  29.443  1.00 10.06           C  
ATOM     70  O   ALA A   9      25.588   4.567  30.510  1.00  9.99           O  
ATOM     71  CB  ALA A   9      24.862   4.461  27.263  1.00  6.84           C  
ATOM     72  N   ALA A  10      27.092   5.529  29.130  1.00  8.85           N  
ATOM     73  CA  ALA A  10      28.182   5.252  30.054  1.00 11.58           C  
ATOM     74  C   ALA A  10      28.060   6.064  31.347  1.00 12.43           C  
ATOM     75  O   ALA A  10      28.261   5.508  32.438  1.00 12.53           O  
ATOM     76  CB  ALA A  10      29.495   5.529  29.316  1.00 12.11           C  
ATOM     77  N   ALA A  11      27.716   7.359  31.260  1.00  9.58           N  
ATOM     78  CA  ALA A  11      27.467   8.163  32.420  1.00  8.50           C  
ATOM     79  C   ALA A  11      26.374   7.559  33.284  1.00 10.26           C  
ATOM     80  O   ALA A  11      26.506   7.484  34.508  1.00 13.34           O  
ATOM     81  CB  ALA A  11      27.045   9.550  31.990  1.00 12.71           C  
ATOM     82  N   MET A  12      25.294   7.062  32.659  1.00  7.96           N  
ATOM     83  CA  MET A  12      24.170   6.494  33.399  1.00  9.10           C  
ATOM     84  C   MET A  12      24.531   5.168  34.045  1.00  6.95           C  
ATOM     85  O   MET A  12      24.107   4.838  35.152  1.00  9.40           O  
ATOM     86  CB  MET A  12      22.978   6.277  32.480  1.00  7.30           C  
ATOM     87  CG  MET A  12      22.324   7.606  32.171  1.00  7.80           C  
ATOM     88  SD  MET A  12      20.888   7.406  31.092  1.00 10.58           S  
ATOM     89  CE  MET A  12      19.807   8.713  31.600  1.00 13.42           C  
ATOM     90  N   LYS A  13      25.353   4.399  33.348  1.00  9.28           N  
ATOM     91  CA  LYS A  13      25.768   3.103  33.887  1.00  9.04           C  
ATOM     92  C   LYS A  13      26.601   3.341  35.109  1.00  9.98           C  
ATOM     93  O   LYS A  13      26.383   2.694  36.134  1.00 10.87           O  
ATOM     94  CB  LYS A  13      26.596   2.320  32.905  1.00 12.03           C  
ATOM     95  CG  LYS A  13      26.943   0.968  33.517  1.00 16.58           C  
ATOM     96  CD  LYS A  13      27.588   0.080  32.495  1.00 28.55           C  
ATOM     97  CE  LYS A  13      27.715  -1.365  33.021  1.00 29.82           C  
ATOM     98  NZ  LYS A  13      26.444  -1.869  33.537  1.00 35.65           N  
ATOM     99  N   ARG A  14      27.502   4.313  35.066  1.00  9.81           N  
ATOM    100  CA  ARG A  14      28.359   4.534  36.236  1.00 12.58           C  
ATOM    101  C   ARG A  14      27.584   5.088  37.423  1.00 11.57           C  
ATOM    102  O   ARG A  14      28.059   5.084  38.544  1.00 13.62           O  
ATOM    103  CB  ARG A  14      29.489   5.494  35.891  1.00 13.36           C  
ATOM    104  CG  ARG A  14      30.460   4.866  34.931  1.00 16.22           C  
ATOM    105  CD  ARG A  14      31.436   6.000  34.704  1.00 33.95           C  
ATOM    106  NE  ARG A  14      31.232   6.753  33.470  1.00 41.69           N  
ATOM    107  CZ  ARG A  14      30.980   8.066  33.431  1.00 43.67           C  
ATOM    108  NH1 ARG A  14      30.798   8.832  34.513  1.00 39.90           N  
ATOM    109  NH2 ARG A  14      30.877   8.619  32.239  1.00 44.34           N  
ATOM    110  N   LEU A  15      26.359   5.568  37.234  1.00  9.81           N  
ATOM    111  CA  LEU A  15      25.542   6.083  38.299  1.00  8.53           C  
ATOM    112  C   LEU A  15      24.478   5.084  38.740  1.00  8.38           C  
ATOM    113  O   LEU A  15      23.586   5.432  39.506  1.00 10.79           O  
ATOM    114  CB  LEU A  15      24.938   7.422  37.840  1.00  9.82           C  
ATOM    115  CG  LEU A  15      25.886   8.592  37.889  1.00 13.07           C  
ATOM    116  CD1 LEU A  15      25.347   9.780  37.145  1.00 12.34           C  
ATOM    117  CD2 LEU A  15      26.038   9.012  39.330  1.00 15.96           C  
ATOM    118  N   GLY A  16      24.589   3.824  38.326  1.00 11.04           N  
ATOM    119  CA  GLY A  16      23.743   2.783  38.904  1.00  9.74           C  
ATOM    120  C   GLY A  16      22.378   2.586  38.266  1.00 13.34           C  
ATOM    121  O   GLY A  16      21.499   1.983  38.897  1.00 13.62           O  
ATOM    122  N   LEU A  17      22.161   3.047  37.038  1.00 11.37           N  
ATOM    123  CA  LEU A  17      20.840   2.894  36.450  1.00 11.62           C  
ATOM    124  C   LEU A  17      20.562   1.574  35.717  1.00 17.27           C  
ATOM    125  O   LEU A  17      19.386   1.213  35.480  1.00 15.86           O  
ATOM    126  CB  LEU A  17      20.616   4.063  35.534  1.00  9.40           C  
ATOM    127  CG  LEU A  17      20.179   5.354  36.163  1.00  8.48           C  
ATOM    128  CD1 LEU A  17      19.885   6.328  35.002  1.00 11.04           C  
ATOM    129  CD2 LEU A  17      18.912   5.194  36.973  1.00  9.73           C  
ATOM    130  N   ASP A  18      21.604   0.805  35.373  1.00 12.77           N  
ATOM    131  CA  ASP A  18      21.370  -0.472  34.727  1.00 14.19           C  
ATOM    132  C   ASP A  18      20.692  -1.426  35.692  1.00 12.26           C  
ATOM    133  O   ASP A  18      21.151  -1.734  36.780  1.00 18.36           O  
ATOM    134  CB  ASP A  18      22.667  -1.068  34.287  1.00 14.34           C  
ATOM    135  CG  ASP A  18      22.477  -2.134  33.212  1.00 20.47           C  
ATOM    136  OD1 ASP A  18      21.353  -2.372  32.723  1.00 22.93           O  
ATOM    137  OD2 ASP A  18      23.496  -2.717  32.855  1.00 22.16           O  
ATOM    138  N   ASN A  19      19.494  -1.768  35.274  1.00 12.80           N  
ATOM    139  CA  ASN A  19      18.602  -2.672  35.988  1.00 15.53           C  
ATOM    140  C   ASN A  19      18.043  -2.111  37.269  1.00 14.87           C  
ATOM    141  O   ASN A  19      17.552  -2.835  38.137  1.00 19.53           O  
ATOM    142  CB  ASN A  19      19.277  -4.017  36.285  1.00 18.99           C  
ATOM    143  CG  ASN A  19      19.596  -4.750  34.993  1.00 18.84           C  
ATOM    144  OD1 ASN A  19      20.719  -5.207  34.808  1.00 26.91           O  
ATOM    145  ND2 ASN A  19      18.707  -4.901  34.020  1.00 17.65           N  
ATOM    146  N   TYR A  20      17.952  -0.790  37.378  1.00 12.43           N  
ATOM    147  CA  TYR A  20      17.376  -0.175  38.555  1.00 11.60           C  
ATOM    148  C   TYR A  20      15.874  -0.426  38.477  1.00 15.37           C  
ATOM    149  O   TYR A  20      15.213  -0.122  37.486  1.00 13.20           O  
ATOM    150  CB  TYR A  20      17.673   1.292  38.545  1.00  8.32           C  
ATOM    151  CG  TYR A  20      17.133   1.973  39.790  1.00 13.39           C  
ATOM    152  CD1 TYR A  20      17.844   1.875  40.978  1.00 13.93           C  
ATOM    153  CD2 TYR A  20      15.919   2.652  39.740  1.00 10.91           C  
ATOM    154  CE1 TYR A  20      17.351   2.447  42.142  1.00 16.75           C  
ATOM    155  CE2 TYR A  20      15.423   3.205  40.898  1.00 16.54           C  
ATOM    156  CZ  TYR A  20      16.132   3.105  42.085  1.00 19.73           C  
ATOM    157  OH  TYR A  20      15.609   3.665  43.248  1.00 20.80           O  
ATOM    158  N   ARG A  21      15.353  -1.047  39.534  1.00 13.57           N  
ATOM    159  CA  ARG A  21      13.950  -1.454  39.665  1.00 14.73           C  
ATOM    160  C   ARG A  21      13.400  -2.177  38.461  1.00 14.92           C  
ATOM    161  O   ARG A  21      12.240  -2.053  38.045  1.00 16.35           O  
ATOM    162  CB  ARG A  21      13.046  -0.272  39.961  1.00 20.41           C  
ATOM    163  CG  ARG A  21      13.057   0.170  41.425  1.00 25.85           C  
ATOM    164  CD  ARG A  21      11.924   1.204  41.532  1.00 35.80           C  
ATOM    165  NE  ARG A  21      10.609   0.865  42.127  1.00 40.05           N  
ATOM    166  CZ  ARG A  21       9.413   0.972  41.469  1.00 41.66           C  
ATOM    167  NH1 ARG A  21       9.317   1.094  40.139  1.00 41.05           N  
ATOM    168  NH2 ARG A  21       8.257   0.826  42.129  1.00 41.71           N  
ATOM    169  N   GLY A  22      14.322  -2.956  37.923  1.00 13.02           N  
ATOM    170  CA  GLY A  22      13.964  -3.863  36.870  1.00 16.47           C  
ATOM    171  C   GLY A  22      14.064  -3.219  35.513  1.00 18.63           C  
ATOM    172  O   GLY A  22      13.756  -3.896  34.537  1.00 22.77           O  
ATOM    173  N   TYR A  23      14.539  -1.983  35.371  1.00 11.17           N  
ATOM    174  CA  TYR A  23      14.617  -1.395  34.052  1.00 10.87           C  
ATOM    175  C   TYR A  23      16.041  -1.454  33.509  1.00 12.53           C  
ATOM    176  O   TYR A  23      16.956  -0.919  34.145  1.00 12.52           O  
ATOM    177  CB  TYR A  23      14.117   0.044  34.147  1.00 11.46           C  
ATOM    178  CG  TYR A  23      12.644   0.161  34.515  1.00  8.97           C  
ATOM    179  CD1 TYR A  23      11.714   0.024  33.520  1.00 13.12           C  
ATOM    180  CD2 TYR A  23      12.262   0.431  35.814  1.00 10.38           C  
ATOM    181  CE1 TYR A  23      10.385   0.178  33.827  1.00 12.66           C  
ATOM    182  CE2 TYR A  23      10.930   0.584  36.140  1.00  9.99           C  
ATOM    183  CZ  TYR A  23      10.010   0.462  35.125  1.00 10.69           C  
ATOM    184  OH  TYR A  23       8.669   0.686  35.374  1.00 14.26           O  
ATOM    185  N   SER A  24      16.292  -2.094  32.367  1.00 10.64           N  
ATOM    186  CA  SER A  24      17.647  -2.139  31.849  1.00  8.92           C  
ATOM    187  C   SER A  24      18.055  -0.740  31.372  1.00 10.60           C  
ATOM    188  O   SER A  24      17.202   0.120  31.109  1.00  9.09           O  
ATOM    189  CB  SER A  24      17.737  -3.150  30.716  1.00 10.57           C  
ATOM    190  OG  SER A  24      16.936  -2.736  29.622  1.00 12.52           O  
ATOM    191  N   LEU A  25      19.374  -0.594  31.151  1.00  8.75           N  
ATOM    192  CA  LEU A  25      19.976   0.688  30.832  1.00  8.77           C  
ATOM    193  C   LEU A  25      19.351   1.342  29.604  1.00  9.88           C  
ATOM    194  O   LEU A  25      19.111   2.556  29.642  1.00  9.03           O  
ATOM    195  CB  LEU A  25      21.479   0.548  30.551  1.00  9.91           C  
ATOM    196  CG  LEU A  25      22.523   1.515  31.035  1.00 18.97           C  
ATOM    197  CD1 LEU A  25      23.611   1.513  30.012  1.00 11.10           C  
ATOM    198  CD2 LEU A  25      22.002   2.867  31.300  1.00 17.25           C  
ATOM    199  N   GLY A  26      19.038   0.597  28.527  1.00  9.61           N  
ATOM    200  CA  GLY A  26      18.470   1.195  27.320  1.00  7.98           C  
ATOM    201  C   GLY A  26      17.161   1.973  27.564  1.00 10.66           C  
ATOM    202  O   GLY A  26      16.841   2.938  26.860  1.00  8.37           O  
ATOM    203  N   ASN A  27      16.365   1.616  28.591  1.00  6.09           N  
ATOM    204  CA  ASN A  27      15.160   2.336  28.952  1.00  5.90           C  
ATOM    205  C   ASN A  27      15.426   3.786  29.280  1.00  9.50           C  
ATOM    206  O   ASN A  27      14.726   4.693  28.841  1.00  6.78           O  
ATOM    207  CB  ASN A  27      14.474   1.744  30.172  1.00  6.57           C  
ATOM    208  CG  ASN A  27      13.727   0.489  29.799  1.00 10.89           C  
ATOM    209  OD1 ASN A  27      12.690   0.507  29.109  1.00  9.05           O  
ATOM    210  ND2 ASN A  27      14.311  -0.627  30.182  1.00 10.97           N  
ATOM    211  N   TRP A  28      16.502   3.996  30.036  1.00  9.90           N  
ATOM    212  CA  TRP A  28      16.844   5.326  30.525  1.00  8.16           C  
ATOM    213  C   TRP A  28      17.421   6.167  29.415  1.00  6.28           C  
ATOM    214  O   TRP A  28      17.156   7.376  29.345  1.00  8.03           O  
ATOM    215  CB  TRP A  28      17.837   5.146  31.694  1.00  6.86           C  
ATOM    216  CG  TRP A  28      17.264   4.327  32.873  1.00  7.40           C  
ATOM    217  CD1 TRP A  28      17.544   2.985  32.987  1.00  8.35           C  
ATOM    218  CD2 TRP A  28      16.435   4.783  33.892  1.00  7.64           C  
ATOM    219  NE1 TRP A  28      16.897   2.580  34.056  1.00  7.91           N  
ATOM    220  CE2 TRP A  28      16.235   3.607  34.612  1.00  7.69           C  
ATOM    221  CE3 TRP A  28      15.828   5.959  34.331  1.00 13.18           C  
ATOM    222  CZ2 TRP A  28      15.449   3.573  35.754  1.00 11.51           C  
ATOM    223  CZ3 TRP A  28      15.043   5.920  35.479  1.00  8.29           C  
ATOM    224  CH2 TRP A  28      14.863   4.750  36.168  1.00 10.96           C  
ATOM    225  N   VAL A  29      18.216   5.545  28.535  1.00  3.86           N  
ATOM    226  CA  VAL A  29      18.779   6.233  27.383  1.00  7.66           C  
ATOM    227  C   VAL A  29      17.648   6.599  26.419  1.00  6.77           C  
ATOM    228  O   VAL A  29      17.589   7.736  25.963  1.00  8.31           O  
ATOM    229  CB  VAL A  29      19.817   5.353  26.602  1.00  8.77           C  
ATOM    230  CG1 VAL A  29      20.401   6.122  25.411  1.00 12.32           C  
ATOM    231  CG2 VAL A  29      20.989   5.004  27.541  1.00 10.25           C  
ATOM    232  N   CYS A  30      16.760   5.686  26.112  1.00  7.63           N  
ATOM    233  CA  CYS A  30      15.617   5.982  25.250  1.00  7.44           C  
ATOM    234  C   CYS A  30      14.749   7.093  25.879  1.00  8.72           C  
ATOM    235  O   CYS A  30      14.349   8.046  25.172  1.00 10.19           O  
ATOM    236  CB  CYS A  30      14.834   4.699  25.064  1.00  8.65           C  
ATOM    237  SG  CYS A  30      13.470   4.880  23.862  1.00 12.07           S  
ATOM    238  N   ALA A  31      14.500   7.055  27.200  1.00  6.03           N  
ATOM    239  CA  ALA A  31      13.702   8.080  27.854  1.00  6.23           C  
ATOM    240  C   ALA A  31      14.344   9.436  27.704  1.00  8.95           C  
ATOM    241  O   ALA A  31      13.641  10.392  27.374  1.00  5.42           O  
ATOM    242  CB  ALA A  31      13.552   7.764  29.338  1.00  7.47           C  
ATOM    243  N   ALA A  32      15.655   9.575  27.922  1.00  6.09           N  
ATOM    244  CA  ALA A  32      16.338  10.840  27.753  1.00  6.12           C  
ATOM    245  C   ALA A  32      16.291  11.326  26.310  1.00  9.36           C  
ATOM    246  O   ALA A  32      16.192  12.537  26.062  1.00  9.27           O  
ATOM    247  CB  ALA A  32      17.794  10.683  28.164  1.00  7.71           C  
ATOM    248  N   LYS A  33      16.381  10.438  25.314  1.00  8.04           N  
ATOM    249  CA  LYS A  33      16.318  10.838  23.918  1.00  7.74           C  
ATOM    250  C   LYS A  33      14.975  11.473  23.634  1.00  5.96           C  
ATOM    251  O   LYS A  33      14.944  12.613  23.157  1.00 11.30           O  
ATOM    252  CB  LYS A  33      16.514   9.609  23.026  1.00  8.27           C  
ATOM    253  CG  LYS A  33      16.767  10.004  21.549  1.00 13.84           C  
ATOM    254  CD  LYS A  33      15.516   9.940  20.743  1.00 21.63           C  
ATOM    255  CE  LYS A  33      15.837  10.443  19.338  1.00 24.24           C  
ATOM    256  NZ  LYS A  33      14.621  10.512  18.526  1.00 27.77           N  
ATOM    257  N   PHE A  34      13.859  10.847  23.985  1.00  7.49           N  
ATOM    258  CA  PHE A  34      12.586  11.394  23.611  1.00  8.57           C  
ATOM    259  C   PHE A  34      12.112  12.490  24.497  1.00  7.94           C  
ATOM    260  O   PHE A  34      11.247  13.268  24.107  1.00  9.46           O  
ATOM    261  CB  PHE A  34      11.512  10.266  23.513  1.00  8.10           C  
ATOM    262  CG  PHE A  34      11.756   9.450  22.237  1.00  9.22           C  
ATOM    263  CD1 PHE A  34      11.380   9.941  21.003  1.00 13.70           C  
ATOM    264  CD2 PHE A  34      12.377   8.211  22.316  1.00  9.23           C  
ATOM    265  CE1 PHE A  34      11.635   9.172  19.858  1.00 16.08           C  
ATOM    266  CE2 PHE A  34      12.637   7.446  21.197  1.00 10.61           C  
ATOM    267  CZ  PHE A  34      12.262   7.931  19.953  1.00 17.96           C  
ATOM    268  N   GLU A  35      12.632  12.560  25.714  1.00  8.70           N  
ATOM    269  CA  GLU A  35      12.317  13.684  26.583  1.00  4.53           C  
ATOM    270  C   GLU A  35      13.063  14.956  26.202  1.00  7.44           C  
ATOM    271  O   GLU A  35      12.486  16.041  26.242  1.00 10.79           O  
ATOM    272  CB  GLU A  35      12.667  13.381  28.080  1.00  5.44           C  
ATOM    273  CG  GLU A  35      11.732  12.366  28.719  1.00  7.83           C  
ATOM    274  CD  GLU A  35      10.287  12.850  28.875  1.00 13.10           C  
ATOM    275  OE1 GLU A  35       9.988  14.061  28.713  1.00 12.39           O  
ATOM    276  OE2 GLU A  35       9.443  11.988  29.160  1.00 13.14           O  
ATOM    277  N   SER A  36      14.342  14.915  25.858  1.00  8.14           N  
ATOM    278  CA  SER A  36      15.143  16.123  25.695  1.00  6.49           C  
ATOM    279  C   SER A  36      16.099  16.099  24.520  1.00  8.62           C  
ATOM    280  O   SER A  36      16.832  17.064  24.324  1.00 11.29           O  
ATOM    281  CB  SER A  36      15.934  16.289  26.977  1.00 10.96           C  
ATOM    282  OG  SER A  36      16.867  15.205  27.050  1.00  9.04           O  
ATOM    283  N   ASN A  37      16.176  15.000  23.757  1.00  9.39           N  
ATOM    284  CA  ASN A  37      17.176  14.818  22.707  1.00  7.13           C  
ATOM    285  C   ASN A  37      18.595  14.944  23.244  1.00  9.69           C  
ATOM    286  O   ASN A  37      19.505  15.448  22.617  1.00 12.68           O  
ATOM    287  CB  ASN A  37      16.942  15.831  21.513  1.00  9.66           C  
ATOM    288  CG  ASN A  37      17.670  15.384  20.239  1.00 12.79           C  
ATOM    289  OD1 ASN A  37      18.192  16.180  19.446  1.00 20.72           O  
ATOM    290  ND2 ASN A  37      17.716  14.092  20.001  1.00 12.62           N  
ATOM    291  N   PHE A  38      18.753  14.452  24.482  1.00  8.94           N  
ATOM    292  CA  PHE A  38      20.023  14.406  25.202  1.00  8.16           C  
ATOM    293  C   PHE A  38      20.623  15.777  25.586  1.00 10.04           C  
ATOM    294  O   PHE A  38      21.815  15.946  25.840  1.00 11.06           O  
ATOM    295  CB  PHE A  38      21.095  13.622  24.395  1.00 10.01           C  
ATOM    296  CG  PHE A  38      20.777  12.192  24.009  1.00  8.17           C  
ATOM    297  CD1 PHE A  38      20.146  11.325  24.891  1.00 13.01           C  
ATOM    298  CD2 PHE A  38      21.148  11.756  22.770  1.00  9.88           C  
ATOM    299  CE1 PHE A  38      19.890  10.026  24.530  1.00 13.64           C  
ATOM    300  CE2 PHE A  38      20.891  10.453  22.414  1.00 14.05           C  
ATOM    301  CZ  PHE A  38      20.263   9.572  23.281  1.00 13.76           C  
ATOM    302  N   ASN A  39      19.771  16.785  25.669  1.00 11.47           N  
ATOM    303  CA  ASN A  39      20.136  18.160  25.983  1.00  9.65           C  
ATOM    304  C   ASN A  39      19.792  18.453  27.440  1.00 10.52           C  
ATOM    305  O   ASN A  39      18.640  18.544  27.874  1.00  6.88           O  
ATOM    306  CB  ASN A  39      19.355  19.100  25.065  1.00 12.47           C  
ATOM    307  CG  ASN A  39      19.863  20.522  25.033  1.00 17.37           C  
ATOM    308  OD1 ASN A  39      19.692  21.142  23.993  1.00 28.19           O  
ATOM    309  ND2 ASN A  39      20.464  20.995  25.989  1.00 16.47           N  
ATOM    310  N   THR A  40      20.849  18.673  28.205  1.00 10.14           N  
ATOM    311  CA  THR A  40      20.807  19.013  29.624  1.00 10.27           C  
ATOM    312  C   THR A  40      20.049  20.331  29.911  1.00 10.51           C  
ATOM    313  O   THR A  40      19.549  20.583  31.004  1.00 11.75           O  
ATOM    314  CB  THR A  40      22.328  18.915  29.805  1.00 19.40           C  
ATOM    315  OG1 THR A  40      22.553  17.687  30.420  1.00 22.77           O  
ATOM    316  CG2 THR A  40      22.902  20.137  30.294  1.00 10.29           C  
ATOM    317  N   HIS A  41      19.961  21.189  28.894  1.00 10.90           N  
ATOM    318  CA  HIS A  41      19.320  22.476  29.035  1.00 11.87           C  
ATOM    319  C   HIS A  41      17.880  22.486  28.630  1.00 13.06           C  
ATOM    320  O   HIS A  41      17.250  23.552  28.674  1.00 14.66           O  
ATOM    321  CB  HIS A  41      19.987  23.547  28.212  1.00 13.88           C  
ATOM    322  CG  HIS A  41      21.329  23.874  28.798  1.00 21.68           C  
ATOM    323  ND1 HIS A  41      22.350  24.477  28.193  1.00 32.42           N  
ATOM    324  CD2 HIS A  41      21.718  23.548  30.069  1.00 25.80           C  
ATOM    325  CE1 HIS A  41      23.345  24.516  29.052  1.00 28.82           C  
ATOM    326  NE2 HIS A  41      22.950  23.952  30.168  1.00 34.39           N  
ATOM    327  N   ALA A  42      17.308  21.344  28.289  1.00 12.55           N  
ATOM    328  CA  ALA A  42      15.915  21.348  27.851  1.00 10.55           C  
ATOM    329  C   ALA A  42      14.969  21.770  28.958  1.00 11.66           C  
ATOM    330  O   ALA A  42      15.161  21.363  30.124  1.00 12.01           O  
ATOM    331  CB  ALA A  42      15.530  19.965  27.410  1.00  8.48           C  
ATOM    332  N   THR A  43      13.976  22.588  28.670  1.00 10.63           N  
ATOM    333  CA  THR A  43      12.968  22.935  29.674  1.00  9.58           C  
ATOM    334  C   THR A  43      11.671  23.061  28.919  1.00 13.23           C  
ATOM    335  O   THR A  43      11.650  23.481  27.753  1.00 14.21           O  
ATOM    336  CB  THR A  43      13.248  24.296  30.402  1.00 12.84           C  
ATOM    337  OG1 THR A  43      13.210  25.360  29.436  1.00 20.55           O  
ATOM    338  CG2 THR A  43      14.627  24.304  31.075  1.00 11.23           C  
ATOM    339  N   ASN A  44      10.564  22.711  29.544  1.00 11.52           N  
ATOM    340  CA  ASN A  44       9.263  22.847  28.903  1.00 14.61           C  
ATOM    341  C   ASN A  44       8.304  23.258  29.990  1.00 16.45           C  
ATOM    342  O   ASN A  44       8.348  22.733  31.101  1.00 14.42           O  
ATOM    343  CB  ASN A  44       8.804  21.523  28.255  1.00 14.98           C  
ATOM    344  CG  ASN A  44       9.504  21.330  26.902  1.00 25.12           C  
ATOM    345  OD1 ASN A  44       9.203  22.009  25.901  1.00 22.43           O  
ATOM    346  ND2 ASN A  44      10.489  20.465  26.790  1.00 17.90           N  
ATOM    347  N   ARG A  45       7.475  24.259  29.744  1.00 20.17           N  
ATOM    348  CA  ARG A  45       6.564  24.703  30.779  1.00 25.58           C  
ATOM    349  C   ARG A  45       5.337  23.863  30.661  1.00 24.64           C  
ATOM    350  O   ARG A  45       5.014  23.412  29.559  1.00 26.89           O  
ATOM    351  CB  ARG A  45       6.157  26.156  30.610  1.00 36.67           C  
ATOM    352  CG  ARG A  45       7.232  27.163  31.009  1.00 43.90           C  
ATOM    353  CD  ARG A  45       6.792  28.554  30.499  1.00 53.96           C  
ATOM    354  NE  ARG A  45       7.817  29.581  30.724  1.00 57.62           N  
ATOM    355  CZ  ARG A  45       8.282  30.411  29.766  1.00 57.70           C  
ATOM    356  NH1 ARG A  45       7.838  30.405  28.496  1.00 55.29           N  
ATOM    357  NH2 ARG A  45       9.227  31.281  30.122  1.00 57.53           N  
ATOM    358  N   ASN A  46       4.699  23.673  31.811  1.00 25.13           N  
ATOM    359  CA  ASN A  46       3.486  22.874  31.908  1.00 28.84           C  
ATOM    360  C   ASN A  46       2.309  23.772  32.196  1.00 28.50           C  
ATOM    361  O   ASN A  46       2.393  24.804  32.863  1.00 30.79           O  
ATOM    362  CB  ASN A  46       3.491  21.863  33.043  1.00 25.79           C  
ATOM    363  CG  ASN A  46       4.675  20.921  33.015  1.00 28.69           C  
ATOM    364  OD1 ASN A  46       4.856  20.198  32.049  1.00 30.50           O  
ATOM    365  ND2 ASN A  46       5.524  20.855  34.030  1.00 28.05           N  
ATOM    366  N   THR A  47       1.183  23.243  31.745  1.00 37.80           N  
ATOM    367  CA  THR A  47      -0.180  23.763  31.894  1.00 42.57           C  
ATOM    368  C   THR A  47      -0.511  24.352  33.286  1.00 42.31           C  
ATOM    369  O   THR A  47      -1.173  25.380  33.447  1.00 39.38           O  
ATOM    370  CB  THR A  47      -1.095  22.555  31.526  1.00 47.38           C  
ATOM    371  OG1 THR A  47      -0.497  21.898  30.393  1.00 50.10           O  
ATOM    372  CG2 THR A  47      -2.515  22.970  31.208  1.00 51.54           C  
ATOM    373  N   ASP A  48      -0.016  23.667  34.323  1.00 36.78           N  
ATOM    374  CA  ASP A  48      -0.243  24.034  35.709  1.00 35.57           C  
ATOM    375  C   ASP A  48       0.748  24.996  36.366  1.00 33.96           C  
ATOM    376  O   ASP A  48       0.821  25.094  37.605  1.00 37.86           O  
ATOM    377  CB  ASP A  48      -0.295  22.740  36.497  1.00 37.94           C  
ATOM    378  CG  ASP A  48       0.949  21.868  36.356  1.00 40.67           C  
ATOM    379  OD1 ASP A  48       1.934  22.279  35.740  1.00 32.05           O  
ATOM    380  OD2 ASP A  48       0.917  20.747  36.852  1.00 45.00           O  
ATOM    381  N   GLY A  49       1.619  25.627  35.585  1.00 29.96           N  
ATOM    382  CA  GLY A  49       2.555  26.553  36.165  1.00 29.46           C  
ATOM    383  C   GLY A  49       3.872  25.909  36.569  1.00 26.89           C  
ATOM    384  O   GLY A  49       4.791  26.640  36.952  1.00 29.17           O  
ATOM    385  N   SER A  50       3.998  24.585  36.504  1.00 18.93           N  
ATOM    386  CA  SER A  50       5.264  23.959  36.802  1.00 14.96           C  
ATOM    387  C   SER A  50       6.049  23.902  35.489  1.00 14.89           C  
ATOM    388  O   SER A  50       5.535  24.201  34.401  1.00 13.94           O  
ATOM    389  CB  SER A  50       4.985  22.571  37.394  1.00 13.10           C  
ATOM    390  OG  SER A  50       4.468  21.638  36.446  1.00 14.87           O  
ATOM    391  N   THR A  51       7.320  23.536  35.592  1.00  9.53           N  
ATOM    392  CA  THR A  51       8.205  23.408  34.439  1.00  8.79           C  
ATOM    393  C   THR A  51       8.936  22.074  34.554  1.00  7.74           C  
ATOM    394  O   THR A  51       9.120  21.565  35.657  1.00 11.76           O  
ATOM    395  CB  THR A  51       9.186  24.603  34.447  1.00 11.49           C  
ATOM    396  OG1 THR A  51       8.405  25.806  34.372  1.00 11.70           O  
ATOM    397  CG2 THR A  51      10.168  24.527  33.323  1.00  9.94           C  
ATOM    398  N   ASP A  52       9.249  21.470  33.416  1.00  9.12           N  
ATOM    399  CA  ASP A  52      10.041  20.263  33.329  1.00  7.47           C  
ATOM    400  C   ASP A  52      11.471  20.653  33.000  1.00  8.92           C  
ATOM    401  O   ASP A  52      11.727  21.419  32.060  1.00  9.94           O  
ATOM    402  CB  ASP A  52       9.538  19.420  32.227  1.00  8.69           C  
ATOM    403  CG  ASP A  52       8.210  18.770  32.498  1.00 12.65           C  
ATOM    404  OD1 ASP A  52       7.658  18.803  33.595  1.00 12.23           O  
ATOM    405  OD2 ASP A  52       7.733  18.169  31.564  1.00 19.98           O  
ATOM    406  N   TYR A  53      12.428  20.105  33.717  1.00  6.36           N  
ATOM    407  CA  TYR A  53      13.818  20.522  33.581  1.00  7.09           C  
ATOM    408  C   TYR A  53      14.783  19.410  33.230  1.00  6.75           C  
ATOM    409  O   TYR A  53      14.688  18.328  33.826  1.00  5.45           O  
ATOM    410  CB  TYR A  53      14.362  21.107  34.881  1.00  7.72           C  
ATOM    411  CG  TYR A  53      13.694  22.408  35.273  1.00  5.41           C  
ATOM    412  CD1 TYR A  53      14.240  23.579  34.822  1.00  9.38           C  
ATOM    413  CD2 TYR A  53      12.578  22.451  36.076  1.00  8.48           C  
ATOM    414  CE1 TYR A  53      13.694  24.797  35.149  1.00  7.56           C  
ATOM    415  CE2 TYR A  53      12.017  23.663  36.408  1.00  8.18           C  
ATOM    416  CZ  TYR A  53      12.575  24.814  35.936  1.00  9.91           C  
ATOM    417  OH  TYR A  53      12.007  26.019  36.288  1.00 10.66           O  
ATOM    418  N   GLY A  54      15.719  19.685  32.327  1.00  4.63           N  
ATOM    419  CA  GLY A  54      16.858  18.839  32.109  1.00  9.12           C  
ATOM    420  C   GLY A  54      16.637  17.661  31.190  1.00  8.92           C  
ATOM    421  O   GLY A  54      15.590  17.493  30.537  1.00  8.62           O  
ATOM    422  N   ILE A  55      17.666  16.812  31.174  1.00  9.83           N  
ATOM    423  CA  ILE A  55      17.705  15.663  30.285  1.00 10.11           C  
ATOM    424  C   ILE A  55      16.551  14.682  30.448  1.00  8.92           C  
ATOM    425  O   ILE A  55      16.078  14.089  29.471  1.00 10.24           O  
ATOM    426  CB  ILE A  55      19.110  15.006  30.457  1.00 11.76           C  
ATOM    427  CG1 ILE A  55      19.375  14.300  29.144  1.00 15.42           C  
ATOM    428  CG2 ILE A  55      19.222  14.168  31.721  1.00 10.26           C  
ATOM    429  CD1 ILE A  55      20.855  13.975  28.927  1.00 19.74           C  
ATOM    430  N   LEU A  56      15.992  14.560  31.644  1.00  8.11           N  
ATOM    431  CA  LEU A  56      14.848  13.694  31.867  1.00  7.43           C  
ATOM    432  C   LEU A  56      13.601  14.465  32.227  1.00  8.61           C  
ATOM    433  O   LEU A  56      12.636  13.894  32.720  1.00  9.17           O  
ATOM    434  CB  LEU A  56      15.178  12.676  32.988  1.00 11.25           C  
ATOM    435  CG  LEU A  56      16.123  11.557  32.603  1.00 14.45           C  
ATOM    436  CD1 LEU A  56      16.598  10.855  33.848  1.00 15.59           C  
ATOM    437  CD2 LEU A  56      15.412  10.586  31.693  1.00 15.23           C  
ATOM    438  N   GLN A  57      13.578  15.796  32.020  1.00  7.47           N  
ATOM    439  CA  GLN A  57      12.364  16.563  32.135  1.00  6.11           C  
ATOM    440  C   GLN A  57      11.565  16.372  33.400  1.00  8.65           C  
ATOM    441  O   GLN A  57      10.362  16.066  33.438  1.00 11.62           O  
ATOM    442  CB  GLN A  57      11.534  16.246  30.885  1.00  8.76           C  
ATOM    443  CG  GLN A  57      12.240  16.814  29.637  1.00  7.18           C  
ATOM    444  CD  GLN A  57      12.173  18.329  29.589  1.00  9.04           C  
ATOM    445  OE1 GLN A  57      11.120  18.893  29.285  1.00 12.66           O  
ATOM    446  NE2 GLN A  57      13.211  19.031  29.953  1.00 10.54           N  
ATOM    447  N   ILE A  58      12.295  16.584  34.485  1.00  8.88           N  
ATOM    448  CA  ILE A  58      11.754  16.390  35.817  1.00  6.83           C  
ATOM    449  C   ILE A  58      10.990  17.636  36.209  1.00  7.64           C  
ATOM    450  O   ILE A  58      11.505  18.765  36.074  1.00  8.19           O  
ATOM    451  CB  ILE A  58      12.973  16.064  36.738  1.00 11.14           C  
ATOM    452  CG1 ILE A  58      13.471  14.646  36.395  1.00  8.70           C  
ATOM    453  CG2 ILE A  58      12.568  16.212  38.215  1.00  8.51           C  
ATOM    454  CD1 ILE A  58      14.789  14.282  37.107  1.00 13.69           C  
ATOM    455  N   ASN A  59       9.756  17.468  36.682  1.00  8.80           N  
ATOM    456  CA  ASN A  59       8.941  18.665  36.938  1.00 10.79           C  
ATOM    457  C   ASN A  59       9.022  19.285  38.347  1.00  9.19           C  
ATOM    458  O   ASN A  59       9.258  18.607  39.362  1.00 10.84           O  
ATOM    459  CB  ASN A  59       7.477  18.358  36.602  1.00 14.48           C  
ATOM    460  CG  ASN A  59       6.745  17.520  37.615  1.00 23.88           C  
ATOM    461  OD1 ASN A  59       6.430  17.968  38.729  1.00 27.72           O  
ATOM    462  ND2 ASN A  59       6.516  16.256  37.287  1.00 23.99           N  
ATOM    463  N   SER A  60       8.799  20.600  38.409  1.00  8.53           N  
ATOM    464  CA  SER A  60       8.850  21.367  39.648  1.00  8.10           C  
ATOM    465  C   SER A  60       7.607  21.310  40.522  1.00  9.01           C  
ATOM    466  O   SER A  60       7.540  21.979  41.545  1.00 11.61           O  
ATOM    467  CB  SER A  60       9.165  22.808  39.297  1.00  9.71           C  
ATOM    468  OG  SER A  60       8.161  23.329  38.448  1.00  8.94           O  
ATOM    469  N   ARG A  61       6.544  20.595  40.137  1.00  7.19           N  
ATOM    470  CA  ARG A  61       5.377  20.473  40.983  1.00 10.38           C  
ATOM    471  C   ARG A  61       5.729  19.493  42.104  1.00  9.39           C  
ATOM    472  O   ARG A  61       5.445  19.743  43.290  1.00  9.96           O  
ATOM    473  CB  ARG A  61       4.218  19.940  40.155  1.00 10.50           C  
ATOM    474  CG  ARG A  61       3.015  19.582  40.989  1.00 14.95           C  
ATOM    475  CD  ARG A  61       1.830  19.275  40.088  1.00 25.80           C  
ATOM    476  NE  ARG A  61       0.648  18.979  40.903  1.00 32.40           N  
ATOM    477  CZ  ARG A  61      -0.168  17.959  40.619  1.00 35.65           C  
ATOM    478  NH1 ARG A  61       0.013  17.172  39.548  1.00 37.59           N  
ATOM    479  NH2 ARG A  61      -1.198  17.725  41.427  1.00 37.18           N  
ATOM    480  N   TRP A  62       6.322  18.344  41.743  1.00  7.19           N  
ATOM    481  CA  TRP A  62       6.632  17.356  42.764  1.00  8.74           C  
ATOM    482  C   TRP A  62       8.078  17.204  43.137  1.00  7.24           C  
ATOM    483  O   TRP A  62       8.340  16.883  44.294  1.00  8.00           O  
ATOM    484  CB  TRP A  62       6.210  15.938  42.383  1.00 11.93           C  
ATOM    485  CG  TRP A  62       4.733  15.747  42.142  1.00 12.37           C  
ATOM    486  CD1 TRP A  62       4.348  15.529  40.854  1.00 23.39           C  
ATOM    487  CD2 TRP A  62       3.702  15.689  43.047  1.00 13.62           C  
ATOM    488  NE1 TRP A  62       3.061  15.314  40.929  1.00 25.59           N  
ATOM    489  CE2 TRP A  62       2.645  15.394  42.197  1.00 23.08           C  
ATOM    490  CE3 TRP A  62       3.448  15.806  44.378  1.00 22.24           C  
ATOM    491  CZ2 TRP A  62       1.340  15.210  42.608  1.00 20.44           C  
ATOM    492  CZ3 TRP A  62       2.144  15.621  44.822  1.00 22.59           C  
ATOM    493  CH2 TRP A  62       1.106  15.328  43.953  1.00 25.03           C  
ATOM    494  N   TRP A  63       9.012  17.435  42.220  1.00  6.10           N  
ATOM    495  CA  TRP A  63      10.339  16.892  42.417  1.00  6.57           C  
ATOM    496  C   TRP A  63      11.408  17.881  42.740  1.00  8.95           C  
ATOM    497  O   TRP A  63      12.265  17.538  43.521  1.00  8.41           O  
ATOM    498  CB  TRP A  63      10.763  16.077  41.151  1.00 10.38           C  
ATOM    499  CG  TRP A  63       9.736  14.996  40.824  1.00  8.04           C  
ATOM    500  CD1 TRP A  63       8.875  15.088  39.747  1.00 10.45           C  
ATOM    501  CD2 TRP A  63       9.484  13.888  41.613  1.00  8.47           C  
ATOM    502  NE1 TRP A  63       8.067  14.040  39.884  1.00  9.78           N  
ATOM    503  CE2 TRP A  63       8.386  13.299  40.966  1.00 12.14           C  
ATOM    504  CE3 TRP A  63      10.050  13.341  42.755  1.00  9.66           C  
ATOM    505  CZ2 TRP A  63       7.827  12.118  41.484  1.00 11.67           C  
ATOM    506  CZ3 TRP A  63       9.495  12.181  43.251  1.00  9.57           C  
ATOM    507  CH2 TRP A  63       8.409  11.580  42.629  1.00 12.00           C  
ATOM    508  N   CYS A  64      11.413  19.100  42.243  1.00  9.64           N  
ATOM    509  CA  CYS A  64      12.498  20.020  42.527  1.00  8.69           C  
ATOM    510  C   CYS A  64      11.856  21.370  42.735  1.00  9.47           C  
ATOM    511  O   CYS A  64      10.704  21.582  42.363  1.00  7.18           O  
ATOM    512  CB  CYS A  64      13.505  20.068  41.352  1.00 10.01           C  
ATOM    513  SG  CYS A  64      12.844  20.630  39.733  1.00  9.19           S  
ATOM    514  N   ASN A  65      12.581  22.261  43.397  1.00  9.86           N  
ATOM    515  CA  ASN A  65      12.042  23.598  43.637  1.00 10.11           C  
ATOM    516  C   ASN A  65      12.733  24.623  42.742  1.00 12.18           C  
ATOM    517  O   ASN A  65      13.971  24.725  42.747  1.00  9.85           O  
ATOM    518  CB  ASN A  65      12.265  23.978  45.094  1.00 13.54           C  
ATOM    519  CG  ASN A  65      11.465  25.236  45.453  1.00 25.81           C  
ATOM    520  OD1 ASN A  65      10.928  25.967  44.612  1.00 25.57           O  
ATOM    521  ND2 ASN A  65      11.258  25.565  46.710  1.00 29.38           N  
ATOM    522  N   ASP A  66      11.994  25.343  41.889  1.00 11.77           N  
ATOM    523  CA  ASP A  66      12.601  26.364  41.017  1.00 10.78           C  
ATOM    524  C   ASP A  66      12.333  27.798  41.487  1.00 13.73           C  
ATOM    525  O   ASP A  66      12.626  28.744  40.773  1.00 15.91           O  
ATOM    526  CB  ASP A  66      12.102  26.205  39.582  1.00 10.52           C  
ATOM    527  CG  ASP A  66      10.616  26.292  39.378  1.00 10.88           C  
ATOM    528  OD1 ASP A  66       9.851  26.539  40.320  1.00 11.35           O  
ATOM    529  OD2 ASP A  66      10.205  26.082  38.242  1.00 13.48           O  
ATOM    530  N   GLY A  67      11.683  27.978  42.636  1.00 15.29           N  
ATOM    531  CA  GLY A  67      11.418  29.290  43.175  1.00 16.99           C  
ATOM    532  C   GLY A  67      10.127  29.843  42.606  1.00 20.77           C  
ATOM    533  O   GLY A  67       9.464  30.643  43.251  1.00 30.13           O  
ATOM    534  N   ARG A  68       9.664  29.457  41.436  1.00 16.01           N  
ATOM    535  CA  ARG A  68       8.486  30.047  40.883  1.00 18.90           C  
ATOM    536  C   ARG A  68       7.327  29.077  40.804  1.00 16.66           C  
ATOM    537  O   ARG A  68       6.340  29.421  40.168  1.00 21.03           O  
ATOM    538  CB  ARG A  68       8.825  30.626  39.486  1.00 17.92           C  
ATOM    539  CG  ARG A  68       9.379  29.667  38.429  1.00 23.74           C  
ATOM    540  CD  ARG A  68       9.373  30.252  37.006  1.00 32.07           C  
ATOM    541  NE  ARG A  68      10.274  29.556  36.066  1.00 35.99           N  
ATOM    542  CZ  ARG A  68       9.823  28.846  35.025  1.00 36.82           C  
ATOM    543  NH1 ARG A  68       8.506  28.694  34.824  1.00 43.33           N  
ATOM    544  NH2 ARG A  68      10.684  28.254  34.188  1.00 36.98           N  
ATOM    545  N   THR A  69       7.291  27.899  41.424  1.00 14.87           N  
ATOM    546  CA  THR A  69       6.142  27.028  41.266  1.00 11.78           C  
ATOM    547  C   THR A  69       5.460  27.069  42.605  1.00 16.19           C  
ATOM    548  O   THR A  69       6.031  26.572  43.592  1.00 15.68           O  
ATOM    549  CB  THR A  69       6.586  25.611  40.959  1.00 11.80           C  
ATOM    550  OG1 THR A  69       7.355  25.687  39.766  1.00 12.45           O  
ATOM    551  CG2 THR A  69       5.429  24.667  40.857  1.00 12.39           C  
ATOM    552  N   PRO A  70       4.247  27.604  42.756  1.00 14.78           N  
ATOM    553  CA  PRO A  70       3.584  27.607  44.062  1.00 16.64           C  
ATOM    554  C   PRO A  70       3.343  26.183  44.533  1.00 15.06           C  
ATOM    555  O   PRO A  70       2.846  25.343  43.771  1.00 16.54           O  
ATOM    556  CB  PRO A  70       2.322  28.374  43.848  1.00 14.86           C  
ATOM    557  CG  PRO A  70       2.093  28.268  42.363  1.00 16.34           C  
ATOM    558  CD  PRO A  70       3.484  28.282  41.726  1.00 13.53           C  
ATOM    559  N   GLY A  71       3.789  25.889  45.751  1.00 15.80           N  
ATOM    560  CA  GLY A  71       3.513  24.587  46.345  1.00 14.58           C  
ATOM    561  C   GLY A  71       4.339  23.421  45.820  1.00 13.93           C  
ATOM    562  O   GLY A  71       3.898  22.276  45.963  1.00 13.52           O  
ATOM    563  N   SER A  72       5.528  23.686  45.255  1.00 14.27           N  
ATOM    564  CA  SER A  72       6.417  22.614  44.859  1.00 11.54           C  
ATOM    565  C   SER A  72       6.661  21.720  46.095  1.00 13.54           C  
ATOM    566  O   SER A  72       6.883  22.224  47.203  1.00 15.03           O  
ATOM    567  CB  SER A  72       7.681  23.238  44.390  1.00 11.51           C  
ATOM    568  OG  SER A  72       8.659  22.231  44.153  1.00 16.41           O  
ATOM    569  N   LYS A  73       6.536  20.395  45.930  1.00 10.14           N  
ATOM    570  CA  LYS A  73       6.754  19.463  47.029  1.00 11.44           C  
ATOM    571  C   LYS A  73       8.265  19.180  47.144  1.00 10.94           C  
ATOM    572  O   LYS A  73       8.764  18.755  48.193  1.00 13.90           O  
ATOM    573  CB  LYS A  73       5.995  18.152  46.794  1.00  9.11           C  
ATOM    574  CG  LYS A  73       5.899  17.319  48.082  1.00 13.11           C  
ATOM    575  CD  LYS A  73       5.040  16.128  47.735  1.00 22.48           C  
ATOM    576  CE  LYS A  73       4.628  15.219  48.872  1.00 25.19           C  
ATOM    577  NZ  LYS A  73       3.581  15.768  49.706  1.00 33.19           N  
ATOM    578  N   ASN A  74       9.061  19.432  46.112  1.00  8.81           N  
ATOM    579  CA  ASN A  74      10.493  19.240  46.132  1.00  9.15           C  
ATOM    580  C   ASN A  74      10.934  17.932  46.769  1.00 13.36           C  
ATOM    581  O   ASN A  74      11.833  17.871  47.610  1.00 10.09           O  
ATOM    582  CB  ASN A  74      11.137  20.408  46.862  1.00 10.95           C  
ATOM    583  CG  ASN A  74      12.656  20.483  46.694  1.00  8.01           C  
ATOM    584  OD1 ASN A  74      13.349  21.159  47.467  1.00 18.26           O  
ATOM    585  ND2 ASN A  74      13.296  19.820  45.786  1.00  5.30           N  
ATOM    586  N   LEU A  75      10.341  16.819  46.320  1.00  9.53           N  
ATOM    587  CA  LEU A  75      10.672  15.510  46.881  1.00  8.18           C  
ATOM    588  C   LEU A  75      12.111  15.077  46.623  1.00  7.99           C  
ATOM    589  O   LEU A  75      12.659  14.277  47.385  1.00 12.23           O  
ATOM    590  CB  LEU A  75       9.736  14.470  46.314  1.00 10.11           C  
ATOM    591  CG  LEU A  75       8.433  13.976  46.965  1.00 18.51           C  
ATOM    592  CD1 LEU A  75       8.253  14.475  48.370  1.00 10.87           C  
ATOM    593  CD2 LEU A  75       7.368  14.240  45.965  1.00 17.43           C  
ATOM    594  N   CYS A  76      12.793  15.579  45.603  1.00  6.03           N  
ATOM    595  CA  CYS A  76      14.175  15.222  45.395  1.00  5.51           C  
ATOM    596  C   CYS A  76      15.146  16.083  46.185  1.00  6.19           C  
ATOM    597  O   CYS A  76      16.361  15.871  46.137  1.00  7.46           O  
ATOM    598  CB  CYS A  76      14.558  15.332  43.914  1.00  6.70           C  
ATOM    599  SG  CYS A  76      13.744  13.973  42.997  1.00  9.17           S  
ATOM    600  N   ASN A  77      14.622  17.119  46.862  1.00  8.67           N  
ATOM    601  CA  ASN A  77      15.433  18.027  47.691  1.00  8.95           C  
ATOM    602  C   ASN A  77      16.573  18.645  46.928  1.00  9.73           C  
ATOM    603  O   ASN A  77      17.748  18.557  47.288  1.00  9.07           O  
ATOM    604  CB  ASN A  77      16.006  17.286  48.938  1.00  9.04           C  
ATOM    605  CG  ASN A  77      14.916  16.999  49.965  1.00  9.74           C  
ATOM    606  OD1 ASN A  77      14.209  17.888  50.396  1.00 14.39           O  
ATOM    607  ND2 ASN A  77      14.645  15.776  50.373  1.00 18.64           N  
ATOM    608  N   ILE A  78      16.201  19.299  45.829  1.00  5.57           N  
ATOM    609  CA  ILE A  78      17.184  19.876  44.954  1.00  6.70           C  
ATOM    610  C   ILE A  78      16.581  21.142  44.320  1.00 11.75           C  
ATOM    611  O   ILE A  78      15.370  21.169  44.025  1.00 11.78           O  
ATOM    612  CB  ILE A  78      17.529  18.697  43.955  1.00 13.48           C  
ATOM    613  CG1 ILE A  78      18.818  18.952  43.321  1.00 20.60           C  
ATOM    614  CG2 ILE A  78      16.468  18.476  42.890  1.00 12.61           C  
ATOM    615  CD1 ILE A  78      19.852  18.557  44.342  1.00 26.34           C  
ATOM    616  N   PRO A  79      17.341  22.212  44.061  1.00 10.54           N  
ATOM    617  CA  PRO A  79      16.882  23.285  43.195  1.00  9.65           C  
ATOM    618  C   PRO A  79      16.740  22.753  41.782  1.00  9.59           C  
ATOM    619  O   PRO A  79      17.585  21.936  41.350  1.00  2.61           O  
ATOM    620  CB  PRO A  79      17.935  24.361  43.338  1.00 10.92           C  
ATOM    621  CG  PRO A  79      19.206  23.660  43.723  1.00 14.32           C  
ATOM    622  CD  PRO A  79      18.738  22.405  44.495  1.00 10.89           C  
ATOM    623  N   CYS A  80      15.729  23.172  41.016  1.00  8.91           N  
ATOM    624  CA  CYS A  80      15.605  22.661  39.650  1.00  7.29           C  
ATOM    625  C   CYS A  80      16.789  23.044  38.763  1.00  6.96           C  
ATOM    626  O   CYS A  80      17.118  22.317  37.834  1.00 10.16           O  
ATOM    627  CB  CYS A  80      14.357  23.195  38.999  1.00  8.55           C  
ATOM    628  SG  CYS A  80      12.844  22.653  39.829  1.00  8.92           S  
ATOM    629  N   SER A  81      17.487  24.136  39.054  1.00 11.70           N  
ATOM    630  CA  SER A  81      18.668  24.516  38.280  1.00 10.01           C  
ATOM    631  C   SER A  81      19.768  23.479  38.342  1.00  7.89           C  
ATOM    632  O   SER A  81      20.576  23.430  37.409  1.00 11.60           O  
ATOM    633  CB  SER A  81      19.186  25.899  38.778  1.00 12.97           C  
ATOM    634  OG  SER A  81      19.598  25.843  40.152  1.00 16.27           O  
ATOM    635  N   ALA A  82      19.828  22.611  39.362  1.00  8.05           N  
ATOM    636  CA  ALA A  82      20.830  21.553  39.438  1.00 12.91           C  
ATOM    637  C   ALA A  82      20.617  20.509  38.337  1.00 11.51           C  
ATOM    638  O   ALA A  82      21.516  19.751  37.952  1.00 13.79           O  
ATOM    639  CB  ALA A  82      20.753  20.826  40.760  1.00 14.24           C  
ATOM    640  N   LEU A  83      19.380  20.482  37.832  1.00 10.36           N  
ATOM    641  CA  LEU A  83      18.973  19.542  36.804  1.00 10.44           C  
ATOM    642  C   LEU A  83      19.358  20.020  35.408  1.00 13.06           C  
ATOM    643  O   LEU A  83      19.179  19.324  34.422  1.00 13.27           O  
ATOM    644  CB  LEU A  83      17.457  19.353  36.958  1.00 10.86           C  
ATOM    645  CG  LEU A  83      16.906  18.308  37.970  1.00 17.62           C  
ATOM    646  CD1 LEU A  83      17.849  18.103  39.115  1.00 23.47           C  
ATOM    647  CD2 LEU A  83      15.483  18.697  38.320  1.00 15.40           C  
ATOM    648  N   LEU A  84      19.936  21.200  35.285  1.00  9.48           N  
ATOM    649  CA  LEU A  84      20.310  21.754  33.996  1.00 12.62           C  
ATOM    650  C   LEU A  84      21.801  21.640  33.773  1.00 17.41           C  
ATOM    651  O   LEU A  84      22.307  22.067  32.733  1.00 22.39           O  
ATOM    652  CB  LEU A  84      19.860  23.184  34.006  1.00 15.30           C  
ATOM    653  CG  LEU A  84      18.605  23.660  33.308  1.00 20.51           C  
ATOM    654  CD1 LEU A  84      17.608  22.568  33.053  1.00 16.62           C  
ATOM    655  CD2 LEU A  84      18.108  24.808  34.133  1.00 15.50           C  
ATOM    656  N   SER A  85      22.553  21.018  34.677  1.00 17.95           N  
ATOM    657  CA  SER A  85      23.994  21.042  34.521  1.00 20.88           C  
ATOM    658  C   SER A  85      24.517  19.943  33.617  1.00 18.92           C  
ATOM    659  O   SER A  85      23.806  19.012  33.266  1.00 18.32           O  
ATOM    660  CB  SER A  85      24.656  20.966  35.911  1.00 26.11           C  
ATOM    661  OG  SER A  85      24.513  19.742  36.606  1.00 36.01           O  
ATOM    662  N   SER A  86      25.787  20.045  33.209  1.00 19.26           N  
ATOM    663  CA  SER A  86      26.413  19.042  32.363  1.00 17.76           C  
ATOM    664  C   SER A  86      26.547  17.765  33.114  1.00 15.15           C  
ATOM    665  O   SER A  86      26.486  16.728  32.499  1.00 19.12           O  
ATOM    666  CB  SER A  86      27.802  19.474  31.923  1.00 20.60           C  
ATOM    667  OG  SER A  86      27.534  20.697  31.260  1.00 37.11           O  
ATOM    668  N   ASP A  87      26.738  17.838  34.422  1.00 13.99           N  
ATOM    669  CA  ASP A  87      26.850  16.685  35.306  1.00 16.97           C  
ATOM    670  C   ASP A  87      25.416  16.160  35.559  1.00 15.37           C  
ATOM    671  O   ASP A  87      24.601  16.867  36.151  1.00 16.75           O  
ATOM    672  CB  ASP A  87      27.482  17.133  36.623  1.00 21.07           C  
ATOM    673  CG  ASP A  87      27.733  16.061  37.681  1.00 29.53           C  
ATOM    674  OD1 ASP A  87      27.314  14.919  37.528  1.00 23.11           O  
ATOM    675  OD2 ASP A  87      28.378  16.380  38.682  1.00 41.94           O  
ATOM    676  N   ILE A  88      25.154  14.908  35.182  1.00 12.52           N  
ATOM    677  CA  ILE A  88      23.819  14.386  35.314  1.00 11.26           C  
ATOM    678  C   ILE A  88      23.573  13.750  36.661  1.00 12.26           C  
ATOM    679  O   ILE A  88      22.469  13.237  36.846  1.00 11.28           O  
ATOM    680  CB  ILE A  88      23.526  13.357  34.204  1.00 12.84           C  
ATOM    681  CG1 ILE A  88      24.460  12.148  34.293  1.00 14.26           C  
ATOM    682  CG2 ILE A  88      23.599  14.087  32.864  1.00 13.60           C  
ATOM    683  CD1 ILE A  88      23.947  10.962  33.403  1.00 16.81           C  
ATOM    684  N   THR A  89      24.499  13.739  37.648  1.00 12.91           N  
ATOM    685  CA  THR A  89      24.278  13.068  38.914  1.00  9.39           C  
ATOM    686  C   THR A  89      22.973  13.448  39.580  1.00  9.61           C  
ATOM    687  O   THR A  89      22.188  12.566  39.933  1.00 10.86           O  
ATOM    688  CB  THR A  89      25.405  13.382  39.929  1.00 11.10           C  
ATOM    689  OG1 THR A  89      26.603  13.084  39.227  1.00 13.57           O  
ATOM    690  CG2 THR A  89      25.336  12.578  41.212  1.00 15.68           C  
ATOM    691  N   ALA A  90      22.679  14.749  39.742  1.00 10.43           N  
ATOM    692  CA  ALA A  90      21.456  15.115  40.443  1.00 10.43           C  
ATOM    693  C   ALA A  90      20.228  14.664  39.647  1.00  8.28           C  
ATOM    694  O   ALA A  90      19.253  14.211  40.286  1.00 10.01           O  
ATOM    695  CB  ALA A  90      21.414  16.632  40.650  1.00 10.87           C  
ATOM    696  N   SER A  91      20.258  14.757  38.296  1.00  9.44           N  
ATOM    697  CA  SER A  91      19.143  14.254  37.514  1.00 10.17           C  
ATOM    698  C   SER A  91      18.937  12.737  37.712  1.00  7.65           C  
ATOM    699  O   SER A  91      17.781  12.294  37.921  1.00  5.92           O  
ATOM    700  CB  SER A  91      19.336  14.521  36.014  1.00 11.20           C  
ATOM    701  OG  SER A  91      19.117  15.892  35.691  1.00 14.02           O  
ATOM    702  N   VAL A  92      19.990  11.915  37.748  1.00  8.78           N  
ATOM    703  CA  VAL A  92      19.712  10.498  37.882  1.00  9.88           C  
ATOM    704  C   VAL A  92      19.393  10.173  39.324  1.00 10.74           C  
ATOM    705  O   VAL A  92      18.482   9.356  39.530  1.00 10.21           O  
ATOM    706  CB  VAL A  92      20.827   9.454  37.337  1.00 17.19           C  
ATOM    707  CG1 VAL A  92      21.599  10.229  36.327  1.00 14.32           C  
ATOM    708  CG2 VAL A  92      21.488   8.608  38.419  1.00 16.21           C  
ATOM    709  N   ASN A  93      19.963  10.816  40.346  1.00  8.81           N  
ATOM    710  CA  ASN A  93      19.530  10.520  41.705  1.00  9.87           C  
ATOM    711  C   ASN A  93      18.053  10.860  41.913  1.00  9.78           C  
ATOM    712  O   ASN A  93      17.325  10.093  42.541  1.00  8.80           O  
ATOM    713  CB  ASN A  93      20.377  11.292  42.709  1.00 14.73           C  
ATOM    714  CG  ASN A  93      21.798  10.679  42.786  1.00 20.52           C  
ATOM    715  OD1 ASN A  93      22.113   9.594  42.245  1.00 26.43           O  
ATOM    716  ND2 ASN A  93      22.724  11.400  43.408  1.00 24.52           N  
ATOM    717  N   CYS A  94      17.562  11.934  41.269  1.00  6.05           N  
ATOM    718  CA  CYS A  94      16.160  12.289  41.388  1.00  6.68           C  
ATOM    719  C   CYS A  94      15.328  11.296  40.588  1.00  7.49           C  
ATOM    720  O   CYS A  94      14.257  10.883  41.056  1.00  7.34           O  
ATOM    721  CB  CYS A  94      15.950  13.722  40.870  1.00  7.05           C  
ATOM    722  SG  CYS A  94      14.271  14.312  41.111  1.00  8.32           S  
ATOM    723  N   ALA A  95      15.788  10.910  39.388  1.00  6.38           N  
ATOM    724  CA  ALA A  95      15.078   9.989  38.509  1.00  8.51           C  
ATOM    725  C   ALA A  95      14.851   8.675  39.224  1.00 10.79           C  
ATOM    726  O   ALA A  95      13.777   8.096  39.061  1.00  8.82           O  
ATOM    727  CB  ALA A  95      15.867   9.654  37.254  1.00  9.53           C  
ATOM    728  N   LYS A  96      15.806   8.201  40.029  1.00  9.93           N  
ATOM    729  CA  LYS A  96      15.617   6.970  40.790  1.00  8.33           C  
ATOM    730  C   LYS A  96      14.466   7.096  41.765  1.00  8.08           C  
ATOM    731  O   LYS A  96      13.749   6.124  41.979  1.00 11.25           O  
ATOM    732  CB  LYS A  96      16.873   6.625  41.576  1.00  9.17           C  
ATOM    733  CG  LYS A  96      18.007   6.117  40.694  1.00 10.21           C  
ATOM    734  CD  LYS A  96      19.248   5.836  41.548  1.00 10.22           C  
ATOM    735  CE  LYS A  96      20.391   5.447  40.668  1.00 11.84           C  
ATOM    736  NZ  LYS A  96      21.597   5.295  41.478  1.00 18.66           N  
ATOM    737  N   LYS A  97      14.253   8.273  42.345  1.00  7.35           N  
ATOM    738  CA  LYS A  97      13.140   8.512  43.261  1.00  5.91           C  
ATOM    739  C   LYS A  97      11.813   8.509  42.537  1.00  9.13           C  
ATOM    740  O   LYS A  97      10.850   7.900  43.002  1.00 11.72           O  
ATOM    741  CB  LYS A  97      13.374   9.857  43.945  1.00 10.84           C  
ATOM    742  CG  LYS A  97      12.697   9.916  45.264  1.00 25.63           C  
ATOM    743  CD  LYS A  97      13.388  10.958  46.144  1.00 30.84           C  
ATOM    744  CE  LYS A  97      12.806  10.881  47.571  1.00 38.21           C  
ATOM    745  NZ  LYS A  97      11.339  10.926  47.589  1.00 39.89           N  
ATOM    746  N   ILE A  98      11.742   9.140  41.345  1.00 11.08           N  
ATOM    747  CA  ILE A  98      10.459   9.103  40.664  1.00  9.34           C  
ATOM    748  C   ILE A  98      10.218   7.719  40.103  1.00  8.41           C  
ATOM    749  O   ILE A  98       9.056   7.296  40.208  1.00  9.37           O  
ATOM    750  CB  ILE A  98      10.241  10.320  39.563  1.00 18.70           C  
ATOM    751  CG1 ILE A  98       9.777   9.740  38.281  1.00 16.11           C  
ATOM    752  CG2 ILE A  98      11.373  11.304  39.477  1.00 16.04           C  
ATOM    753  CD1 ILE A  98       9.133  10.923  37.496  1.00 34.51           C  
ATOM    754  N   ALA A  99      11.211   6.952  39.674  1.00  7.89           N  
ATOM    755  CA  ALA A  99      10.987   5.585  39.220  1.00  8.85           C  
ATOM    756  C   ALA A  99      10.626   4.633  40.357  1.00  9.00           C  
ATOM    757  O   ALA A  99      10.225   3.500  40.086  1.00 10.67           O  
ATOM    758  CB  ALA A  99      12.236   5.034  38.527  1.00  9.29           C  
ATOM    759  N   SER A 100      10.816   5.027  41.615  1.00 10.68           N  
ATOM    760  CA  SER A 100      10.376   4.274  42.791  1.00  9.36           C  
ATOM    761  C   SER A 100       8.899   4.432  43.050  1.00  9.31           C  
ATOM    762  O   SER A 100       8.383   3.721  43.921  1.00 15.60           O  
ATOM    763  CB  SER A 100      11.094   4.731  44.018  1.00  9.49           C  
ATOM    764  OG  SER A 100      12.400   4.289  43.717  1.00 17.62           O  
ATOM    765  N   GLY A 101       8.174   5.292  42.348  1.00 11.17           N  
ATOM    766  CA  GLY A 101       6.736   5.412  42.526  1.00 10.97           C  
ATOM    767  C   GLY A 101       6.022   4.171  42.017  1.00 13.29           C  
ATOM    768  O   GLY A 101       6.608   3.348  41.306  1.00 12.33           O  
ATOM    769  N   GLY A 102       4.712   4.048  42.311  1.00 12.20           N  
ATOM    770  CA  GLY A 102       3.967   2.880  41.938  1.00  9.31           C  
ATOM    771  C   GLY A 102       4.026   2.637  40.458  1.00 11.71           C  
ATOM    772  O   GLY A 102       4.051   1.479  40.074  1.00 15.25           O  
ATOM    773  N   ASN A 103       4.037   3.647  39.580  1.00 11.70           N  
ATOM    774  CA  ASN A 103       4.070   3.313  38.157  1.00 14.54           C  
ATOM    775  C   ASN A 103       5.432   3.368  37.453  1.00 11.70           C  
ATOM    776  O   ASN A 103       5.535   3.379  36.218  1.00 12.62           O  
ATOM    777  CB  ASN A 103       3.028   4.200  37.438  1.00 18.19           C  
ATOM    778  CG  ASN A 103       3.288   5.688  37.293  1.00 26.82           C  
ATOM    779  OD1 ASN A 103       4.322   6.182  37.748  1.00 33.45           O  
ATOM    780  ND2 ASN A 103       2.443   6.361  36.694  1.00 31.42           N  
ATOM    781  N   GLY A 104       6.501   3.407  38.235  1.00 10.56           N  
ATOM    782  CA  GLY A 104       7.844   3.268  37.688  1.00  9.52           C  
ATOM    783  C   GLY A 104       8.137   4.285  36.606  1.00  8.24           C  
ATOM    784  O   GLY A 104       7.799   5.480  36.743  1.00 10.01           O  
ATOM    785  N   MET A 105       8.666   3.785  35.478  1.00  8.22           N  
ATOM    786  CA  MET A 105       9.064   4.671  34.405  1.00  9.29           C  
ATOM    787  C   MET A 105       7.882   5.208  33.622  1.00  7.75           C  
ATOM    788  O   MET A 105       8.083   6.101  32.790  1.00  9.58           O  
ATOM    789  CB  MET A 105      10.017   3.971  33.449  1.00  7.35           C  
ATOM    790  CG  MET A 105      11.389   3.893  34.073  1.00 10.41           C  
ATOM    791  SD  MET A 105      12.671   3.490  32.865  1.00 11.73           S  
ATOM    792  CE  MET A 105      12.758   5.080  32.098  1.00 12.47           C  
ATOM    793  N   ASN A 106       6.645   4.760  33.898  1.00  7.24           N  
ATOM    794  CA  ASN A 106       5.477   5.330  33.227  1.00  9.82           C  
ATOM    795  C   ASN A 106       5.260   6.773  33.580  1.00 12.72           C  
ATOM    796  O   ASN A 106       4.506   7.471  32.917  1.00 13.67           O  
ATOM    797  CB  ASN A 106       4.211   4.630  33.580  1.00 10.85           C  
ATOM    798  CG  ASN A 106       4.271   3.232  33.001  1.00 20.52           C  
ATOM    799  OD1 ASN A 106       4.469   2.233  33.697  1.00 23.20           O  
ATOM    800  ND2 ASN A 106       4.190   3.100  31.690  1.00 14.04           N  
ATOM    801  N   ALA A 107       5.927   7.258  34.636  1.00 12.57           N  
ATOM    802  CA  ALA A 107       5.890   8.664  34.989  1.00 11.78           C  
ATOM    803  C   ALA A 107       6.414   9.494  33.839  1.00 11.50           C  
ATOM    804  O   ALA A 107       6.083  10.676  33.801  1.00 16.69           O  
ATOM    805  CB  ALA A 107       6.761   8.919  36.203  1.00 15.80           C  
ATOM    806  N   TRP A 108       7.259   8.977  32.925  1.00  8.09           N  
ATOM    807  CA  TRP A 108       7.729   9.732  31.781  1.00  8.57           C  
ATOM    808  C   TRP A 108       6.846   9.357  30.604  1.00 14.19           C  
ATOM    809  O   TRP A 108       7.002   8.268  30.033  1.00 10.21           O  
ATOM    810  CB  TRP A 108       9.206   9.393  31.497  1.00  7.99           C  
ATOM    811  CG  TRP A 108      10.157  10.017  32.515  1.00 12.01           C  
ATOM    812  CD1 TRP A 108      10.599  11.319  32.415  1.00 11.84           C  
ATOM    813  CD2 TRP A 108      10.727   9.381  33.606  1.00 13.44           C  
ATOM    814  NE1 TRP A 108      11.452  11.488  33.426  1.00 15.34           N  
ATOM    815  CE2 TRP A 108      11.554  10.357  34.159  1.00 11.31           C  
ATOM    816  CE3 TRP A 108      10.646   8.132  34.175  1.00 11.55           C  
ATOM    817  CZ2 TRP A 108      12.307  10.105  35.279  1.00 10.24           C  
ATOM    818  CZ3 TRP A 108      11.408   7.879  35.312  1.00 18.53           C  
ATOM    819  CH2 TRP A 108      12.233   8.857  35.863  1.00 16.35           C  
ATOM    820  N   VAL A 109       5.928  10.237  30.163  1.00 11.67           N  
ATOM    821  CA  VAL A 109       5.053   9.807  29.077  1.00 15.00           C  
ATOM    822  C   VAL A 109       5.825   9.719  27.775  1.00 10.10           C  
ATOM    823  O   VAL A 109       5.424   8.878  26.995  1.00 10.61           O  
ATOM    824  CB  VAL A 109       3.778  10.709  28.802  1.00 23.13           C  
ATOM    825  CG1 VAL A 109       3.209  11.062  30.163  1.00 29.48           C  
ATOM    826  CG2 VAL A 109       4.039  11.961  28.011  1.00 30.64           C  
ATOM    827  N   ALA A 110       6.924  10.420  27.513  1.00  9.59           N  
ATOM    828  CA  ALA A 110       7.637  10.139  26.279  1.00 10.00           C  
ATOM    829  C   ALA A 110       8.217   8.717  26.302  1.00 11.59           C  
ATOM    830  O   ALA A 110       8.233   8.037  25.274  1.00 11.36           O  
ATOM    831  CB  ALA A 110       8.787  11.100  26.059  1.00 10.88           C  
ATOM    832  N   TRP A 111       8.649   8.199  27.478  1.00 10.81           N  
ATOM    833  CA  TRP A 111       9.119   6.819  27.525  1.00  9.98           C  
ATOM    834  C   TRP A 111       7.930   5.889  27.306  1.00  8.43           C  
ATOM    835  O   TRP A 111       8.025   4.893  26.564  1.00 10.18           O  
ATOM    836  CB  TRP A 111       9.799   6.485  28.896  1.00  9.05           C  
ATOM    837  CG  TRP A 111      10.129   5.009  29.110  1.00  4.68           C  
ATOM    838  CD1 TRP A 111      11.311   4.429  28.708  1.00  8.46           C  
ATOM    839  CD2 TRP A 111       9.294   4.110  29.716  1.00  7.30           C  
ATOM    840  NE1 TRP A 111      11.216   3.139  29.048  1.00  8.51           N  
ATOM    841  CE2 TRP A 111      10.023   2.923  29.653  1.00  8.18           C  
ATOM    842  CE3 TRP A 111       8.023   4.175  30.300  1.00  7.94           C  
ATOM    843  CZ2 TRP A 111       9.474   1.760  30.196  1.00 12.25           C  
ATOM    844  CZ3 TRP A 111       7.482   3.027  30.833  1.00 10.22           C  
ATOM    845  CH2 TRP A 111       8.197   1.831  30.788  1.00 14.17           C  
ATOM    846  N   ARG A 112       6.803   6.181  27.906  1.00  6.50           N  
ATOM    847  CA  ARG A 112       5.665   5.316  27.802  1.00 11.11           C  
ATOM    848  C   ARG A 112       5.230   5.201  26.351  1.00 17.03           C  
ATOM    849  O   ARG A 112       4.912   4.112  25.845  1.00 15.18           O  
ATOM    850  CB  ARG A 112       4.582   5.907  28.662  1.00 16.45           C  
ATOM    851  CG  ARG A 112       3.427   4.957  28.835  1.00 29.05           C  
ATOM    852  CD  ARG A 112       2.161   5.652  29.336  1.00 36.73           C  
ATOM    853  NE  ARG A 112       2.399   6.375  30.577  1.00 46.07           N  
ATOM    854  CZ  ARG A 112       1.961   7.645  30.789  1.00 50.90           C  
ATOM    855  NH1 ARG A 112       1.324   8.360  29.833  1.00 50.35           N  
ATOM    856  NH2 ARG A 112       2.172   8.231  31.990  1.00 47.74           N  
ATOM    857  N   ASN A 113       5.302   6.313  25.613  1.00 11.77           N  
ATOM    858  CA  ASN A 113       4.811   6.285  24.238  1.00 13.54           C  
ATOM    859  C   ASN A 113       5.780   5.897  23.172  1.00 11.85           C  
ATOM    860  O   ASN A 113       5.329   5.387  22.135  1.00 13.62           O  
ATOM    861  CB  ASN A 113       4.228   7.634  23.896  1.00 13.49           C  
ATOM    862  CG  ASN A 113       2.941   7.856  24.714  1.00 23.12           C  
ATOM    863  OD1 ASN A 113       2.552   9.004  24.889  1.00 37.53           O  
ATOM    864  ND2 ASN A 113       2.208   6.907  25.320  1.00 30.26           N  
ATOM    865  N   ARG A 114       7.091   6.107  23.366  1.00  9.62           N  
ATOM    866  CA  ARG A 114       8.030   5.842  22.284  1.00  9.15           C  
ATOM    867  C   ARG A 114       9.042   4.766  22.591  1.00  6.95           C  
ATOM    868  O   ARG A 114       9.777   4.336  21.706  1.00 11.18           O  
ATOM    869  CB  ARG A 114       8.806   7.111  21.922  1.00 11.23           C  
ATOM    870  CG  ARG A 114       7.949   8.345  21.632  1.00 13.37           C  
ATOM    871  CD  ARG A 114       7.035   8.201  20.396  1.00 15.20           C  
ATOM    872  NE  ARG A 114       7.857   8.069  19.208  1.00 13.61           N  
ATOM    873  CZ  ARG A 114       8.213   9.116  18.450  1.00 13.37           C  
ATOM    874  NH1 ARG A 114       7.773  10.352  18.720  1.00 14.83           N  
ATOM    875  NH2 ARG A 114       9.004   8.928  17.381  1.00 12.94           N  
ATOM    876  N   CYS A 115       9.129   4.330  23.847  1.00  8.23           N  
ATOM    877  CA  CYS A 115      10.186   3.408  24.317  1.00  8.72           C  
ATOM    878  C   CYS A 115       9.629   2.117  24.902  1.00  5.64           C  
ATOM    879  O   CYS A 115      10.094   1.015  24.555  1.00  8.57           O  
ATOM    880  CB  CYS A 115      11.052   4.025  25.436  1.00  8.59           C  
ATOM    881  SG  CYS A 115      11.892   5.532  24.937  1.00  9.91           S  
ATOM    882  N   LYS A 116       8.636   2.265  25.797  1.00  7.38           N  
ATOM    883  CA  LYS A 116       8.093   1.118  26.497  1.00  8.33           C  
ATOM    884  C   LYS A 116       7.700  -0.017  25.552  1.00 12.50           C  
ATOM    885  O   LYS A 116       7.043   0.202  24.516  1.00  9.24           O  
ATOM    886  CB  LYS A 116       6.898   1.584  27.286  1.00  9.73           C  
ATOM    887  CG  LYS A 116       6.287   0.467  28.072  1.00 11.75           C  
ATOM    888  CD  LYS A 116       5.087   1.080  28.715  1.00 15.94           C  
ATOM    889  CE  LYS A 116       4.528   0.092  29.677  1.00 17.01           C  
ATOM    890  NZ  LYS A 116       3.320   0.690  30.219  1.00 22.09           N  
ATOM    891  N   GLY A 117       8.177  -1.222  25.816  1.00 11.99           N  
ATOM    892  CA  GLY A 117       7.701  -2.349  25.028  1.00 14.28           C  
ATOM    893  C   GLY A 117       8.582  -2.630  23.849  1.00 12.72           C  
ATOM    894  O   GLY A 117       8.562  -3.758  23.350  1.00 14.17           O  
ATOM    895  N   THR A 118       9.431  -1.698  23.432  1.00  9.34           N  
ATOM    896  CA  THR A 118      10.240  -1.978  22.248  1.00  7.40           C  
ATOM    897  C   THR A 118      11.539  -2.609  22.707  1.00  6.15           C  
ATOM    898  O   THR A 118      11.787  -2.728  23.913  1.00  9.17           O  
ATOM    899  CB  THR A 118      10.523  -0.670  21.454  1.00  7.84           C  
ATOM    900  OG1 THR A 118      11.403   0.154  22.239  1.00 10.39           O  
ATOM    901  CG2 THR A 118       9.261   0.081  21.140  1.00  5.71           C  
ATOM    902  N   ASP A 119      12.411  -2.997  21.797  1.00  7.97           N  
ATOM    903  CA  ASP A 119      13.707  -3.539  22.132  1.00  8.07           C  
ATOM    904  C   ASP A 119      14.627  -2.334  22.396  1.00  5.96           C  
ATOM    905  O   ASP A 119      15.446  -1.874  21.586  1.00 10.32           O  
ATOM    906  CB  ASP A 119      14.283  -4.375  20.985  1.00  9.86           C  
ATOM    907  CG  ASP A 119      15.635  -4.998  21.309  1.00 13.57           C  
ATOM    908  OD1 ASP A 119      15.998  -5.101  22.492  1.00 16.01           O  
ATOM    909  OD2 ASP A 119      16.320  -5.392  20.369  1.00 19.41           O  
ATOM    910  N   VAL A 120      14.525  -1.929  23.671  1.00 11.25           N  
ATOM    911  CA  VAL A 120      15.252  -0.787  24.234  1.00 10.62           C  
ATOM    912  C   VAL A 120      16.758  -1.088  24.316  1.00 13.89           C  
ATOM    913  O   VAL A 120      17.570  -0.195  24.473  1.00 12.47           O  
ATOM    914  CB  VAL A 120      14.383  -0.665  25.513  1.00 17.39           C  
ATOM    915  CG1 VAL A 120      15.123  -1.058  26.757  1.00 18.73           C  
ATOM    916  CG2 VAL A 120      13.672   0.626  25.368  1.00 14.86           C  
ATOM    917  N   HIS A 121      17.205  -2.371  24.186  1.00 13.34           N  
ATOM    918  CA  HIS A 121      18.626  -2.738  24.232  1.00 15.53           C  
ATOM    919  C   HIS A 121      19.297  -2.164  22.997  1.00 15.98           C  
ATOM    920  O   HIS A 121      20.492  -1.893  23.034  1.00 20.40           O  
ATOM    921  CB  HIS A 121      18.843  -4.285  24.266  1.00 20.65           C  
ATOM    922  CG  HIS A 121      18.156  -5.079  25.403  1.00 22.99           C  
ATOM    923  ND1 HIS A 121      18.105  -6.415  25.599  1.00 29.70           N  
ATOM    924  CD2 HIS A 121      17.394  -4.525  26.420  1.00 25.00           C  
ATOM    925  CE1 HIS A 121      17.359  -6.665  26.658  1.00 26.04           C  
ATOM    926  NE2 HIS A 121      16.935  -5.519  27.146  1.00 30.18           N  
ATOM    927  N   ALA A 122      18.554  -1.853  21.931  1.00 14.86           N  
ATOM    928  CA  ALA A 122      19.096  -1.144  20.805  1.00 14.31           C  
ATOM    929  C   ALA A 122      19.761   0.194  21.191  1.00 14.25           C  
ATOM    930  O   ALA A 122      20.766   0.628  20.606  1.00 18.27           O  
ATOM    931  CB  ALA A 122      17.954  -0.874  19.818  1.00 17.45           C  
ATOM    932  N   TRP A 123      19.252   0.887  22.217  1.00 12.32           N  
ATOM    933  CA  TRP A 123      19.788   2.200  22.580  1.00 11.65           C  
ATOM    934  C   TRP A 123      21.190   2.146  23.174  1.00 14.38           C  
ATOM    935  O   TRP A 123      21.873   3.176  23.243  1.00 14.41           O  
ATOM    936  CB  TRP A 123      18.808   2.903  23.545  1.00  8.96           C  
ATOM    937  CG  TRP A 123      17.560   3.339  22.760  1.00 12.59           C  
ATOM    938  CD1 TRP A 123      16.399   2.594  22.696  1.00 14.04           C  
ATOM    939  CD2 TRP A 123      17.456   4.485  21.997  1.00 13.83           C  
ATOM    940  NE1 TRP A 123      15.576   3.254  21.898  1.00 10.83           N  
ATOM    941  CE2 TRP A 123      16.166   4.380  21.469  1.00 11.00           C  
ATOM    942  CE3 TRP A 123      18.288   5.556  21.705  1.00 13.69           C  
ATOM    943  CZ2 TRP A 123      15.673   5.355  20.632  1.00 16.97           C  
ATOM    944  CZ3 TRP A 123      17.785   6.521  20.861  1.00 17.93           C  
ATOM    945  CH2 TRP A 123      16.496   6.415  20.336  1.00 14.35           C  
ATOM    946  N   ILE A 124      21.648   0.967  23.603  1.00 13.23           N  
ATOM    947  CA  ILE A 124      23.007   0.866  24.102  1.00 16.87           C  
ATOM    948  C   ILE A 124      23.937   0.043  23.216  1.00 20.22           C  
ATOM    949  O   ILE A 124      25.079  -0.224  23.600  1.00 18.27           O  
ATOM    950  CB  ILE A 124      23.034   0.285  25.535  1.00 16.84           C  
ATOM    951  CG1 ILE A 124      22.484  -1.099  25.686  1.00 20.95           C  
ATOM    952  CG2 ILE A 124      22.256   1.272  26.371  1.00 19.01           C  
ATOM    953  CD1 ILE A 124      22.936  -1.638  27.062  1.00 25.10           C  
ATOM    954  N   ARG A 125      23.462  -0.304  22.006  1.00 24.89           N  
ATOM    955  CA  ARG A 125      24.140  -1.126  20.974  1.00 30.37           C  
ATOM    956  C   ARG A 125      25.386  -0.410  20.437  1.00 30.32           C  
ATOM    957  O   ARG A 125      25.278   0.737  20.006  1.00 31.49           O  
ATOM    958  CB  ARG A 125      23.161  -1.387  19.793  1.00 34.83           C  
ATOM    959  CG  ARG A 125      23.548  -2.282  18.584  1.00 42.40           C  
ATOM    960  CD  ARG A 125      22.425  -2.448  17.490  1.00 48.49           C  
ATOM    961  NE  ARG A 125      21.136  -2.890  18.042  1.00 49.27           N  
ATOM    962  CZ  ARG A 125      20.920  -4.135  18.486  1.00 50.26           C  
ATOM    963  NH1 ARG A 125      21.821  -5.099  18.274  1.00 52.60           N  
ATOM    964  NH2 ARG A 125      19.765  -4.422  19.093  1.00 47.83           N  
ATOM    965  N   GLY A 126      26.595  -0.978  20.416  1.00 28.29           N  
ATOM    966  CA  GLY A 126      27.733  -0.228  19.885  1.00 29.05           C  
ATOM    967  C   GLY A 126      28.422   0.607  20.959  1.00 24.72           C  
ATOM    968  O   GLY A 126      29.504   1.145  20.736  1.00 29.86           O  
ATOM    969  N   CYS A 127      27.888   0.731  22.166  1.00 25.56           N  
ATOM    970  CA  CYS A 127      28.517   1.526  23.185  1.00 22.72           C  
ATOM    971  C   CYS A 127      29.426   0.570  23.904  1.00 28.22           C  
ATOM    972  O   CYS A 127      29.059  -0.558  24.237  1.00 31.45           O  
ATOM    973  CB  CYS A 127      27.496   2.069  24.140  1.00 20.72           C  
ATOM    974  SG  CYS A 127      26.250   3.018  23.261  1.00 17.10           S  
ATOM    975  N   ARG A 128      30.682   0.944  24.045  1.00 30.07           N  
ATOM    976  CA  ARG A 128      31.581   0.142  24.841  1.00 35.57           C  
ATOM    977  C   ARG A 128      31.201   0.626  26.241  1.00 38.83           C  
ATOM    978  O   ARG A 128      31.286   1.830  26.508  1.00 42.02           O  
ATOM    979  CB  ARG A 128      33.044   0.475  24.501  1.00 37.12           C  
ATOM    980  CG  ARG A 128      33.561   0.009  23.137  1.00 39.13           C  
ATOM    981  CD  ARG A 128      33.383  -1.497  22.937  1.00 42.68           C  
ATOM    982  NE  ARG A 128      32.273  -1.775  22.029  1.00 48.40           N  
ATOM    983  CZ  ARG A 128      31.463  -2.839  22.154  1.00 48.77           C  
ATOM    984  NH1 ARG A 128      31.627  -3.739  23.138  1.00 46.29           N  
ATOM    985  NH2 ARG A 128      30.477  -2.988  21.260  1.00 48.83           N  
ATOM    986  N   LEU A 129      30.680  -0.277  27.055  1.00 40.24           N  
ATOM    987  CA  LEU A 129      30.192   0.025  28.401  1.00 46.45           C  
ATOM    988  C   LEU A 129      30.766  -1.021  29.364  1.00 53.22           C  
ATOM    989  O   LEU A 129      31.116  -2.123  28.904  1.00 58.50           O  
ATOM    990  CB  LEU A 129      28.674  -0.084  28.512  1.00 42.04           C  
ATOM    991  CG  LEU A 129      27.742   0.768  27.712  1.00 39.29           C  
ATOM    992  CD1 LEU A 129      26.336   0.277  27.915  1.00 42.75           C  
ATOM    993  CD2 LEU A 129      27.869   2.199  28.137  1.00 36.10           C  
ATOM    994  OXT LEU A 129      30.841  -0.732  30.561  1.00 52.89           O  
TER     995      LEU A 129                                                      
MASTER      205    0    0    6    7   12    0    6 1108    1    8   10          
END                                                                             
