# Supplementary material for: Modeling of loops in proteins: a multi-method approach
Source: BMC Struct Biol. 2010 Feb 11;10:5. doi: 10.1186/1472-6807-10-5 (PMC2837870; doi:10.1186/1472-6807-10-5)
Supplement: Additional file 1 — Student t-test. Results from two sample paired t-test of Table 2. [file 1472-6807-10-5-S1.GZ › loop_test_data/1kuh_37-41.pdb]

HEADER    HYDROLASE                               22-FEB-96   1KUH              
TITLE     ZINC PROTEASE FROM STREPTOMYCES CAESPITOSUS                           
COMPND    MOL_ID: 1;                                                            
COMPND   2 MOLECULE: ZINC PROTEASE;                                             
COMPND   3 CHAIN: A;                                                            
COMPND   4 SYNONYM: NEUTRAL PROTEASE                                            
SOURCE    MOL_ID: 1;                                                            
SOURCE   2 ORGANISM_SCIENTIFIC: STREPTOMYCES CAESPITOSUS                        
KEYWDS    METALLOPROTEINASE, HYDROLASE                                          
EXPDTA    X-RAY DIFFRACTION                                                     
AUTHOR    G.KURISU,T.KINOSHITA,A.SUGIMOTO,A.NAGARA,Y.KAI,N.KASAI,               
AUTHOR   2 S.HARADA                                                             
REVDAT   1   12-MAR-97 1KUH    0                                                
JRNL        AUTH   G.KURISU,T.KINOSHITA,A.SUGIMOTO,A.NAGARA,Y.KAI,              
JRNL        AUTH 2 N.KASAI,S.HARADA                                             
JRNL        TITL   STRUCTURE OF THE ZINC ENDOPROTEASE FROM                      
JRNL        TITL 2 STREPTOMYCES CAESPITOSUS.                                    
JRNL        REF    J.BIOCHEM.(TOKYO)             V. 121   304 1997              
JRNL        REFN   ASTM JOBIAO  JA ISSN 0021-924X                               
REMARK   1                                                                      
REMARK   1 REFERENCE 1                                                          
REMARK   1  AUTH   S.HARADA,T.KINOSHITA,N.KASAI,S.TSUNASAWA,F.SAKIYAMA          
REMARK   1  TITL   COMPLETE AMINO ACID SEQUENCE OF A ZINC                       
REMARK   1  TITL 2 METALLOENDOPROTEASE FROM STREPTOMYCES CAESPITOSUS            
REMARK   1  REF    EUR.J.BIOCHEM.                V. 233   683 1995              
REMARK   1  REFN   ASTM EJBCAI  IX ISSN 0014-2956                               
REMARK   1 REFERENCE 2                                                          
REMARK   1  AUTH   S.HARADA,K.KITADOKORO,T.KINOSHITA,Y.KAI,N.KASAI              
REMARK   1  TITL   CRYSTALLIZATION AND MAIN-CHAIN STRUCTURE OF                  
REMARK   1  TITL 2 NEUTRAL PROTEASE FROM STREPTOMYCES CAESPITOSUS               
REMARK   1  REF    J.BIOCHEM.(TOKYO)             V. 110    46 1991              
REMARK   1  REFN   ASTM JOBIAO  JA ISSN 0021-924X                               
REMARK   2                                                                      
REMARK   2 RESOLUTION. 1.60 ANGSTROMS.                                          
REMARK   3                                                                      
REMARK   3 REFINEMENT.                                                          
REMARK   3   PROGRAM     : PROLSQ                                               
REMARK   3   AUTHORS     : KONNERT,HENDRICKSON                                  
REMARK   3                                                                      
REMARK   3  DATA USED IN REFINEMENT.                                            
REMARK   3   RESOLUTION RANGE HIGH (ANGSTROMS) : 1.60                           
REMARK   3   RESOLUTION RANGE LOW  (ANGSTROMS) : 10.00                          
REMARK   3   DATA CUTOFF            (SIGMA(F)) : 2.000                          
REMARK   3   COMPLETENESS FOR RANGE        (%) : NULL                           
REMARK   3   NUMBER OF REFLECTIONS             : 12279                          
REMARK   3                                                                      
REMARK   3  FIT TO DATA USED IN REFINEMENT.                                     
REMARK   3   CROSS-VALIDATION METHOD          : NULL                            
REMARK   3   FREE R VALUE TEST SET SELECTION  : NULL                            
REMARK   3   R VALUE     (WORKING + TEST SET) : NULL                            
REMARK   3   R VALUE            (WORKING SET) : 0.164                           
REMARK   3   FREE R VALUE                     : 0.225                           
REMARK   3   FREE R VALUE TEST SET SIZE   (%) : NULL                            
REMARK   3   FREE R VALUE TEST SET COUNT      : NULL                            
REMARK   3                                                                      
REMARK   3  FIT/AGREEMENT OF MODEL WITH ALL DATA.                               
REMARK   3   R VALUE   (WORKING + TEST SET, NO CUTOFF) : NULL                   
REMARK   3   R VALUE          (WORKING SET, NO CUTOFF) : NULL                   
REMARK   3   FREE R VALUE                  (NO CUTOFF) : NULL                   
REMARK   3   FREE R VALUE TEST SET SIZE (%, NO CUTOFF) : NULL                   
REMARK   3   FREE R VALUE TEST SET COUNT   (NO CUTOFF) : NULL                   
REMARK   3   TOTAL NUMBER OF REFLECTIONS   (NO CUTOFF) : NULL                   
REMARK   3                                                                      
REMARK   3  NUMBER OF NON-HYDROGEN ATOMS USED IN REFINEMENT.                    
REMARK   3   PROTEIN ATOMS            : 1015                                    
REMARK   3   NUCLEIC ACID ATOMS       : 0                                       
REMARK   3   HETEROGEN ATOMS          : 2                                       
REMARK   3   SOLVENT ATOMS            : 93                                      
REMARK   3                                                                      
REMARK   3  B VALUES.                                                           
REMARK   3   FROM WILSON PLOT           (A**2) : NULL                           
REMARK   3   MEAN B VALUE      (OVERALL, A**2) : 10.45                          
REMARK   3   OVERALL ANISOTROPIC B VALUE.                                       
REMARK   3    B11 (A**2) : NULL                                                 
REMARK   3    B22 (A**2) : NULL                                                 
REMARK   3    B33 (A**2) : NULL                                                 
REMARK   3    B12 (A**2) : NULL                                                 
REMARK   3    B13 (A**2) : NULL                                                 
REMARK   3    B23 (A**2) : NULL                                                 
REMARK   3                                                                      
REMARK   3  ESTIMATED COORDINATE ERROR.                                         
REMARK   3   ESD FROM LUZZATI PLOT        (A) : NULL                            
REMARK   3   ESD FROM SIGMAA              (A) : NULL                            
REMARK   3   LOW RESOLUTION CUTOFF        (A) : NULL                            
REMARK   3                                                                      
REMARK   3  RMS DEVIATIONS FROM IDEAL VALUES.                                   
REMARK   3   DISTANCE RESTRAINTS.                    RMS    SIGMA               
REMARK   3    BOND LENGTH                     (A) : 0.014 ; 0.020               
REMARK   3    ANGLE DISTANCE                  (A) : 0.039 ; 0.040               
REMARK   3    INTRAPLANAR 1-4 DISTANCE        (A) : 0.041 ; 0.050               
REMARK   3    H-BOND OR METAL COORDINATION    (A) : NULL  ; NULL                
REMARK   3                                                                      
REMARK   3   PLANE RESTRAINT                  (A) : 0.015 ; 0.020               
REMARK   3   CHIRAL-CENTER RESTRAINT       (A**3) : 0.117 ; 0.120               
REMARK   3                                                                      
REMARK   3   NON-BONDED CONTACT RESTRAINTS.                                     
REMARK   3    SINGLE TORSION                  (A) : 0.151 ; 0.200               
REMARK   3    MULTIPLE TORSION                (A) : 0.208 ; 0.200               
REMARK   3    H-BOND (X...Y)                  (A) : 0.142 ; 0.200               
REMARK   3    H-BOND (X-H...Y)                (A) : NULL  ; NULL                
REMARK   3                                                                      
REMARK   3   CONFORMATIONAL TORSION ANGLE RESTRAINTS.                           
REMARK   3    SPECIFIED                 (DEGREES) : NULL  ; NULL                
REMARK   3    PLANAR                    (DEGREES) : 4.320 ; 10.000              
REMARK   3    STAGGERED                 (DEGREES) : 16.242; 15.000              
REMARK   3    TRANSVERSE                (DEGREES) : 23.454; 45.000              
REMARK   3                                                                      
REMARK   3  ISOTROPIC THERMAL FACTOR RESTRAINTS.    RMS    SIGMA                
REMARK   3   MAIN-CHAIN BOND              (A**2) : 1.064 ; 1.500                
REMARK   3   MAIN-CHAIN ANGLE             (A**2) : 1.494 ; 2.000                
REMARK   3   SIDE-CHAIN BOND              (A**2) : 2.310 ; 2.000                
REMARK   3   SIDE-CHAIN ANGLE             (A**2) : 3.483 ; 2.500                
REMARK   3                                                                      
REMARK   3  OTHER REFINEMENT REMARKS: NULL                                      
REMARK   4                                                                      
REMARK   4 1KUH COMPLIES WITH FORMAT V. 3.0, 1-DEC-2006                         
REMARK   4                                                                      
REMARK   4 THIS IS THE REMEDIATED VERSION OF THIS PDB ENTRY.                    
REMARK   4 REMEDIATED DATA FILE REVISION 3.100 (2007-03-17)                     
REMARK 200                                                                      
REMARK 200 EXPERIMENTAL DETAILS                                                 
REMARK 200  EXPERIMENT TYPE                : X-RAY DIFFRACTION                  
REMARK 200  DATE OF DATA COLLECTION        : NULL                               
REMARK 200  TEMPERATURE           (KELVIN) : NULL                               
REMARK 200  PH                             : NULL                               
REMARK 200  NUMBER OF CRYSTALS USED        : NULL                               
REMARK 200                                                                      
REMARK 200  SYNCHROTRON              (Y/N) : N                                  
REMARK 200  RADIATION SOURCE               : NULL                               
REMARK 200  BEAMLINE                       : NULL                               
REMARK 200  X-RAY GENERATOR MODEL          : NULL                               
REMARK 200  MONOCHROMATIC OR LAUE    (M/L) : M                                  
REMARK 200  WAVELENGTH OR RANGE        (A) : 1.5418                             
REMARK 200  MONOCHROMATOR                  : NULL                               
REMARK 200  OPTICS                         : NULL                               
REMARK 200                                                                      
REMARK 200  DETECTOR TYPE                  : DIFFRACTOMETER                     
REMARK 200  DETECTOR MANUFACTURER          : RIGAKU                             
REMARK 200  INTENSITY-INTEGRATION SOFTWARE : NULL                               
REMARK 200  DATA SCALING SOFTWARE          : NULL                               
REMARK 200                                                                      
REMARK 200  NUMBER OF UNIQUE REFLECTIONS   : 19872                              
REMARK 200  RESOLUTION RANGE HIGH      (A) : NULL                               
REMARK 200  RESOLUTION RANGE LOW       (A) : NULL                               
REMARK 200  REJECTION CRITERIA  (SIGMA(I)) : 2.000                              
REMARK 200                                                                      
REMARK 200 OVERALL.                                                             
REMARK 200  COMPLETENESS FOR RANGE     (%) : NULL                               
REMARK 200  DATA REDUNDANCY                : NULL                               
REMARK 200  R MERGE                    (I) : NULL                               
REMARK 200  R SYM                      (I) : NULL                               
REMARK 200  <I/SIGMA(I)> FOR THE DATA SET  : NULL                               
REMARK 200                                                                      
REMARK 200 IN THE HIGHEST RESOLUTION SHELL.                                     
REMARK 200  HIGHEST RESOLUTION SHELL, RANGE HIGH (A) : NULL                     
REMARK 200  HIGHEST RESOLUTION SHELL, RANGE LOW  (A) : NULL                     
REMARK 200  COMPLETENESS FOR SHELL     (%) : NULL                               
REMARK 200  DATA REDUNDANCY IN SHELL       : NULL                               
REMARK 200  R MERGE FOR SHELL          (I) : NULL                               
REMARK 200  R SYM FOR SHELL            (I) : NULL                               
REMARK 200  <I/SIGMA(I)> FOR SHELL         : NULL                               
REMARK 200                                                                      
REMARK 200 DIFFRACTION PROTOCOL: NULL                                           
REMARK 200 METHOD USED TO DETERMINE THE STRUCTURE: NULL                         
REMARK 200 SOFTWARE USED: NULL                                                  
REMARK 200 STARTING MODEL: NULL                                                 
REMARK 200                                                                      
REMARK 200 REMARK: NULL                                                         
REMARK 280                                                                      
REMARK 280 CRYSTAL                                                              
REMARK 280 SOLVENT CONTENT, VS   (%): 35.00                                     
REMARK 280 MATTHEWS COEFFICIENT, VM (ANGSTROMS**3/DA): 1.99                     
REMARK 280                                                                      
REMARK 280 CRYSTALLIZATION CONDITIONS: NULL                                     
REMARK 290                                                                      
REMARK 290 CRYSTALLOGRAPHIC SYMMETRY                                            
REMARK 290 SYMMETRY OPERATORS FOR SPACE GROUP: P 21 21 21                       
REMARK 290                                                                      
REMARK 290      SYMOP   SYMMETRY                                                
REMARK 290     NNNMMM   OPERATOR                                                
REMARK 290       1555   X,Y,Z                                                   
REMARK 290       2555   1/2-X,-Y,1/2+Z                                          
REMARK 290       3555   -X,1/2+Y,1/2-Z                                          
REMARK 290       4555   1/2+X,1/2-Y,-Z                                          
REMARK 290                                                                      
REMARK 290     WHERE NNN -> OPERATOR NUMBER                                     
REMARK 290           MMM -> TRANSLATION VECTOR                                  
REMARK 290                                                                      
REMARK 290 CRYSTALLOGRAPHIC SYMMETRY TRANSFORMATIONS                            
REMARK 290 THE FOLLOWING TRANSFORMATIONS OPERATE ON THE ATOM/HETATM             
REMARK 290 RECORDS IN THIS ENTRY TO PRODUCE CRYSTALLOGRAPHICALLY                
REMARK 290 RELATED MOLECULES.                                                   
REMARK 290   SMTRY1   1  1.000000  0.000000  0.000000        0.00000            
REMARK 290   SMTRY2   1  0.000000  1.000000  0.000000        0.00000            
REMARK 290   SMTRY3   1  0.000000  0.000000  1.000000        0.00000            
REMARK 290   SMTRY1   2 -1.000000  0.000000  0.000000       27.60500            
REMARK 290   SMTRY2   2  0.000000 -1.000000  0.000000        0.00000            
REMARK 290   SMTRY3   2  0.000000  0.000000  1.000000       18.80000            
REMARK 290   SMTRY1   3 -1.000000  0.000000  0.000000        0.00000            
REMARK 290   SMTRY2   3  0.000000  1.000000  0.000000       27.63500            
REMARK 290   SMTRY3   3  0.000000  0.000000 -1.000000       18.80000            
REMARK 290   SMTRY1   4  1.000000  0.000000  0.000000       27.60500            
REMARK 290   SMTRY2   4  0.000000 -1.000000  0.000000       27.63500            
REMARK 290   SMTRY3   4  0.000000  0.000000 -1.000000        0.00000            
REMARK 290                                                                      
REMARK 290 REMARK: NULL                                                         
REMARK 300                                                                      
REMARK 300 BIOMOLECULE: 1                                                       
REMARK 300 THIS ENTRY CONTAINS THE CRYSTALLOGRAPHIC ASYMMETRIC UNIT             
REMARK 300 WHICH CONSISTS OF 1 CHAIN(S). SEE REMARK 350 FOR                     
REMARK 300 INFORMATION ON GENERATING THE BIOLOGICAL MOLECULE(S).                
REMARK 350                                                                      
REMARK 350 GENERATING THE BIOMOLECULE                                           
REMARK 350 COORDINATES FOR A COMPLETE MULTIMER REPRESENTING THE KNOWN           
REMARK 350 BIOLOGICALLY SIGNIFICANT OLIGOMERIZATION STATE OF THE                
REMARK 350 MOLECULE CAN BE GENERATED BY APPLYING BIOMT TRANSFORMATIONS          
REMARK 350 GIVEN BELOW.  BOTH NON-CRYSTALLOGRAPHIC AND                          
REMARK 350 CRYSTALLOGRAPHIC OPERATIONS ARE GIVEN.                               
REMARK 350                                                                      
REMARK 350 BIOMOLECULE: 1                                                       
REMARK 350 APPLY THE FOLLOWING TO CHAINS: A                                     
REMARK 350   BIOMT1   1  1.000000  0.000000  0.000000        0.00000            
REMARK 350   BIOMT2   1  0.000000  1.000000  0.000000        0.00000            
REMARK 350   BIOMT3   1  0.000000  0.000000  1.000000        0.00000            
REMARK 525                                                                      
REMARK 525 SOLVENT                                                              
REMARK 525 THE FOLLOWING SOLVENT MOLECULES LIE FARTHER THAN EXPECTED            
REMARK 525 FROM THE PROTEIN OR NUCLEIC ACID MOLECULE AND MAY BE                 
REMARK 525 ASSOCIATED WITH A SYMMETRY RELATED MOLECULE (M=MODEL                 
REMARK 525 NUMBER; RES=RESIDUE NAME; C=CHAIN IDENTIFIER; SSEQ=SEQUENCE          
REMARK 525 NUMBER; I=INSERTION CODE):                                           
REMARK 525                                                                      
REMARK 525  M RES CSSEQI                                                        
REMARK 525    HOH   198        DISTANCE =  5.96 ANGSTROMS                       
REMARK 800                                                                      
REMARK 800 SITE                                                                 
REMARK 800 SITE_IDENTIFIER: ZIN                                                 
REMARK 800 SITE_DESCRIPTION: ZINC COORDINATION                                  
DBREF  1KUH A    1   132  UNP    P56406   SNPA_STRCS       1    132             
SEQRES   1 A  132  THR VAL THR VAL THR TYR ASP PRO SER ASN ALA PRO SER          
SEQRES   2 A  132  PHE GLN GLN GLU ILE ALA ASN ALA ALA GLN ILE TRP ASN          
SEQRES   3 A  132  SER SER VAL ARG ASN VAL GLN LEU ARG ALA GLY GLY ASN          
SEQRES   4 A  132  ALA ASP PHE SER TYR TYR GLU GLY ASN ASP SER ARG GLY          
SEQRES   5 A  132  SER TYR ALA GLN THR ASP GLY HIS GLY ARG GLY TYR ILE          
SEQRES   6 A  132  PHE LEU ASP TYR GLN GLN ASN GLN GLN TYR ASP SER THR          
SEQRES   7 A  132  ARG VAL THR ALA HIS GLU THR GLY HIS VAL LEU GLY LEU          
SEQRES   8 A  132  PRO ASP HIS TYR GLN GLY PRO CYS SER GLU LEU MET SER          
SEQRES   9 A  132  GLY GLY GLY PRO GLY PRO SER CYS THR ASN PRO TYR PRO          
SEQRES  10 A  132  ASN ALA GLN GLU ARG SER ARG VAL ASN ALA LEU TRP ALA          
SEQRES  11 A  132  ASN GLY                                                      
HET     ZN    133       1                                                       
HET     CA    134       1                                                       
HETNAM      ZN ZINC ION                                                         
HETNAM      CA CALCIUM ION                                                      
FORMUL   2   ZN    ZN 2+                                                        
FORMUL   3   CA    CA 2+                                                        
FORMUL   4  HOH   *93(H2 O)                                                     
HELIX    1   1 PRO A   12  SER A   28  5                                  17    
HELIX    2   2 TYR A   69  GLN A   74  1                                   6    
HELIX    3   3 SER A   77  LEU A   89  1                                  13    
HELIX    4   4 LEU A  102  SER A  104  5                                   3    
HELIX    5   5 ALA A  119  LEU A  128  1                                  10    
SHEET    1   A 2 VAL A   2  TYR A   6  0                                        
SHEET    2   A 2 VAL A  32  ALA A  36  1  N  GLN A  33   O  VAL A   2           
SHEET    1   B 3 PHE A  42  GLY A  47  0                                        
SHEET    2   B 3 GLY A  63  ASP A  68  1  N  GLY A  63   O  SER A  43           
SHEET    3   B 3 TYR A  54  THR A  57 -1  N  GLN A  56   O  TYR A  64           
SSBOND   1 CYS A   99    CYS A  112                                             
LINK        ZN    ZN   133                 NE2 HIS A  83                        
LINK        ZN    ZN   133                 NE2 HIS A  87                        
LINK        ZN    ZN   133                 OD1 ASP A  93                        
SITE     1 ZIN  4 HIS A  83  HIS A  87  ASP A  93  HOH   138                    
CRYST1   55.210   55.270   37.600  90.00  90.00  90.00 P 21 21 21    4          
ORIGX1      1.000000  0.000000  0.000000        0.00000                         
ORIGX2      0.000000  1.000000  0.000000        0.00000                         
ORIGX3      0.000000  0.000000  1.000000        0.00000                         
SCALE1      0.018113  0.000000  0.000000        0.00000                         
SCALE2      0.000000  0.018093  0.000000        0.00000                         
SCALE3      0.000000  0.000000  0.026596        0.00000                         
ATOM      1  N   THR A   1      41.384  -0.920   2.898  1.00 22.33           N  
ATOM      2  CA  THR A   1      41.240   0.100   3.968  1.00 21.03           C  
ATOM      3  C   THR A   1      42.591   0.481   4.560  1.00 20.43           C  
ATOM      4  O   THR A   1      43.420  -0.288   5.040  1.00 21.00           O  
ATOM      5  CB  THR A   1      40.302  -0.332   5.102  1.00 23.01           C  
ATOM      6  OG1 THR A   1      39.044  -0.791   4.534  1.00 26.07           O  
ATOM      7  CG2 THR A   1      39.970   0.859   5.982  1.00 24.08           C  
ATOM      8  N   VAL A   2      42.811   1.790   4.522  1.00 18.23           N  
ATOM      9  CA  VAL A   2      44.026   2.445   4.996  1.00 15.28           C  
ATOM     10  C   VAL A   2      43.687   2.943   6.396  1.00 13.66           C  
ATOM     11  O   VAL A   2      42.570   3.398   6.572  1.00 12.39           O  
ATOM     12  CB  VAL A   2      44.328   3.640   4.075  1.00 15.65           C  
ATOM     13  CG1 VAL A   2      45.530   4.463   4.494  1.00 17.42           C  
ATOM     14  CG2 VAL A   2      44.630   3.155   2.650  1.00 16.74           C  
ATOM     15  N   THR A   3      44.573   2.854   7.351  1.00 12.65           N  
ATOM     16  CA  THR A   3      44.317   3.341   8.700  1.00 12.88           C  
ATOM     17  C   THR A   3      45.158   4.593   8.937  1.00 12.26           C  
ATOM     18  O   THR A   3      46.378   4.560   8.766  1.00 13.24           O  
ATOM     19  CB  THR A   3      44.660   2.318   9.800  1.00 14.53           C  
ATOM     20  OG1 THR A   3      43.755   1.199   9.668  1.00 15.77           O  
ATOM     21  CG2 THR A   3      44.401   2.815  11.212  1.00 15.15           C  
ATOM     22  N   VAL A   4      44.494   5.686   9.315  1.00  9.79           N  
ATOM     23  CA  VAL A   4      45.193   6.927   9.621  1.00  8.40           C  
ATOM     24  C   VAL A   4      45.105   7.020  11.140  1.00  7.54           C  
ATOM     25  O   VAL A   4      43.983   6.834  11.646  1.00  9.37           O  
ATOM     26  CB  VAL A   4      44.510   8.137   8.995  1.00  8.99           C  
ATOM     27  CG1 VAL A   4      45.139   9.465   9.403  1.00  7.83           C  
ATOM     28  CG2 VAL A   4      44.663   7.995   7.482  1.00  7.73           C  
ATOM     29  N   THR A   5      46.216   7.272  11.779  1.00  6.35           N  
ATOM     30  CA  THR A   5      46.226   7.319  13.228  1.00  6.68           C  
ATOM     31  C   THR A   5      46.238   8.751  13.713  1.00  6.87           C  
ATOM     32  O   THR A   5      47.029   9.565  13.197  1.00  8.21           O  
ATOM     33  CB  THR A   5      47.507   6.637  13.746  1.00  6.25           C  
ATOM     34  OG1 THR A   5      47.482   5.254  13.324  1.00  9.68           O  
ATOM     35  CG2 THR A   5      47.490   6.649  15.261  1.00  9.29           C  
ATOM     36  N   TYR A   6      45.384   9.018  14.729  1.00  6.84           N  
ATOM     37  CA  TYR A   6      45.402  10.371  15.243  1.00  6.24           C  
ATOM     38  C   TYR A   6      45.754  10.360  16.734  1.00  7.42           C  
ATOM     39  O   TYR A   6      45.566   9.352  17.417  1.00  7.21           O  
ATOM     40  CB  TYR A   6      44.053  11.093  15.119  1.00  7.32           C  
ATOM     41  CG  TYR A   6      42.853  10.474  15.782  1.00  6.32           C  
ATOM     42  CD1 TYR A   6      42.074   9.546  15.065  1.00  7.54           C  
ATOM     43  CD2 TYR A   6      42.508  10.801  17.085  1.00  7.29           C  
ATOM     44  CE1 TYR A   6      40.978   8.967  15.685  1.00  8.96           C  
ATOM     45  CE2 TYR A   6      41.415  10.225  17.715  1.00  8.43           C  
ATOM     46  CZ  TYR A   6      40.656   9.308  16.987  1.00  8.97           C  
ATOM     47  OH  TYR A   6      39.555   8.719  17.592  1.00 11.21           O  
ATOM     48  N   ASP A   7      46.156  11.547  17.188  1.00  6.47           N  
ATOM     49  CA  ASP A   7      46.469  11.768  18.602  1.00  7.92           C  
ATOM     50  C   ASP A   7      45.524  12.845  19.154  1.00  7.05           C  
ATOM     51  O   ASP A   7      45.695  14.020  18.849  1.00  8.25           O  
ATOM     52  CB  ASP A   7      47.926  12.228  18.783  1.00  8.80           C  
ATOM     53  CG  ASP A   7      48.318  12.529  20.218  1.00  9.71           C  
ATOM     54  OD1 ASP A   7      47.567  12.333  21.201  1.00  9.59           O  
ATOM     55  OD2 ASP A   7      49.444  13.030  20.410  1.00 10.08           O  
ATOM     56  N   PRO A   8      44.556  12.485  20.002  1.00  7.56           N  
ATOM     57  CA  PRO A   8      43.672  13.483  20.553  1.00  7.50           C  
ATOM     58  C   PRO A   8      44.076  14.046  21.893  1.00  7.48           C  
ATOM     59  O   PRO A   8      43.355  14.834  22.526  1.00  7.99           O  
ATOM     60  CB  PRO A   8      42.416  12.617  20.854  1.00  8.36           C  
ATOM     61  CG  PRO A   8      42.960  11.241  21.151  1.00  7.00           C  
ATOM     62  CD  PRO A   8      44.248  11.104  20.412  1.00  6.45           C  
ATOM     63  N   SER A   9      45.221  13.610  22.394  1.00  8.87           N  
ATOM     64  CA  SER A   9      45.670  13.950  23.749  1.00  9.70           C  
ATOM     65  C   SER A   9      45.897  15.419  24.018  1.00  9.08           C  
ATOM     66  O   SER A   9      45.721  15.782  25.197  1.00 10.86           O  
ATOM     67  CB  SER A   9      46.932  13.117  24.082  1.00 11.57           C  
ATOM     68  OG  SER A   9      48.051  13.657  23.394  1.00 14.61           O  
ATOM     69  N   ASN A  10      46.188  16.283  23.081  1.00  7.42           N  
ATOM     70  CA  ASN A  10      46.377  17.704  23.375  1.00  7.48           C  
ATOM     71  C   ASN A  10      45.108  18.509  23.235  1.00  7.04           C  
ATOM     72  O   ASN A  10      45.179  19.737  23.281  1.00  5.53           O  
ATOM     73  CB  ASN A  10      47.510  18.329  22.518  1.00  9.96           C  
ATOM     74  CG  ASN A  10      48.814  17.587  22.794  1.00 13.67           C  
ATOM     75  OD1 ASN A  10      49.305  16.726  22.048  1.00 17.53           O  
ATOM     76  ND2 ASN A  10      49.444  17.823  23.930  1.00 15.95           N  
ATOM     77  N   ALA A  11      43.929  17.862  23.190  1.00  6.83           N  
ATOM     78  CA  ALA A  11      42.631  18.565  23.143  1.00  7.05           C  
ATOM     79  C   ALA A  11      41.735  17.894  24.190  1.00  8.17           C  
ATOM     80  O   ALA A  11      40.708  17.275  23.906  1.00  8.13           O  
ATOM     81  CB  ALA A  11      42.015  18.510  21.745  1.00  6.23           C  
ATOM     82  N   PRO A  12      42.094  18.086  25.488  1.00  8.73           N  
ATOM     83  CA  PRO A  12      41.388  17.480  26.590  1.00  8.55           C  
ATOM     84  C   PRO A  12      39.927  17.864  26.680  1.00  9.46           C  
ATOM     85  O   PRO A  12      39.116  17.012  27.107  1.00 10.98           O  
ATOM     86  CB  PRO A  12      42.145  17.926  27.874  1.00  9.12           C  
ATOM     87  CG  PRO A  12      42.953  19.101  27.437  1.00  8.78           C  
ATOM     88  CD  PRO A  12      43.227  18.889  25.983  1.00  8.32           C  
ATOM     89  N   SER A  13      39.603  19.087  26.310  1.00  7.67           N  
ATOM     90  CA  SER A  13      38.206  19.496  26.387  1.00  7.60           C  
ATOM     91  C   SER A  13      37.318  18.881  25.297  1.00  7.98           C  
ATOM     92  O   SER A  13      36.086  18.978  25.456  1.00  9.42           O  
ATOM     93  CB  SER A  13      38.145  21.013  26.169  1.00  8.48           C  
ATOM     94  OG  SER A  13      38.939  21.644  27.172  1.00  8.76           O  
ATOM     95  N   PHE A  14      37.856  18.289  24.257  1.00  7.61           N  
ATOM     96  CA  PHE A  14      37.059  17.762  23.135  1.00  7.05           C  
ATOM     97  C   PHE A  14      37.178  16.275  22.889  1.00  7.71           C  
ATOM     98  O   PHE A  14      36.878  15.806  21.777  1.00  5.85           O  
ATOM     99  CB  PHE A  14      37.640  18.489  21.902  1.00  6.36           C  
ATOM    100  CG  PHE A  14      37.289  19.946  21.897  1.00  7.69           C  
ATOM    101  CD1 PHE A  14      35.965  20.304  21.668  1.00  9.00           C  
ATOM    102  CD2 PHE A  14      38.257  20.920  22.113  1.00  7.61           C  
ATOM    103  CE1 PHE A  14      35.638  21.666  21.661  1.00  9.53           C  
ATOM    104  CE2 PHE A  14      37.924  22.262  22.105  1.00  9.46           C  
ATOM    105  CZ  PHE A  14      36.623  22.622  21.857  1.00  9.39           C  
ATOM    106  N   GLN A  15      37.625  15.546  23.912  1.00  7.27           N  
ATOM    107  CA  GLN A  15      37.774  14.111  23.692  1.00  8.72           C  
ATOM    108  C   GLN A  15      36.527  13.390  23.215  1.00  9.85           C  
ATOM    109  O   GLN A  15      36.674  12.465  22.379  1.00  9.73           O  
ATOM    110  CB  GLN A  15      38.174  13.417  25.003  1.00 11.51           C  
ATOM    111  CG  GLN A  15      39.535  13.888  25.508  1.00 16.00           C  
ATOM    112  CD  GLN A  15      40.754  13.514  24.674  1.00 18.86           C  
ATOM    113  OE1 GLN A  15      41.175  12.345  24.547  1.00 21.07           O  
ATOM    114  NE2 GLN A  15      41.328  14.564  24.069  1.00 20.25           N  
ATOM    115  N   GLN A  16      35.354  13.708  23.771  1.00  9.99           N  
ATOM    116  CA  GLN A  16      34.197  12.922  23.263  1.00 10.39           C  
ATOM    117  C   GLN A  16      33.853  13.408  21.862  1.00  8.69           C  
ATOM    118  O   GLN A  16      33.442  12.577  21.047  1.00  7.64           O  
ATOM    119  CB  GLN A  16      33.007  12.910  24.210  1.00 16.58           C  
ATOM    120  CG  GLN A  16      31.875  13.847  23.948  1.00 25.33           C  
ATOM    121  CD  GLN A  16      30.655  13.866  24.834  1.00 30.49           C  
ATOM    122  OE1 GLN A  16      30.585  14.588  25.861  1.00 33.79           O  
ATOM    123  NE2 GLN A  16      29.639  13.098  24.390  1.00 33.58           N  
ATOM    124  N   GLU A  17      34.000  14.700  21.515  1.00  6.86           N  
ATOM    125  CA  GLU A  17      33.616  15.085  20.153  1.00  6.90           C  
ATOM    126  C   GLU A  17      34.536  14.526  19.095  1.00  6.32           C  
ATOM    127  O   GLU A  17      34.126  14.211  17.975  1.00  6.12           O  
ATOM    128  CB  GLU A  17      33.566  16.607  20.027  1.00  7.25           C  
ATOM    129  CG  GLU A  17      32.388  17.163  20.822  1.00 10.18           C  
ATOM    130  CD  GLU A  17      30.993  16.762  20.416  1.00 11.75           C  
ATOM    131  OE1 GLU A  17      30.818  15.965  19.464  1.00 13.34           O  
ATOM    132  OE2 GLU A  17      29.965  17.199  21.017  1.00 13.52           O  
ATOM    133  N   ILE A  18      35.802  14.402  19.490  1.00  6.90           N  
ATOM    134  CA  ILE A  18      36.777  13.819  18.548  1.00  6.56           C  
ATOM    135  C   ILE A  18      36.406  12.347  18.316  1.00  6.34           C  
ATOM    136  O   ILE A  18      36.415  11.899  17.172  1.00  6.56           O  
ATOM    137  CB  ILE A  18      38.190  13.965  19.117  1.00  5.71           C  
ATOM    138  CG1 ILE A  18      38.585  15.471  19.041  1.00  6.67           C  
ATOM    139  CG2 ILE A  18      39.233  13.157  18.344  1.00  7.44           C  
ATOM    140  CD1 ILE A  18      39.770  15.810  19.959  1.00  8.41           C  
ATOM    141  N   ALA A  19      36.128  11.625  19.389  1.00  7.38           N  
ATOM    142  CA  ALA A  19      35.724  10.220  19.315  1.00  6.86           C  
ATOM    143  C   ALA A  19      34.434  10.155  18.488  1.00  7.74           C  
ATOM    144  O   ALA A  19      34.343   9.323  17.591  1.00  7.33           O  
ATOM    145  CB  ALA A  19      35.471   9.680  20.708  1.00  7.51           C  
ATOM    146  N   ASN A  20      33.481  11.046  18.698  1.00  7.37           N  
ATOM    147  CA  ASN A  20      32.270  11.068  17.902  1.00  8.36           C  
ATOM    148  C   ASN A  20      32.588  11.333  16.432  1.00  8.45           C  
ATOM    149  O   ASN A  20      32.057  10.687  15.540  1.00  8.54           O  
ATOM    150  CB  ASN A  20      31.362  12.227  18.270  1.00 10.68           C  
ATOM    151  CG  ASN A  20      30.609  12.083  19.566  1.00 14.40           C  
ATOM    152  OD1 ASN A  20      29.990  13.054  20.077  1.00 16.09           O  
ATOM    153  ND2 ASN A  20      30.649  10.904  20.191  1.00 14.96           N  
ATOM    154  N   ALA A  21      33.425  12.310  16.126  1.00  8.71           N  
ATOM    155  CA  ALA A  21      33.760  12.639  14.736  1.00  9.15           C  
ATOM    156  C   ALA A  21      34.436  11.494  13.992  1.00  9.44           C  
ATOM    157  O   ALA A  21      34.179  11.243  12.814  1.00  9.10           O  
ATOM    158  CB  ALA A  21      34.684  13.870  14.708  1.00  8.39           C  
ATOM    159  N   ALA A  22      35.374  10.816  14.671  1.00  9.70           N  
ATOM    160  CA  ALA A  22      36.096   9.691  14.089  1.00  9.79           C  
ATOM    161  C   ALA A  22      35.109   8.577  13.773  1.00 10.10           C  
ATOM    162  O   ALA A  22      35.218   7.957  12.711  1.00 10.45           O  
ATOM    163  CB  ALA A  22      37.095   9.204  15.131  1.00  8.60           C  
ATOM    164  N   GLN A  23      34.144   8.298  14.669  1.00 10.05           N  
ATOM    165  CA  GLN A  23      33.137   7.252  14.445  1.00 10.63           C  
ATOM    166  C   GLN A  23      32.213   7.559  13.271  1.00  9.43           C  
ATOM    167  O   GLN A  23      31.886   6.696  12.439  1.00  9.09           O  
ATOM    168  CB  GLN A  23      32.276   7.002  15.676  1.00 15.84           C  
ATOM    169  CG  GLN A  23      31.117   6.028  15.600  1.00 22.76           C  
ATOM    170  CD  GLN A  23      31.348   4.568  15.242  1.00 26.89           C  
ATOM    171  OE1 GLN A  23      30.657   3.940  14.393  1.00 29.87           O  
ATOM    172  NE2 GLN A  23      32.316   3.929  15.926  1.00 30.16           N  
ATOM    173  N   ILE A  24      31.793   8.821  13.140  1.00  8.05           N  
ATOM    174  CA  ILE A  24      30.949   9.244  12.036  1.00  7.92           C  
ATOM    175  C   ILE A  24      31.678   8.969  10.728  1.00  7.50           C  
ATOM    176  O   ILE A  24      31.158   8.447   9.755  1.00  6.24           O  
ATOM    177  CB  ILE A  24      30.659  10.752  12.197  1.00  8.00           C  
ATOM    178  CG1 ILE A  24      29.496  10.803  13.215  1.00  9.15           C  
ATOM    179  CG2 ILE A  24      30.297  11.446  10.882  1.00  8.76           C  
ATOM    180  CD1 ILE A  24      29.248  12.161  13.831  1.00  9.73           C  
ATOM    181  N   TRP A  25      32.948   9.403  10.726  1.00  7.26           N  
ATOM    182  CA  TRP A  25      33.706   9.175   9.489  1.00  6.99           C  
ATOM    183  C   TRP A  25      33.893   7.671   9.284  1.00  7.27           C  
ATOM    184  O   TRP A  25      33.614   7.227   8.170  1.00  6.21           O  
ATOM    185  CB  TRP A  25      35.075   9.864   9.476  1.00  5.52           C  
ATOM    186  CG  TRP A  25      34.965  11.272   8.997  1.00  2.28           C  
ATOM    187  CD1 TRP A  25      35.098  12.382   9.787  1.00  4.00           C  
ATOM    188  CD2 TRP A  25      34.694  11.757   7.698  1.00  4.09           C  
ATOM    189  NE1 TRP A  25      34.953  13.527   9.032  1.00  1.63           N  
ATOM    190  CE2 TRP A  25      34.717  13.167   7.729  1.00  2.55           C  
ATOM    191  CE3 TRP A  25      34.441  11.144   6.453  1.00  5.42           C  
ATOM    192  CZ2 TRP A  25      34.451  13.968   6.612  1.00  5.47           C  
ATOM    193  CZ3 TRP A  25      34.198  11.934   5.343  1.00  4.88           C  
ATOM    194  CH2 TRP A  25      34.191  13.334   5.436  1.00  4.61           C  
ATOM    195  N   ASN A  26      34.261   6.912  10.343  1.00  6.87           N  
ATOM    196  CA  ASN A  26      34.450   5.468  10.163  1.00  6.51           C  
ATOM    197  C   ASN A  26      33.157   4.760   9.730  1.00  7.09           C  
ATOM    198  O   ASN A  26      33.276   3.798   8.959  1.00  5.77           O  
ATOM    199  CB  ASN A  26      34.999   4.795  11.409  1.00  6.96           C  
ATOM    200  CG  ASN A  26      36.436   5.215  11.658  1.00  6.83           C  
ATOM    201  OD1 ASN A  26      37.181   5.731  10.860  1.00  7.43           O  
ATOM    202  ND2 ASN A  26      36.894   5.021  12.894  1.00  9.83           N  
ATOM    203  N   SER A  27      32.015   5.242  10.189  1.00  5.63           N  
ATOM    204  CA  SER A  27      30.744   4.641   9.790  1.00  7.12           C  
ATOM    205  C   SER A  27      30.245   5.109   8.431  1.00  6.50           C  
ATOM    206  O   SER A  27      29.293   4.514   7.884  1.00  7.09           O  
ATOM    207  CB  SER A  27      29.664   4.945  10.856  1.00  9.38           C  
ATOM    208  OG  SER A  27      29.120   6.238  10.619  1.00 16.10           O  
ATOM    209  N   SER A  28      30.892   6.081   7.794  1.00  6.47           N  
ATOM    210  CA  SER A  28      30.472   6.601   6.505  1.00  6.69           C  
ATOM    211  C   SER A  28      31.309   6.168   5.328  1.00  7.55           C  
ATOM    212  O   SER A  28      30.764   6.197   4.215  1.00  7.74           O  
ATOM    213  CB  SER A  28      30.590   8.153   6.512  1.00  7.14           C  
ATOM    214  OG  SER A  28      29.825   8.680   7.585  1.00  8.91           O  
ATOM    215  N   VAL A  29      32.587   5.856   5.561  1.00  7.30           N  
ATOM    216  CA  VAL A  29      33.448   5.530   4.402  1.00  8.44           C  
ATOM    217  C   VAL A  29      34.077   4.145   4.582  1.00  9.25           C  
ATOM    218  O   VAL A  29      34.145   3.591   5.687  1.00 10.87           O  
ATOM    219  CB  VAL A  29      34.552   6.566   4.093  1.00  7.08           C  
ATOM    220  CG1 VAL A  29      33.978   7.941   3.740  1.00  7.50           C  
ATOM    221  CG2 VAL A  29      35.507   6.693   5.279  1.00  7.30           C  
ATOM    222  N   ARG A  30      34.491   3.626   3.441  1.00 10.13           N  
ATOM    223  CA  ARG A  30      35.040   2.300   3.316  1.00 10.43           C  
ATOM    224  C   ARG A  30      36.530   2.186   3.142  1.00 10.42           C  
ATOM    225  O   ARG A  30      37.072   1.165   3.601  1.00 10.48           O  
ATOM    226  CB  ARG A  30      34.506   1.897   1.918  1.00 15.23           C  
ATOM    227  CG  ARG A  30      33.961   0.518   1.742  1.00 21.54           C  
ATOM    228  CD  ARG A  30      34.049   0.059   0.284  1.00 25.69           C  
ATOM    229  NE  ARG A  30      33.469   1.014  -0.680  1.00 29.77           N  
ATOM    230  CZ  ARG A  30      34.066   1.294  -1.859  1.00 31.97           C  
ATOM    231  NH1 ARG A  30      35.098   0.531  -2.272  1.00 32.75           N  
ATOM    232  NH2 ARG A  30      33.685   2.334  -2.626  1.00 32.52           N  
ATOM    233  N   ASN A  31      37.098   3.179   2.424  1.00  9.23           N  
ATOM    234  CA  ASN A  31      38.524   3.034   2.128  1.00  9.51           C  
ATOM    235  C   ASN A  31      39.534   3.605   3.083  1.00  8.67           C  
ATOM    236  O   ASN A  31      40.725   3.370   2.832  1.00 10.24           O  
ATOM    237  CB  ASN A  31      38.804   3.627   0.736  1.00  9.77           C  
ATOM    238  CG  ASN A  31      38.184   2.741  -0.330  1.00 10.53           C  
ATOM    239  OD1 ASN A  31      37.960   3.304  -1.416  1.00 13.87           O  
ATOM    240  ND2 ASN A  31      37.918   1.466  -0.109  1.00 10.61           N  
ATOM    241  N   VAL A  32      39.057   4.261   4.122  1.00  8.12           N  
ATOM    242  CA  VAL A  32      40.057   4.780   5.100  1.00  8.80           C  
ATOM    243  C   VAL A  32      39.370   4.655   6.457  1.00  9.67           C  
ATOM    244  O   VAL A  32      38.145   4.729   6.456  1.00  8.93           O  
ATOM    245  CB  VAL A  32      40.502   6.192   4.710  1.00  9.33           C  
ATOM    246  CG1 VAL A  32      39.290   7.132   4.551  1.00  8.66           C  
ATOM    247  CG2 VAL A  32      41.518   6.804   5.686  1.00  8.69           C  
ATOM    248  N   GLN A  33      40.109   4.425   7.531  1.00  8.98           N  
ATOM    249  CA  GLN A  33      39.606   4.327   8.882  1.00  9.87           C  
ATOM    250  C   GLN A  33      40.474   5.202   9.807  1.00  9.35           C  
ATOM    251  O   GLN A  33      41.687   5.270   9.605  1.00 10.42           O  
ATOM    252  CB  GLN A  33      39.625   2.899   9.462  1.00 10.20           C  
ATOM    253  CG  GLN A  33      38.534   2.064   8.804  1.00 14.19           C  
ATOM    254  CD  GLN A  33      37.081   2.468   8.852  1.00 16.28           C  
ATOM    255  OE1 GLN A  33      36.432   3.100   7.979  1.00 17.65           O  
ATOM    256  NE2 GLN A  33      36.480   2.051   9.970  1.00 15.95           N  
ATOM    257  N   LEU A  34      39.851   5.842  10.786  1.00  9.09           N  
ATOM    258  CA  LEU A  34      40.575   6.704  11.710  1.00  9.25           C  
ATOM    259  C   LEU A  34      40.692   5.952  13.021  1.00 10.70           C  
ATOM    260  O   LEU A  34      39.714   5.338  13.432  1.00 11.42           O  
ATOM    261  CB  LEU A  34      39.800   7.998  11.942  1.00  9.40           C  
ATOM    262  CG  LEU A  34      39.696   8.877  10.695  1.00 10.65           C  
ATOM    263  CD1 LEU A  34      38.729  10.031  10.941  1.00 12.77           C  
ATOM    264  CD2 LEU A  34      41.059   9.510  10.373  1.00  9.91           C  
ATOM    265  N   ARG A  35      41.888   6.003  13.604  1.00 10.51           N  
ATOM    266  CA  ARG A  35      42.036   5.263  14.879  1.00 12.04           C  
ATOM    267  C   ARG A  35      42.960   6.072  15.766  1.00 10.86           C  
ATOM    268  O   ARG A  35      43.813   6.781  15.238  1.00  9.64           O  
ATOM    269  CB  ARG A  35      42.455   3.872  14.429  1.00 17.49           C  
ATOM    270  CG  ARG A  35      43.579   3.177  15.125  1.00 24.24           C  
ATOM    271  CD  ARG A  35      43.887   1.798  14.561  1.00 28.46           C  
ATOM    272  NE  ARG A  35      45.265   1.716  14.017  1.00 33.78           N  
ATOM    273  CZ  ARG A  35      45.934   0.575  13.750  1.00 35.65           C  
ATOM    274  NH1 ARG A  35      45.652  -0.572  14.393  1.00 35.90           N  
ATOM    275  NH2 ARG A  35      46.885   0.563  12.792  1.00 36.59           N  
ATOM    276  N   ALA A  36      42.709   6.067  17.078  1.00 10.19           N  
ATOM    277  CA  ALA A  36      43.582   6.827  17.996  1.00 10.15           C  
ATOM    278  C   ALA A  36      44.748   5.891  18.304  1.00  9.74           C  
ATOM    279  O   ALA A  36      44.587   4.677  18.496  1.00 10.97           O  
ATOM    280  CB  ALA A  36      42.914   7.274  19.281  1.00  7.33           C  
ATOM    281  N   GLY A  37      45.971   6.431  18.330  1.00 11.07           N  
ATOM    282  CA  GLY A  37      47.134   5.612  18.604  1.00 10.51           C  
ATOM    283  C   GLY A  37      48.461   6.359  18.661  1.00 10.53           C  
ATOM    284  O   GLY A  37      48.534   7.588  18.524  1.00 11.29           O  
ATOM    285  N   GLY A  38      49.515   5.558  18.878  1.00 10.50           N  
ATOM    286  CA  GLY A  38      50.876   6.114  18.933  1.00 10.25           C  
ATOM    287  C   GLY A  38      51.465   6.372  17.575  1.00  9.98           C  
ATOM    288  O   GLY A  38      50.968   5.891  16.518  1.00 11.01           O  
ATOM    289  N   ASN A  39      52.554   7.153  17.465  1.00  9.22           N  
ATOM    290  CA  ASN A  39      53.174   7.483  16.177  1.00  9.05           C  
ATOM    291  C   ASN A  39      52.097   8.013  15.220  1.00  9.16           C  
ATOM    292  O   ASN A  39      52.010   7.641  14.051  1.00  9.44           O  
ATOM    293  CB  ASN A  39      53.868   6.227  15.640  1.00  8.53           C  
ATOM    294  CG  ASN A  39      55.017   5.765  16.510  1.00  7.94           C  
ATOM    295  OD1 ASN A  39      55.637   6.576  17.181  1.00  6.40           O  
ATOM    296  ND2 ASN A  39      55.318   4.458  16.570  1.00  8.80           N  
ATOM    297  N   ALA A  40      51.241   8.902  15.741  1.00  9.33           N  
ATOM    298  CA  ALA A  40      50.072   9.415  15.013  1.00  8.36           C  
ATOM    299  C   ALA A  40      50.448  10.224  13.775  1.00  8.69           C  
ATOM    300  O   ALA A  40      51.476  10.907  13.708  1.00  9.80           O  
ATOM    301  CB  ALA A  40      49.219  10.269  15.954  1.00  5.58           C  
ATOM    302  N   ASP A  41      49.556  10.134  12.789  1.00  7.80           N  
ATOM    303  CA  ASP A  41      49.681  10.868  11.538  1.00  6.75           C  
ATOM    304  C   ASP A  41      49.246  12.314  11.742  1.00  5.89           C  
ATOM    305  O   ASP A  41      49.876  13.230  11.187  1.00  7.54           O  
ATOM    306  CB  ASP A  41      48.806  10.240  10.430  1.00  6.26           C  
ATOM    307  CG  ASP A  41      49.256   8.811  10.199  1.00  8.54           C  
ATOM    308  OD1 ASP A  41      50.466   8.701   9.821  1.00  9.23           O  
ATOM    309  OD2 ASP A  41      48.544   7.822  10.422  1.00  8.51           O  
ATOM    310  N   PHE A  42      48.181  12.530  12.512  1.00  5.42           N  
ATOM    311  CA  PHE A  42      47.740  13.912  12.759  1.00  6.33           C  
ATOM    312  C   PHE A  42      47.236  14.010  14.211  1.00  5.86           C  
ATOM    313  O   PHE A  42      46.932  13.012  14.884  1.00  6.77           O  
ATOM    314  CB  PHE A  42      46.705  14.392  11.751  1.00  5.64           C  
ATOM    315  CG  PHE A  42      45.348  13.769  11.858  1.00  6.62           C  
ATOM    316  CD1 PHE A  42      45.061  12.536  11.290  1.00  7.72           C  
ATOM    317  CD2 PHE A  42      44.321  14.513  12.470  1.00  7.59           C  
ATOM    318  CE1 PHE A  42      43.793  11.983  11.387  1.00  7.27           C  
ATOM    319  CE2 PHE A  42      43.042  14.000  12.535  1.00  8.49           C  
ATOM    320  CZ  PHE A  42      42.797  12.729  12.017  1.00  8.68           C  
ATOM    321  N   SER A  43      47.245  15.266  14.666  1.00  6.94           N  
ATOM    322  CA  SER A  43      46.886  15.599  16.031  1.00  7.06           C  
ATOM    323  C   SER A  43      45.885  16.715  16.256  1.00  6.29           C  
ATOM    324  O   SER A  43      45.726  17.569  15.391  1.00  6.89           O  
ATOM    325  CB  SER A  43      48.196  16.215  16.648  1.00  8.92           C  
ATOM    326  OG  SER A  43      49.081  15.129  16.804  1.00 14.28           O  
ATOM    327  N   TYR A  44      45.203  16.710  17.389  1.00  5.63           N  
ATOM    328  CA  TYR A  44      44.228  17.752  17.724  1.00  4.07           C  
ATOM    329  C   TYR A  44      44.677  18.633  18.897  1.00  5.10           C  
ATOM    330  O   TYR A  44      45.232  18.078  19.855  1.00  4.85           O  
ATOM    331  CB  TYR A  44      42.953  17.056  18.146  1.00  3.83           C  
ATOM    332  CG  TYR A  44      42.143  16.364  17.088  1.00  1.63           C  
ATOM    333  CD1 TYR A  44      41.157  17.033  16.389  1.00  1.63           C  
ATOM    334  CD2 TYR A  44      42.353  14.996  16.831  1.00  3.07           C  
ATOM    335  CE1 TYR A  44      40.391  16.397  15.435  1.00  1.63           C  
ATOM    336  CE2 TYR A  44      41.572  14.347  15.883  1.00  1.63           C  
ATOM    337  CZ  TYR A  44      40.585  15.060  15.169  1.00  2.68           C  
ATOM    338  OH  TYR A  44      39.813  14.343  14.287  1.00  4.43           O  
ATOM    339  N   TYR A  45      44.510  19.941  18.754  1.00  1.63           N  
ATOM    340  CA  TYR A  45      44.911  20.935  19.768  1.00  2.49           C  
ATOM    341  C   TYR A  45      43.684  21.784  20.029  1.00  1.63           C  
ATOM    342  O   TYR A  45      42.740  21.720  19.234  1.00  1.63           O  
ATOM    343  CB  TYR A  45      46.032  21.864  19.267  1.00  2.01           C  
ATOM    344  CG  TYR A  45      47.271  21.026  19.034  1.00  4.62           C  
ATOM    345  CD1 TYR A  45      47.547  20.360  17.856  1.00  7.75           C  
ATOM    346  CD2 TYR A  45      48.124  20.844  20.112  1.00  9.77           C  
ATOM    347  CE1 TYR A  45      48.658  19.555  17.693  1.00  9.37           C  
ATOM    348  CE2 TYR A  45      49.262  20.032  19.982  1.00 10.74           C  
ATOM    349  CZ  TYR A  45      49.511  19.406  18.777  1.00 13.08           C  
ATOM    350  OH  TYR A  45      50.655  18.602  18.661  1.00 16.33           O  
ATOM    351  N   GLU A  46      43.712  22.521  21.116  1.00  1.63           N  
ATOM    352  CA  GLU A  46      42.534  23.371  21.399  1.00  1.63           C  
ATOM    353  C   GLU A  46      42.994  24.737  21.894  1.00  1.89           C  
ATOM    354  O   GLU A  46      44.105  24.782  22.455  1.00  5.44           O  
ATOM    355  CB  GLU A  46      41.669  22.710  22.431  1.00  1.63           C  
ATOM    356  CG  GLU A  46      42.314  22.553  23.814  1.00  1.63           C  
ATOM    357  CD  GLU A  46      41.339  21.924  24.815  1.00  4.61           C  
ATOM    358  OE1 GLU A  46      40.954  20.802  24.510  1.00  3.17           O  
ATOM    359  OE2 GLU A  46      41.021  22.501  25.868  1.00  1.63           O  
ATOM    360  N   GLY A  47      42.189  25.785  21.867  1.00  1.63           N  
ATOM    361  CA  GLY A  47      42.521  27.102  22.386  1.00  1.81           C  
ATOM    362  C   GLY A  47      41.552  28.121  21.839  1.00  1.63           C  
ATOM    363  O   GLY A  47      40.407  27.830  21.439  1.00  3.54           O  
ATOM    364  N   ASN A  48      41.985  29.376  21.810  1.00  2.44           N  
ATOM    365  CA  ASN A  48      41.201  30.506  21.307  1.00  3.00           C  
ATOM    366  C   ASN A  48      41.819  31.096  20.046  1.00  5.17           C  
ATOM    367  O   ASN A  48      43.055  31.409  20.008  1.00  5.82           O  
ATOM    368  CB  ASN A  48      41.206  31.648  22.344  1.00  1.63           C  
ATOM    369  CG  ASN A  48      40.223  31.461  23.459  1.00  2.63           C  
ATOM    370  OD1 ASN A  48      40.437  31.456  24.675  1.00  6.10           O  
ATOM    371  ND2 ASN A  48      38.975  31.323  23.059  1.00  1.63           N  
ATOM    372  N   ASP A  49      41.007  31.254  19.026  1.00  4.88           N  
ATOM    373  CA  ASP A  49      41.453  31.876  17.766  1.00  6.22           C  
ATOM    374  C   ASP A  49      40.128  32.414  17.241  1.00  7.04           C  
ATOM    375  O   ASP A  49      39.231  31.608  16.956  1.00  7.98           O  
ATOM    376  CB  ASP A  49      42.160  30.927  16.808  1.00  6.02           C  
ATOM    377  CG  ASP A  49      42.723  31.728  15.634  1.00  6.40           C  
ATOM    378  OD1 ASP A  49      42.082  32.682  15.088  1.00  6.10           O  
ATOM    379  OD2 ASP A  49      43.851  31.399  15.235  1.00  1.63           O  
ATOM    380  N   SER A  50      40.007  33.761  17.139  1.00  8.28           N  
ATOM    381  CA  SER A  50      38.761  34.373  16.671  1.00  8.97           C  
ATOM    382  C   SER A  50      38.460  34.007  15.232  1.00  9.04           C  
ATOM    383  O   SER A  50      37.295  34.202  14.829  1.00 11.65           O  
ATOM    384  CB  SER A  50      38.807  35.899  16.855  1.00 10.41           C  
ATOM    385  OG  SER A  50      39.735  36.360  15.874  1.00 13.06           O  
ATOM    386  N   ARG A  51      39.320  33.420  14.429  1.00  8.23           N  
ATOM    387  CA  ARG A  51      38.955  32.936  13.110  1.00  6.71           C  
ATOM    388  C   ARG A  51      38.241  31.592  13.246  1.00  6.73           C  
ATOM    389  O   ARG A  51      37.717  31.074  12.247  1.00  9.13           O  
ATOM    390  CB  ARG A  51      40.221  32.653  12.280  1.00  8.87           C  
ATOM    391  CG  ARG A  51      40.931  34.012  12.029  1.00 11.45           C  
ATOM    392  CD  ARG A  51      42.292  33.732  11.393  1.00 13.87           C  
ATOM    393  NE  ARG A  51      43.131  32.992  12.371  1.00 14.47           N  
ATOM    394  CZ  ARG A  51      44.447  32.875  12.190  1.00 17.20           C  
ATOM    395  NH1 ARG A  51      45.060  33.204  11.046  1.00 17.82           N  
ATOM    396  NH2 ARG A  51      45.208  32.467  13.209  1.00 17.94           N  
ATOM    397  N   GLY A  52      38.193  30.955  14.415  1.00  2.99           N  
ATOM    398  CA  GLY A  52      37.556  29.659  14.544  1.00  1.63           C  
ATOM    399  C   GLY A  52      38.589  28.545  14.433  1.00  1.63           C  
ATOM    400  O   GLY A  52      39.806  28.744  14.487  1.00  1.63           O  
ATOM    401  N   SER A  53      38.086  27.311  14.323  1.00  1.63           N  
ATOM    402  CA  SER A  53      38.936  26.113  14.204  1.00  1.63           C  
ATOM    403  C   SER A  53      39.487  25.980  12.796  1.00  1.63           C  
ATOM    404  O   SER A  53      38.929  26.560  11.849  1.00  1.63           O  
ATOM    405  CB  SER A  53      38.030  24.892  14.450  1.00  4.04           C  
ATOM    406  OG  SER A  53      37.360  24.978  15.728  1.00  5.12           O  
ATOM    407  N   TYR A  54      40.598  25.291  12.643  1.00  1.63           N  
ATOM    408  CA  TYR A  54      41.194  25.159  11.328  1.00  1.63           C  
ATOM    409  C   TYR A  54      42.063  23.888  11.278  1.00  2.59           C  
ATOM    410  O   TYR A  54      42.390  23.288  12.340  1.00  1.63           O  
ATOM    411  CB  TYR A  54      42.085  26.371  11.039  1.00  2.14           C  
ATOM    412  CG  TYR A  54      43.206  26.648  12.016  1.00  2.00           C  
ATOM    413  CD1 TYR A  54      44.471  26.072  11.900  1.00  3.29           C  
ATOM    414  CD2 TYR A  54      42.971  27.525  13.078  1.00  4.14           C  
ATOM    415  CE1 TYR A  54      45.462  26.413  12.808  1.00  7.18           C  
ATOM    416  CE2 TYR A  54      43.933  27.899  13.970  1.00  6.82           C  
ATOM    417  CZ  TYR A  54      45.194  27.293  13.830  1.00  6.90           C  
ATOM    418  OH  TYR A  54      46.178  27.625  14.745  1.00 10.74           O  
ATOM    419  N   ALA A  55      42.480  23.533  10.091  1.00  1.63           N  
ATOM    420  CA  ALA A  55      43.309  22.366   9.888  1.00  2.04           C  
ATOM    421  C   ALA A  55      44.564  22.810   9.165  1.00  2.84           C  
ATOM    422  O   ALA A  55      44.468  23.632   8.255  1.00  5.46           O  
ATOM    423  CB  ALA A  55      42.630  21.285   9.032  1.00  1.63           C  
ATOM    424  N   GLN A  56      45.717  22.339   9.658  1.00  2.96           N  
ATOM    425  CA  GLN A  56      47.023  22.560   9.018  1.00  4.23           C  
ATOM    426  C   GLN A  56      47.380  21.171   8.413  1.00  1.65           C  
ATOM    427  O   GLN A  56      47.838  20.309   9.112  1.00  1.63           O  
ATOM    428  CB  GLN A  56      48.088  23.046   9.948  1.00  8.20           C  
ATOM    429  CG  GLN A  56      49.517  23.021   9.418  1.00 15.15           C  
ATOM    430  CD  GLN A  56      49.802  24.158   8.439  1.00 18.80           C  
ATOM    431  OE1 GLN A  56      48.925  24.944   8.024  1.00 20.13           O  
ATOM    432  NE2 GLN A  56      51.098  24.206   8.065  1.00 22.04           N  
ATOM    433  N   THR A  57      47.096  20.974   7.131  1.00  1.63           N  
ATOM    434  CA  THR A  57      47.266  19.618   6.636  1.00  1.75           C  
ATOM    435  C   THR A  57      47.623  19.535   5.174  1.00  2.48           C  
ATOM    436  O   THR A  57      47.310  20.401   4.391  1.00  1.63           O  
ATOM    437  CB  THR A  57      45.890  18.921   6.903  1.00  1.63           C  
ATOM    438  OG1 THR A  57      45.889  17.575   6.420  1.00  1.63           O  
ATOM    439  CG2 THR A  57      44.666  19.630   6.269  1.00  1.63           C  
ATOM    440  N   ASP A  58      48.216  18.350   4.845  1.00  4.66           N  
ATOM    441  CA  ASP A  58      48.577  18.130   3.428  1.00  6.56           C  
ATOM    442  C   ASP A  58      47.392  17.553   2.655  1.00  7.16           C  
ATOM    443  O   ASP A  58      47.486  17.235   1.470  1.00  8.46           O  
ATOM    444  CB  ASP A  58      49.772  17.187   3.257  1.00  8.42           C  
ATOM    445  CG  ASP A  58      49.576  15.781   3.762  1.00  9.85           C  
ATOM    446  OD1 ASP A  58      48.534  15.379   4.331  1.00 10.29           O  
ATOM    447  OD2 ASP A  58      50.505  14.935   3.642  1.00 12.31           O  
ATOM    448  N   GLY A  59      46.255  17.346   3.321  1.00  7.10           N  
ATOM    449  CA  GLY A  59      45.085  16.783   2.680  1.00  5.79           C  
ATOM    450  C   GLY A  59      45.106  15.276   2.478  1.00  5.46           C  
ATOM    451  O   GLY A  59      44.221  14.745   1.779  1.00  6.03           O  
ATOM    452  N   HIS A  60      46.050  14.571   3.044  1.00  5.39           N  
ATOM    453  CA  HIS A  60      46.156  13.129   2.918  1.00  5.74           C  
ATOM    454  C   HIS A  60      46.662  12.499   4.199  1.00  6.00           C  
ATOM    455  O   HIS A  60      47.624  11.745   4.286  1.00  8.13           O  
ATOM    456  CB  HIS A  60      46.983  12.714   1.687  1.00  6.37           C  
ATOM    457  CG  HIS A  60      46.693  11.293   1.255  1.00  8.53           C  
ATOM    458  ND1 HIS A  60      45.521  10.886   0.670  1.00  9.62           N  
ATOM    459  CD2 HIS A  60      47.448  10.164   1.369  1.00  9.15           C  
ATOM    460  CE1 HIS A  60      45.546   9.595   0.379  1.00 10.63           C  
ATOM    461  NE2 HIS A  60      46.701   9.151   0.804  1.00  9.86           N  
ATOM    462  N   GLY A  61      45.910  12.797   5.265  1.00  6.49           N  
ATOM    463  CA  GLY A  61      46.179  12.247   6.580  1.00  7.52           C  
ATOM    464  C   GLY A  61      47.137  12.857   7.574  1.00  6.24           C  
ATOM    465  O   GLY A  61      47.185  12.405   8.721  1.00  7.59           O  
ATOM    466  N   ARG A  62      47.891  13.884   7.185  1.00  6.61           N  
ATOM    467  CA  ARG A  62      48.833  14.458   8.115  1.00  7.05           C  
ATOM    468  C   ARG A  62      48.654  15.926   8.456  1.00  6.84           C  
ATOM    469  O   ARG A  62      48.156  16.724   7.652  1.00  6.71           O  
ATOM    470  CB  ARG A  62      50.207  14.370   7.404  1.00 10.37           C  
ATOM    471  CG  ARG A  62      50.620  12.939   7.101  1.00 14.74           C  
ATOM    472  CD  ARG A  62      51.877  13.037   6.246  1.00 20.83           C  
ATOM    473  NE  ARG A  62      52.025  11.800   5.486  1.00 27.77           N  
ATOM    474  CZ  ARG A  62      52.625  10.717   5.985  1.00 29.99           C  
ATOM    475  NH1 ARG A  62      53.218  10.723   7.183  1.00 31.67           N  
ATOM    476  NH2 ARG A  62      52.587   9.634   5.216  1.00 32.05           N  
ATOM    477  N   GLY A  63      49.190  16.207   9.665  1.00  5.41           N  
ATOM    478  CA  GLY A  63      49.210  17.592  10.174  1.00  3.28           C  
ATOM    479  C   GLY A  63      48.502  17.678  11.532  1.00  2.53           C  
ATOM    480  O   GLY A  63      48.640  16.878  12.402  1.00  1.63           O  
ATOM    481  N   TYR A  64      47.752  18.789  11.702  1.00  2.78           N  
ATOM    482  CA  TYR A  64      47.010  18.944  12.959  1.00  2.73           C  
ATOM    483  C   TYR A  64      45.750  19.753  12.775  1.00  2.56           C  
ATOM    484  O   TYR A  64      45.560  20.469  11.779  1.00  1.63           O  
ATOM    485  CB  TYR A  64      47.884  19.606  14.020  1.00  6.41           C  
ATOM    486  CG  TYR A  64      48.383  20.994  13.759  1.00  9.40           C  
ATOM    487  CD1 TYR A  64      49.610  21.194  13.139  1.00 11.36           C  
ATOM    488  CD2 TYR A  64      47.656  22.092  14.201  1.00 13.23           C  
ATOM    489  CE1 TYR A  64      50.072  22.479  12.924  1.00 13.83           C  
ATOM    490  CE2 TYR A  64      48.111  23.398  14.005  1.00 14.90           C  
ATOM    491  CZ  TYR A  64      49.324  23.558  13.344  1.00 15.42           C  
ATOM    492  OH  TYR A  64      49.813  24.853  13.136  1.00 19.05           O  
ATOM    493  N   ILE A  65      44.839  19.688  13.736  1.00  1.63           N  
ATOM    494  CA  ILE A  65      43.584  20.443  13.733  1.00  1.63           C  
ATOM    495  C   ILE A  65      43.564  21.258  15.045  1.00  1.63           C  
ATOM    496  O   ILE A  65      43.883  20.639  16.038  1.00  3.69           O  
ATOM    497  CB  ILE A  65      42.311  19.583  13.663  1.00  1.63           C  
ATOM    498  CG1 ILE A  65      42.198  19.000  12.254  1.00  2.33           C  
ATOM    499  CG2 ILE A  65      41.014  20.338  13.950  1.00  1.63           C  
ATOM    500  CD1 ILE A  65      41.308  17.737  12.311  1.00  2.77           C  
ATOM    501  N   PHE A  66      43.208  22.523  14.977  1.00  1.63           N  
ATOM    502  CA  PHE A  66      43.128  23.397  16.130  1.00  2.18           C  
ATOM    503  C   PHE A  66      41.636  23.606  16.429  1.00  1.63           C  
ATOM    504  O   PHE A  66      40.997  24.101  15.493  1.00  1.63           O  
ATOM    505  CB  PHE A  66      43.771  24.757  15.828  1.00  3.50           C  
ATOM    506  CG  PHE A  66      43.740  25.719  17.005  1.00  5.65           C  
ATOM    507  CD1 PHE A  66      44.766  25.704  17.921  1.00  7.14           C  
ATOM    508  CD2 PHE A  66      42.658  26.599  17.133  1.00  6.36           C  
ATOM    509  CE1 PHE A  66      44.742  26.569  18.996  1.00  7.71           C  
ATOM    510  CE2 PHE A  66      42.638  27.491  18.218  1.00  7.38           C  
ATOM    511  CZ  PHE A  66      43.701  27.439  19.120  1.00  7.73           C  
ATOM    512  N   LEU A  67      41.092  23.231  17.566  1.00  1.63           N  
ATOM    513  CA  LEU A  67      39.670  23.466  17.787  1.00  1.63           C  
ATOM    514  C   LEU A  67      39.499  24.674  18.645  1.00  2.92           C  
ATOM    515  O   LEU A  67      39.957  24.694  19.806  1.00  2.19           O  
ATOM    516  CB  LEU A  67      39.094  22.235  18.533  1.00  1.63           C  
ATOM    517  CG  LEU A  67      39.171  20.999  17.635  1.00  1.63           C  
ATOM    518  CD1 LEU A  67      38.926  19.695  18.412  1.00  1.63           C  
ATOM    519  CD2 LEU A  67      38.123  21.068  16.507  1.00  1.63           C  
ATOM    520  N   ASP A  68      38.792  25.718  18.205  1.00  2.86           N  
ATOM    521  CA  ASP A  68      38.521  26.934  18.950  1.00  2.88           C  
ATOM    522  C   ASP A  68      37.360  26.804  19.909  1.00  3.75           C  
ATOM    523  O   ASP A  68      36.271  26.267  19.673  1.00  2.02           O  
ATOM    524  CB  ASP A  68      38.168  28.012  17.910  1.00  1.63           C  
ATOM    525  CG  ASP A  68      37.789  29.331  18.524  1.00  1.63           C  
ATOM    526  OD1 ASP A  68      38.604  29.910  19.227  1.00  3.04           O  
ATOM    527  OD2 ASP A  68      36.616  29.723  18.329  1.00  6.30           O  
ATOM    528  N   TYR A  69      37.569  27.369  21.133  1.00  2.72           N  
ATOM    529  CA  TYR A  69      36.507  27.296  22.153  1.00  5.26           C  
ATOM    530  C   TYR A  69      35.210  28.012  21.810  1.00  6.11           C  
ATOM    531  O   TYR A  69      34.127  27.433  22.052  1.00  6.64           O  
ATOM    532  CB  TYR A  69      37.007  27.923  23.457  1.00  3.54           C  
ATOM    533  CG  TYR A  69      38.166  27.213  24.109  1.00  5.54           C  
ATOM    534  CD1 TYR A  69      38.182  25.816  24.213  1.00  6.71           C  
ATOM    535  CD2 TYR A  69      39.238  27.896  24.659  1.00  5.68           C  
ATOM    536  CE1 TYR A  69      39.227  25.127  24.812  1.00  7.90           C  
ATOM    537  CE2 TYR A  69      40.289  27.241  25.297  1.00  5.97           C  
ATOM    538  CZ  TYR A  69      40.277  25.858  25.371  1.00  7.32           C  
ATOM    539  OH  TYR A  69      41.290  25.151  25.968  1.00  8.28           O  
ATOM    540  N   GLN A  70      35.289  29.248  21.300  1.00  7.59           N  
ATOM    541  CA  GLN A  70      34.036  29.939  20.976  1.00  7.98           C  
ATOM    542  C   GLN A  70      33.284  29.290  19.821  1.00  8.59           C  
ATOM    543  O   GLN A  70      32.051  29.145  19.976  1.00  9.46           O  
ATOM    544  CB  GLN A  70      34.166  31.422  20.592  1.00 10.18           C  
ATOM    545  CG  GLN A  70      34.556  32.266  21.812  1.00 12.71           C  
ATOM    546  CD  GLN A  70      33.581  32.155  22.984  1.00 15.06           C  
ATOM    547  OE1 GLN A  70      33.941  31.728  24.090  1.00 16.50           O  
ATOM    548  NE2 GLN A  70      32.342  32.482  22.618  1.00 15.76           N  
ATOM    549  N   GLN A  71      33.957  28.916  18.731  1.00  8.58           N  
ATOM    550  CA  GLN A  71      33.214  28.273  17.659  1.00  6.98           C  
ATOM    551  C   GLN A  71      32.545  26.976  18.081  1.00  7.79           C  
ATOM    552  O   GLN A  71      31.416  26.634  17.657  1.00  7.28           O  
ATOM    553  CB  GLN A  71      34.187  27.881  16.551  1.00  7.14           C  
ATOM    554  CG  GLN A  71      33.418  27.531  15.267  1.00  7.58           C  
ATOM    555  CD  GLN A  71      34.356  27.154  14.171  1.00  9.37           C  
ATOM    556  OE1 GLN A  71      35.347  26.476  14.447  1.00 10.46           O  
ATOM    557  NE2 GLN A  71      34.175  27.606  12.929  1.00 12.77           N  
ATOM    558  N   ASN A  72      33.210  26.177  18.929  1.00  7.70           N  
ATOM    559  CA  ASN A  72      32.614  24.917  19.350  1.00  7.83           C  
ATOM    560  C   ASN A  72      31.521  25.136  20.408  1.00  8.59           C  
ATOM    561  O   ASN A  72      30.826  24.160  20.739  1.00  9.45           O  
ATOM    562  CB  ASN A  72      33.720  23.971  19.816  1.00  9.02           C  
ATOM    563  CG  ASN A  72      34.514  23.403  18.634  1.00  8.08           C  
ATOM    564  OD1 ASN A  72      35.534  23.970  18.197  1.00  9.85           O  
ATOM    565  ND2 ASN A  72      34.003  22.316  18.109  1.00  6.37           N  
ATOM    566  N   GLN A  73      31.356  26.321  20.979  1.00  7.41           N  
ATOM    567  CA  GLN A  73      30.257  26.530  21.900  1.00  8.94           C  
ATOM    568  C   GLN A  73      29.107  27.123  21.103  1.00 10.37           C  
ATOM    569  O   GLN A  73      27.914  26.870  21.403  1.00 13.18           O  
ATOM    570  CB  GLN A  73      30.707  27.531  22.956  1.00  9.22           C  
ATOM    571  CG  GLN A  73      31.585  26.770  23.954  1.00 12.62           C  
ATOM    572  CD  GLN A  73      32.185  27.841  24.857  1.00 15.14           C  
ATOM    573  OE1 GLN A  73      31.520  28.232  25.814  1.00 18.60           O  
ATOM    574  NE2 GLN A  73      33.361  28.305  24.547  1.00 17.38           N  
ATOM    575  N   GLN A  74      29.363  27.908  20.046  1.00  9.82           N  
ATOM    576  CA  GLN A  74      28.258  28.518  19.318  1.00 10.81           C  
ATOM    577  C   GLN A  74      27.735  27.646  18.198  1.00  9.93           C  
ATOM    578  O   GLN A  74      26.587  27.872  17.776  1.00 10.67           O  
ATOM    579  CB  GLN A  74      28.724  29.848  18.739  1.00 16.18           C  
ATOM    580  CG  GLN A  74      29.460  30.781  19.659  1.00 22.72           C  
ATOM    581  CD  GLN A  74      28.907  31.350  20.917  1.00 26.38           C  
ATOM    582  OE1 GLN A  74      28.948  30.923  22.085  1.00 28.97           O  
ATOM    583  NE2 GLN A  74      28.348  32.557  20.711  1.00 30.01           N  
ATOM    584  N   TYR A  75      28.482  26.687  17.686  1.00  6.91           N  
ATOM    585  CA  TYR A  75      28.049  25.823  16.596  1.00  6.65           C  
ATOM    586  C   TYR A  75      28.120  24.395  17.146  1.00  6.21           C  
ATOM    587  O   TYR A  75      28.729  24.251  18.219  1.00  7.30           O  
ATOM    588  CB  TYR A  75      29.019  25.836  15.419  1.00  6.88           C  
ATOM    589  CG  TYR A  75      28.954  27.136  14.670  1.00  7.60           C  
ATOM    590  CD1 TYR A  75      29.557  28.273  15.215  1.00  8.99           C  
ATOM    591  CD2 TYR A  75      28.290  27.245  13.478  1.00  8.65           C  
ATOM    592  CE1 TYR A  75      29.489  29.487  14.577  1.00 10.73           C  
ATOM    593  CE2 TYR A  75      28.233  28.458  12.802  1.00 10.21           C  
ATOM    594  CZ  TYR A  75      28.815  29.541  13.362  1.00 11.22           C  
ATOM    595  OH  TYR A  75      28.775  30.779  12.737  1.00 14.81           O  
ATOM    596  N   ASP A  76      27.493  23.447  16.475  1.00  5.74           N  
ATOM    597  CA  ASP A  76      27.564  22.084  16.997  1.00  6.04           C  
ATOM    598  C   ASP A  76      29.011  21.621  16.887  1.00  5.16           C  
ATOM    599  O   ASP A  76      29.604  21.577  15.775  1.00  5.19           O  
ATOM    600  CB  ASP A  76      26.631  21.275  16.045  1.00  5.16           C  
ATOM    601  CG  ASP A  76      26.639  19.898  16.611  1.00  6.21           C  
ATOM    602  OD1 ASP A  76      25.860  19.705  17.583  1.00  5.91           O  
ATOM    603  OD2 ASP A  76      27.454  19.001  16.311  1.00  1.63           O  
ATOM    604  N   SER A  77      29.590  21.171  17.980  1.00  3.91           N  
ATOM    605  CA  SER A  77      30.979  20.739  18.002  1.00  5.32           C  
ATOM    606  C   SER A  77      31.278  19.477  17.235  1.00  3.58           C  
ATOM    607  O   SER A  77      32.359  19.261  16.707  1.00  6.76           O  
ATOM    608  CB  SER A  77      31.407  20.497  19.475  1.00  2.31           C  
ATOM    609  OG  SER A  77      32.794  20.371  19.537  1.00  1.63           O  
ATOM    610  N   THR A  78      30.304  18.536  17.159  1.00  2.39           N  
ATOM    611  CA  THR A  78      30.618  17.335  16.363  1.00  1.63           C  
ATOM    612  C   THR A  78      30.700  17.744  14.895  1.00  1.63           C  
ATOM    613  O   THR A  78      31.514  17.182  14.172  1.00  1.63           O  
ATOM    614  CB  THR A  78      29.491  16.283  16.441  1.00  1.63           C  
ATOM    615  OG1 THR A  78      29.148  16.220  17.830  1.00  1.72           O  
ATOM    616  CG2 THR A  78      29.941  14.933  15.926  1.00  1.63           C  
ATOM    617  N   ARG A  79      29.851  18.708  14.460  1.00  1.63           N  
ATOM    618  CA  ARG A  79      29.915  19.125  13.064  1.00  1.63           C  
ATOM    619  C   ARG A  79      31.253  19.837  12.821  1.00  1.63           C  
ATOM    620  O   ARG A  79      31.919  19.591  11.798  1.00  1.63           O  
ATOM    621  CB  ARG A  79      28.703  20.006  12.679  1.00  2.26           C  
ATOM    622  CG  ARG A  79      28.869  20.530  11.250  1.00  1.80           C  
ATOM    623  CD  ARG A  79      27.823  21.544  10.930  1.00  2.85           C  
ATOM    624  NE  ARG A  79      27.955  22.050   9.595  1.00  3.82           N  
ATOM    625  CZ  ARG A  79      27.579  21.595   8.396  1.00  4.13           C  
ATOM    626  NH1 ARG A  79      26.950  20.419   8.244  1.00  3.26           N  
ATOM    627  NH2 ARG A  79      27.805  22.314   7.282  1.00  5.16           N  
ATOM    628  N   VAL A  80      31.653  20.672  13.767  1.00  1.63           N  
ATOM    629  CA  VAL A  80      32.926  21.398  13.614  1.00  1.63           C  
ATOM    630  C   VAL A  80      34.096  20.401  13.498  1.00  1.63           C  
ATOM    631  O   VAL A  80      34.892  20.503  12.538  1.00  1.63           O  
ATOM    632  CB  VAL A  80      33.160  22.424  14.721  1.00  1.63           C  
ATOM    633  CG1 VAL A  80      34.534  23.093  14.618  1.00  5.04           C  
ATOM    634  CG2 VAL A  80      32.119  23.549  14.588  1.00  1.63           C  
ATOM    635  N   THR A  81      34.078  19.498  14.443  1.00  1.63           N  
ATOM    636  CA  THR A  81      35.176  18.506  14.500  1.00  1.84           C  
ATOM    637  C   THR A  81      35.221  17.589  13.298  1.00  1.63           C  
ATOM    638  O   THR A  81      36.305  17.418  12.705  1.00  1.63           O  
ATOM    639  CB  THR A  81      35.101  17.800  15.871  1.00  1.63           C  
ATOM    640  OG1 THR A  81      35.118  18.758  16.965  1.00  5.92           O  
ATOM    641  CG2 THR A  81      36.381  16.988  16.041  1.00  1.63           C  
ATOM    642  N   ALA A  82      34.073  17.050  12.919  1.00  1.63           N  
ATOM    643  CA  ALA A  82      33.975  16.196  11.754  1.00  1.63           C  
ATOM    644  C   ALA A  82      34.330  16.996  10.503  1.00  1.63           C  
ATOM    645  O   ALA A  82      34.970  16.414   9.636  1.00  1.63           O  
ATOM    646  CB  ALA A  82      32.574  15.604  11.580  1.00  1.63           C  
ATOM    647  N   HIS A  83      33.924  18.258  10.360  1.00  1.63           N  
ATOM    648  CA  HIS A  83      34.264  19.088   9.191  1.00  1.63           C  
ATOM    649  C   HIS A  83      35.779  19.250   9.019  1.00  1.63           C  
ATOM    650  O   HIS A  83      36.384  19.016   7.949  1.00  1.63           O  
ATOM    651  CB  HIS A  83      33.506  20.438   9.412  1.00  1.63           C  
ATOM    652  CG  HIS A  83      33.969  21.437   8.413  1.00  1.63           C  
ATOM    653  ND1 HIS A  83      33.435  21.514   7.150  1.00  1.63           N  
ATOM    654  CD2 HIS A  83      34.979  22.323   8.525  1.00  1.63           C  
ATOM    655  CE1 HIS A  83      34.050  22.429   6.426  1.00  1.63           C  
ATOM    656  NE2 HIS A  83      34.929  22.900   7.285  1.00  3.70           N  
ATOM    657  N   GLU A  84      36.422  19.740  10.099  1.00  1.63           N  
ATOM    658  CA  GLU A  84      37.888  19.907  10.081  1.00  2.44           C  
ATOM    659  C   GLU A  84      38.634  18.622   9.764  1.00  2.08           C  
ATOM    660  O   GLU A  84      39.622  18.638   9.038  1.00  1.63           O  
ATOM    661  CB  GLU A  84      38.340  20.528  11.405  1.00  3.09           C  
ATOM    662  CG  GLU A  84      37.888  21.969  11.613  1.00  5.11           C  
ATOM    663  CD  GLU A  84      38.117  22.975  10.479  1.00  6.32           C  
ATOM    664  OE1 GLU A  84      39.108  22.960   9.753  1.00  5.29           O  
ATOM    665  OE2 GLU A  84      37.222  23.826  10.278  1.00  6.95           O  
ATOM    666  N   THR A  85      38.180  17.501  10.299  1.00  1.63           N  
ATOM    667  CA  THR A  85      38.748  16.179  10.003  1.00  1.63           C  
ATOM    668  C   THR A  85      38.553  15.885   8.512  1.00  3.03           C  
ATOM    669  O   THR A  85      39.507  15.369   7.864  1.00  1.63           O  
ATOM    670  CB  THR A  85      38.052  15.187  10.954  1.00  3.26           C  
ATOM    671  OG1 THR A  85      38.374  15.605  12.261  1.00  1.63           O  
ATOM    672  CG2 THR A  85      38.441  13.733  10.718  1.00  6.97           C  
ATOM    673  N   GLY A  86      37.461  16.309   7.858  1.00  1.63           N  
ATOM    674  CA  GLY A  86      37.280  16.136   6.423  1.00  1.63           C  
ATOM    675  C   GLY A  86      38.441  16.730   5.631  1.00  1.63           C  
ATOM    676  O   GLY A  86      38.782  16.206   4.543  1.00  1.63           O  
ATOM    677  N   HIS A  87      39.020  17.835   6.112  1.00  1.63           N  
ATOM    678  CA  HIS A  87      40.189  18.437   5.441  1.00  2.14           C  
ATOM    679  C   HIS A  87      41.437  17.574   5.419  1.00  2.46           C  
ATOM    680  O   HIS A  87      42.148  17.489   4.406  1.00  1.63           O  
ATOM    681  CB  HIS A  87      40.596  19.740   6.151  1.00  1.63           C  
ATOM    682  CG  HIS A  87      39.593  20.777   5.769  1.00  1.63           C  
ATOM    683  ND1 HIS A  87      39.101  20.929   4.474  1.00  1.63           N  
ATOM    684  CD2 HIS A  87      39.006  21.700   6.579  1.00  1.63           C  
ATOM    685  CE1 HIS A  87      38.237  21.903   4.434  1.00  1.63           C  
ATOM    686  NE2 HIS A  87      38.255  22.313   5.656  1.00  1.63           N  
ATOM    687  N   VAL A  88      41.642  16.916   6.567  1.00  1.63           N  
ATOM    688  CA  VAL A  88      42.763  15.966   6.703  1.00  2.70           C  
ATOM    689  C   VAL A  88      42.479  14.807   5.765  1.00  1.63           C  
ATOM    690  O   VAL A  88      43.428  14.241   5.151  1.00  4.56           O  
ATOM    691  CB  VAL A  88      42.927  15.478   8.170  1.00  1.63           C  
ATOM    692  CG1 VAL A  88      44.010  14.439   8.352  1.00  1.63           C  
ATOM    693  CG2 VAL A  88      43.295  16.694   9.029  1.00  1.63           C  
ATOM    694  N   LEU A  89      41.186  14.462   5.529  1.00  1.82           N  
ATOM    695  CA  LEU A  89      40.934  13.362   4.586  1.00  1.63           C  
ATOM    696  C   LEU A  89      41.036  13.800   3.133  1.00  1.63           C  
ATOM    697  O   LEU A  89      41.045  12.914   2.292  1.00  1.63           O  
ATOM    698  CB  LEU A  89      39.593  12.680   4.894  1.00  1.63           C  
ATOM    699  CG  LEU A  89      39.491  12.066   6.302  1.00  1.63           C  
ATOM    700  CD1 LEU A  89      38.097  11.536   6.580  1.00  3.49           C  
ATOM    701  CD2 LEU A  89      40.403  10.852   6.418  1.00  4.93           C  
ATOM    702  N   GLY A  90      41.090  15.087   2.834  1.00  1.63           N  
ATOM    703  CA  GLY A  90      41.280  15.570   1.454  1.00  1.63           C  
ATOM    704  C   GLY A  90      40.181  16.403   0.904  1.00  1.77           C  
ATOM    705  O   GLY A  90      40.280  16.873  -0.280  1.00  1.63           O  
ATOM    706  N   LEU A  91      39.088  16.660   1.661  1.00  1.63           N  
ATOM    707  CA  LEU A  91      38.005  17.471   1.096  1.00  1.63           C  
ATOM    708  C   LEU A  91      38.156  18.966   1.321  1.00  1.63           C  
ATOM    709  O   LEU A  91      38.536  19.447   2.379  1.00  1.63           O  
ATOM    710  CB  LEU A  91      36.636  17.097   1.680  1.00  1.63           C  
ATOM    711  CG  LEU A  91      36.305  15.624   1.575  1.00  1.63           C  
ATOM    712  CD1 LEU A  91      34.906  15.362   2.174  1.00  1.63           C  
ATOM    713  CD2 LEU A  91      36.220  15.100   0.164  1.00  4.06           C  
ATOM    714  N   PRO A  92      37.832  19.769   0.316  1.00  1.63           N  
ATOM    715  CA  PRO A  92      37.953  21.196   0.424  1.00  1.63           C  
ATOM    716  C   PRO A  92      36.732  21.881   1.025  1.00  1.63           C  
ATOM    717  O   PRO A  92      35.626  21.318   1.086  1.00  1.63           O  
ATOM    718  CB  PRO A  92      38.112  21.634  -1.078  1.00  1.63           C  
ATOM    719  CG  PRO A  92      37.166  20.637  -1.741  1.00  1.63           C  
ATOM    720  CD  PRO A  92      37.364  19.340  -1.031  1.00  2.51           C  
ATOM    721  N   ASP A  93      37.013  23.109   1.406  1.00  1.63           N  
ATOM    722  CA  ASP A  93      35.894  23.916   1.892  1.00  4.51           C  
ATOM    723  C   ASP A  93      34.911  24.272   0.775  1.00  5.26           C  
ATOM    724  O   ASP A  93      35.377  24.498  -0.350  1.00  1.63           O  
ATOM    725  CB  ASP A  93      36.385  25.306   2.340  1.00  4.28           C  
ATOM    726  CG  ASP A  93      36.995  25.254   3.725  1.00  5.34           C  
ATOM    727  OD1 ASP A  93      36.048  24.897   4.444  1.00  8.45           O  
ATOM    728  OD2 ASP A  93      38.147  25.492   4.107  1.00  8.70           O  
ATOM    729  N   HIS A  94      33.609  24.288   1.082  1.00  6.07           N  
ATOM    730  CA  HIS A  94      32.591  24.628   0.098  1.00  7.15           C  
ATOM    731  C   HIS A  94      31.494  25.410   0.859  1.00  6.05           C  
ATOM    732  O   HIS A  94      30.384  24.975   1.037  1.00  7.15           O  
ATOM    733  CB  HIS A  94      31.990  23.379  -0.543  1.00  8.23           C  
ATOM    734  CG  HIS A  94      31.074  23.710  -1.683  1.00 10.42           C  
ATOM    735  ND1 HIS A  94      29.802  23.226  -1.746  1.00 12.10           N  
ATOM    736  CD2 HIS A  94      31.256  24.485  -2.793  1.00 12.04           C  
ATOM    737  CE1 HIS A  94      29.198  23.669  -2.843  1.00 11.39           C  
ATOM    738  NE2 HIS A  94      30.046  24.451  -3.478  1.00 12.92           N  
ATOM    739  N   TYR A  95      31.866  26.603   1.326  1.00  7.51           N  
ATOM    740  CA  TYR A  95      31.023  27.444   2.159  1.00  8.65           C  
ATOM    741  C   TYR A  95      29.639  27.754   1.631  1.00  9.44           C  
ATOM    742  O   TYR A  95      28.762  28.012   2.471  1.00 10.59           O  
ATOM    743  CB  TYR A  95      31.757  28.789   2.399  1.00  8.46           C  
ATOM    744  CG  TYR A  95      33.120  28.662   3.056  1.00  8.77           C  
ATOM    745  CD1 TYR A  95      33.377  27.832   4.159  1.00  9.86           C  
ATOM    746  CD2 TYR A  95      34.165  29.465   2.572  1.00  9.48           C  
ATOM    747  CE1 TYR A  95      34.647  27.776   4.734  1.00 10.25           C  
ATOM    748  CE2 TYR A  95      35.440  29.408   3.142  1.00  9.24           C  
ATOM    749  CZ  TYR A  95      35.650  28.572   4.231  1.00  9.99           C  
ATOM    750  OH  TYR A  95      36.905  28.542   4.823  1.00  9.87           O  
ATOM    751  N   GLN A  96      29.413  27.706   0.330  1.00  9.64           N  
ATOM    752  CA  GLN A  96      28.074  28.006  -0.187  1.00 10.81           C  
ATOM    753  C   GLN A  96      27.135  26.825  -0.201  1.00  9.96           C  
ATOM    754  O   GLN A  96      25.966  26.960  -0.578  1.00 11.60           O  
ATOM    755  CB  GLN A  96      28.197  28.550  -1.606  1.00 13.52           C  
ATOM    756  CG  GLN A  96      28.880  27.661  -2.617  1.00 17.82           C  
ATOM    757  CD  GLN A  96      30.390  27.757  -2.748  1.00 21.24           C  
ATOM    758  OE1 GLN A  96      31.153  27.705  -1.769  1.00 22.00           O  
ATOM    759  NE2 GLN A  96      30.924  27.850  -3.994  1.00 22.22           N  
ATOM    760  N   GLY A  97      27.566  25.645   0.207  1.00  8.76           N  
ATOM    761  CA  GLY A  97      26.694  24.489   0.184  1.00  7.59           C  
ATOM    762  C   GLY A  97      25.711  24.481   1.347  1.00  6.15           C  
ATOM    763  O   GLY A  97      25.895  25.258   2.279  1.00  5.14           O  
ATOM    764  N   PRO A  98      24.716  23.604   1.279  1.00  7.37           N  
ATOM    765  CA  PRO A  98      23.707  23.470   2.295  1.00  7.37           C  
ATOM    766  C   PRO A  98      24.204  22.749   3.547  1.00  7.31           C  
ATOM    767  O   PRO A  98      25.322  22.229   3.579  1.00  7.75           O  
ATOM    768  CB  PRO A  98      22.601  22.600   1.633  1.00  7.47           C  
ATOM    769  CG  PRO A  98      23.433  21.737   0.743  1.00  7.49           C  
ATOM    770  CD  PRO A  98      24.517  22.641   0.185  1.00  7.01           C  
ATOM    771  N   CYS A  99      23.287  22.674   4.519  1.00  7.38           N  
ATOM    772  CA  CYS A  99      23.600  21.989   5.773  1.00  7.50           C  
ATOM    773  C   CYS A  99      23.880  20.506   5.549  1.00  7.08           C  
ATOM    774  O   CYS A  99      24.741  19.935   6.257  1.00  7.42           O  
ATOM    775  CB  CYS A  99      22.420  22.204   6.743  1.00  7.20           C  
ATOM    776  SG  CYS A  99      22.678  21.492   8.382  1.00  8.54           S  
ATOM    777  N   SER A 100      23.235  19.895   4.552  1.00  7.19           N  
ATOM    778  CA  SER A 100      23.519  18.466   4.310  1.00  7.00           C  
ATOM    779  C   SER A 100      24.908  18.158   3.774  1.00  5.60           C  
ATOM    780  O   SER A 100      25.280  16.968   3.722  1.00  6.39           O  
ATOM    781  CB  SER A 100      22.428  17.947   3.360  1.00  8.15           C  
ATOM    782  OG  SER A 100      22.365  18.845   2.267  1.00  7.56           O  
ATOM    783  N   GLU A 101      25.742  19.095   3.400  1.00  4.45           N  
ATOM    784  CA  GLU A 101      27.104  19.018   2.968  1.00  3.21           C  
ATOM    785  C   GLU A 101      27.952  19.315   4.243  1.00  3.37           C  
ATOM    786  O   GLU A 101      27.860  20.425   4.817  1.00  1.63           O  
ATOM    787  CB  GLU A 101      27.673  20.094   2.038  1.00  7.65           C  
ATOM    788  CG  GLU A 101      27.447  19.782   0.592  1.00 11.63           C  
ATOM    789  CD  GLU A 101      28.037  20.759  -0.398  1.00 13.08           C  
ATOM    790  OE1 GLU A 101      29.050  21.401  -0.150  1.00 14.67           O  
ATOM    791  OE2 GLU A 101      27.371  20.821  -1.466  1.00 17.42           O  
ATOM    792  N   LEU A 102      28.652  18.289   4.687  1.00  1.63           N  
ATOM    793  CA  LEU A 102      29.462  18.556   5.883  1.00  1.63           C  
ATOM    794  C   LEU A 102      30.510  19.651   5.581  1.00  1.63           C  
ATOM    795  O   LEU A 102      30.880  20.399   6.472  1.00  1.63           O  
ATOM    796  CB  LEU A 102      30.188  17.294   6.342  1.00  1.63           C  
ATOM    797  CG  LEU A 102      31.190  17.390   7.511  1.00  2.69           C  
ATOM    798  CD1 LEU A 102      30.574  17.798   8.837  1.00  2.54           C  
ATOM    799  CD2 LEU A 102      31.823  15.997   7.698  1.00  1.63           C  
ATOM    800  N   MET A 103      31.033  19.711   4.343  1.00  1.63           N  
ATOM    801  CA  MET A 103      32.107  20.628   3.979  1.00  1.63           C  
ATOM    802  C   MET A 103      31.747  22.070   3.696  1.00  2.58           C  
ATOM    803  O   MET A 103      32.641  22.929   3.482  1.00  2.94           O  
ATOM    804  CB  MET A 103      32.989  20.028   2.877  1.00  1.63           C  
ATOM    805  CG  MET A 103      33.547  18.647   3.242  1.00  1.63           C  
ATOM    806  SD  MET A 103      34.258  18.495   4.915  1.00  1.63           S  
ATOM    807  CE  MET A 103      35.659  19.684   4.728  1.00  1.63           C  
ATOM    808  N   SER A 104      30.470  22.388   3.907  1.00  2.73           N  
ATOM    809  CA  SER A 104      29.997  23.777   3.890  1.00  3.38           C  
ATOM    810  C   SER A 104      30.365  24.410   5.226  1.00  5.19           C  
ATOM    811  O   SER A 104      30.306  25.655   5.425  1.00  7.47           O  
ATOM    812  CB  SER A 104      28.503  23.917   3.630  1.00  1.63           C  
ATOM    813  OG  SER A 104      27.785  23.279   4.650  1.00  3.85           O  
ATOM    814  N   GLY A 105      30.774  23.648   6.249  1.00  4.75           N  
ATOM    815  CA  GLY A 105      31.220  24.118   7.546  1.00  6.32           C  
ATOM    816  C   GLY A 105      30.282  25.148   8.180  1.00  6.57           C  
ATOM    817  O   GLY A 105      29.104  24.826   8.327  1.00  7.13           O  
ATOM    818  N   GLY A 106      30.722  26.349   8.535  1.00  6.54           N  
ATOM    819  CA  GLY A 106      29.840  27.330   9.145  1.00  6.33           C  
ATOM    820  C   GLY A 106      28.924  28.088   8.207  1.00  7.18           C  
ATOM    821  O   GLY A 106      28.056  28.823   8.685  1.00  8.40           O  
ATOM    822  N   GLY A 107      29.032  27.951   6.887  1.00  6.87           N  
ATOM    823  CA  GLY A 107      28.155  28.626   5.922  1.00  7.49           C  
ATOM    824  C   GLY A 107      26.686  28.656   6.326  1.00  6.91           C  
ATOM    825  O   GLY A 107      26.062  29.756   6.404  1.00  9.28           O  
ATOM    826  N   PRO A 108      26.065  27.494   6.561  1.00  6.65           N  
ATOM    827  CA  PRO A 108      24.650  27.418   6.931  1.00  6.00           C  
ATOM    828  C   PRO A 108      24.327  28.049   8.281  1.00  7.10           C  
ATOM    829  O   PRO A 108      23.142  28.277   8.511  1.00  8.59           O  
ATOM    830  CB  PRO A 108      24.287  25.937   6.897  1.00  5.06           C  
ATOM    831  CG  PRO A 108      25.422  25.253   6.216  1.00  5.51           C  
ATOM    832  CD  PRO A 108      26.631  26.152   6.394  1.00  5.03           C  
ATOM    833  N   GLY A 109      25.270  28.366   9.127  1.00  7.86           N  
ATOM    834  CA  GLY A 109      24.992  29.001  10.398  1.00  7.16           C  
ATOM    835  C   GLY A 109      24.848  27.979  11.521  1.00  7.60           C  
ATOM    836  O   GLY A 109      24.877  26.749  11.288  1.00  8.19           O  
ATOM    837  N   PRO A 110      24.674  28.494  12.734  1.00  8.41           N  
ATOM    838  CA  PRO A 110      24.588  27.693  13.941  1.00  8.74           C  
ATOM    839  C   PRO A 110      23.338  26.825  14.080  1.00  8.76           C  
ATOM    840  O   PRO A 110      23.278  25.904  14.936  1.00  8.97           O  
ATOM    841  CB  PRO A 110      24.834  28.699  15.074  1.00  8.97           C  
ATOM    842  CG  PRO A 110      24.511  30.033  14.504  1.00  9.84           C  
ATOM    843  CD  PRO A 110      24.639  29.951  13.020  1.00  8.58           C  
ATOM    844  N   SER A 111      22.326  27.071  13.244  1.00  7.43           N  
ATOM    845  CA  SER A 111      21.141  26.217  13.270  1.00  8.51           C  
ATOM    846  C   SER A 111      21.457  24.867  12.595  1.00  8.53           C  
ATOM    847  O   SER A 111      20.710  23.896  12.874  1.00  7.98           O  
ATOM    848  CB  SER A 111      19.910  26.834  12.598  1.00 10.72           C  
ATOM    849  OG  SER A 111      20.126  26.931  11.192  1.00 12.96           O  
ATOM    850  N   CYS A 112      22.508  24.798  11.791  1.00  5.94           N  
ATOM    851  CA  CYS A 112      22.913  23.580  11.116  1.00  5.91           C  
ATOM    852  C   CYS A 112      23.741  22.691  12.043  1.00  6.64           C  
ATOM    853  O   CYS A 112      24.870  23.058  12.428  1.00  8.72           O  
ATOM    854  CB  CYS A 112      23.709  23.940   9.847  1.00  4.26           C  
ATOM    855  SG  CYS A 112      24.355  22.427   9.075  1.00  2.69           S  
ATOM    856  N   THR A 113      23.197  21.525  12.465  1.00  6.23           N  
ATOM    857  CA  THR A 113      23.959  20.659  13.375  1.00  7.39           C  
ATOM    858  C   THR A 113      24.449  19.324  12.822  1.00  7.68           C  
ATOM    859  O   THR A 113      25.155  18.574  13.521  1.00  9.44           O  
ATOM    860  CB  THR A 113      23.117  20.348  14.627  1.00  7.25           C  
ATOM    861  OG1 THR A 113      21.997  19.539  14.242  1.00  8.96           O  
ATOM    862  CG2 THR A 113      22.601  21.669  15.230  1.00  8.89           C  
ATOM    863  N   ASN A 114      24.087  19.014  11.582  1.00  6.94           N  
ATOM    864  CA  ASN A 114      24.477  17.750  10.939  1.00  5.24           C  
ATOM    865  C   ASN A 114      25.985  17.546  10.876  1.00  4.65           C  
ATOM    866  O   ASN A 114      26.703  18.336  10.258  1.00  3.31           O  
ATOM    867  CB  ASN A 114      23.895  17.776   9.494  1.00  5.51           C  
ATOM    868  CG  ASN A 114      24.463  16.664   8.609  1.00  5.98           C  
ATOM    869  OD1 ASN A 114      24.464  15.500   9.042  1.00  6.16           O  
ATOM    870  ND2 ASN A 114      25.052  17.053   7.498  1.00  7.06           N  
ATOM    871  N   PRO A 115      26.469  16.443  11.479  1.00  5.34           N  
ATOM    872  CA  PRO A 115      27.902  16.145  11.428  1.00  5.50           C  
ATOM    873  C   PRO A 115      28.219  15.106  10.347  1.00  5.65           C  
ATOM    874  O   PRO A 115      29.384  14.738  10.229  1.00  6.35           O  
ATOM    875  CB  PRO A 115      28.117  15.554  12.836  1.00  5.33           C  
ATOM    876  CG  PRO A 115      26.833  14.838  13.099  1.00  5.02           C  
ATOM    877  CD  PRO A 115      25.716  15.497  12.308  1.00  4.40           C  
ATOM    878  N   TYR A 116      27.262  14.614   9.576  1.00  5.26           N  
ATOM    879  CA  TYR A 116      27.515  13.595   8.568  1.00  6.77           C  
ATOM    880  C   TYR A 116      27.875  14.049   7.176  1.00  5.54           C  
ATOM    881  O   TYR A 116      27.172  14.872   6.611  1.00  6.32           O  
ATOM    882  CB  TYR A 116      26.200  12.767   8.363  1.00  8.01           C  
ATOM    883  CG  TYR A 116      26.027  11.776   9.507  1.00 11.18           C  
ATOM    884  CD1 TYR A 116      26.790  10.613   9.503  1.00 12.41           C  
ATOM    885  CD2 TYR A 116      25.189  12.027  10.562  1.00 12.96           C  
ATOM    886  CE1 TYR A 116      26.678   9.708  10.546  1.00 15.76           C  
ATOM    887  CE2 TYR A 116      25.073  11.126  11.629  1.00 14.87           C  
ATOM    888  CZ  TYR A 116      25.826   9.983  11.594  1.00 15.61           C  
ATOM    889  OH  TYR A 116      25.772   9.028  12.624  1.00 20.56           O  
ATOM    890  N   PRO A 117      28.808  13.419   6.503  1.00  5.73           N  
ATOM    891  CA  PRO A 117      29.100  13.747   5.115  1.00  5.63           C  
ATOM    892  C   PRO A 117      27.961  13.227   4.208  1.00  5.76           C  
ATOM    893  O   PRO A 117      27.379  12.159   4.501  1.00  6.05           O  
ATOM    894  CB  PRO A 117      30.462  13.091   4.830  1.00  6.47           C  
ATOM    895  CG  PRO A 117      30.512  11.980   5.821  1.00  7.43           C  
ATOM    896  CD  PRO A 117      29.681  12.353   7.052  1.00  6.60           C  
ATOM    897  N   ASN A 118      27.693  13.946   3.111  1.00  6.78           N  
ATOM    898  CA  ASN A 118      26.621  13.463   2.228  1.00  6.21           C  
ATOM    899  C   ASN A 118      27.173  12.363   1.305  1.00  7.72           C  
ATOM    900  O   ASN A 118      28.358  11.963   1.410  1.00  7.68           O  
ATOM    901  CB  ASN A 118      25.971  14.629   1.524  1.00  5.67           C  
ATOM    902  CG  ASN A 118      26.772  15.332   0.472  1.00  6.45           C  
ATOM    903  OD1 ASN A 118      26.363  16.422  -0.005  1.00 10.05           O  
ATOM    904  ND2 ASN A 118      27.921  14.829   0.009  1.00  1.63           N  
ATOM    905  N   ALA A 119      26.337  11.891   0.361  1.00  7.96           N  
ATOM    906  CA  ALA A 119      26.770  10.793  -0.513  1.00  7.78           C  
ATOM    907  C   ALA A 119      27.940  11.196  -1.410  1.00  8.37           C  
ATOM    908  O   ALA A 119      28.849  10.388  -1.656  1.00  9.78           O  
ATOM    909  CB  ALA A 119      25.610  10.268  -1.340  1.00  8.05           C  
ATOM    910  N   GLN A 120      27.972  12.412  -1.905  1.00  8.58           N  
ATOM    911  CA  GLN A 120      29.054  12.869  -2.759  1.00  9.62           C  
ATOM    912  C   GLN A 120      30.355  13.002  -1.962  1.00  8.10           C  
ATOM    913  O   GLN A 120      31.418  12.638  -2.471  1.00  7.07           O  
ATOM    914  CB  GLN A 120      28.674  14.242  -3.358  1.00 15.05           C  
ATOM    915  CG  GLN A 120      29.571  14.497  -4.554  1.00 24.53           C  
ATOM    916  CD  GLN A 120      29.962  15.919  -4.885  1.00 29.58           C  
ATOM    917  OE1 GLN A 120      29.250  16.878  -4.504  1.00 33.11           O  
ATOM    918  NE2 GLN A 120      31.095  16.031  -5.622  1.00 31.98           N  
ATOM    919  N   GLU A 121      30.272  13.523  -0.742  1.00  6.29           N  
ATOM    920  CA  GLU A 121      31.446  13.671   0.121  1.00  4.86           C  
ATOM    921  C   GLU A 121      32.048  12.316   0.442  1.00  4.26           C  
ATOM    922  O   GLU A 121      33.271  12.104   0.421  1.00  3.63           O  
ATOM    923  CB  GLU A 121      31.007  14.397   1.420  1.00  6.03           C  
ATOM    924  CG  GLU A 121      30.800  15.888   1.081  1.00  3.56           C  
ATOM    925  CD  GLU A 121      30.195  16.711   2.241  1.00  3.00           C  
ATOM    926  OE1 GLU A 121      29.382  16.160   2.981  1.00  1.63           O  
ATOM    927  OE2 GLU A 121      30.605  17.902   2.249  1.00  1.63           O  
ATOM    928  N   ARG A 122      31.187  11.371   0.802  1.00  4.71           N  
ATOM    929  CA  ARG A 122      31.681  10.005   1.100  1.00  6.11           C  
ATOM    930  C   ARG A 122      32.316   9.392  -0.143  1.00  7.38           C  
ATOM    931  O   ARG A 122      33.394   8.788  -0.119  1.00  7.54           O  
ATOM    932  CB  ARG A 122      30.510   9.084   1.452  1.00  7.87           C  
ATOM    933  CG  ARG A 122      29.864   9.441   2.768  1.00  9.50           C  
ATOM    934  CD  ARG A 122      28.609   8.587   2.994  1.00 10.59           C  
ATOM    935  NE  ARG A 122      27.950   9.232   4.129  1.00 16.82           N  
ATOM    936  CZ  ARG A 122      27.237   8.616   5.072  1.00 19.46           C  
ATOM    937  NH1 ARG A 122      26.862   7.344   4.940  1.00 20.86           N  
ATOM    938  NH2 ARG A 122      26.914   9.296   6.182  1.00 20.81           N  
ATOM    939  N   SER A 123      31.642   9.497  -1.281  1.00  8.78           N  
ATOM    940  CA  SER A 123      32.180   8.963  -2.547  1.00  9.16           C  
ATOM    941  C   SER A 123      33.544   9.558  -2.839  1.00  8.27           C  
ATOM    942  O   SER A 123      34.488   8.806  -3.133  1.00  8.57           O  
ATOM    943  CB  SER A 123      31.145   9.293  -3.626  1.00 12.24           C  
ATOM    944  OG  SER A 123      31.626   8.888  -4.891  1.00 16.58           O  
ATOM    945  N   ARG A 124      33.730  10.880  -2.752  1.00  7.20           N  
ATOM    946  CA  ARG A 124      35.042  11.477  -2.985  1.00  9.16           C  
ATOM    947  C   ARG A 124      36.112  10.998  -1.997  1.00  7.08           C  
ATOM    948  O   ARG A 124      37.230  10.778  -2.419  1.00  8.22           O  
ATOM    949  CB  ARG A 124      34.936  12.999  -2.865  1.00 13.17           C  
ATOM    950  CG  ARG A 124      36.191  13.713  -3.358  1.00 20.94           C  
ATOM    951  CD  ARG A 124      35.693  14.967  -4.081  1.00 27.59           C  
ATOM    952  NE  ARG A 124      35.228  16.008  -3.167  1.00 33.09           N  
ATOM    953  CZ  ARG A 124      34.897  17.284  -3.370  1.00 34.94           C  
ATOM    954  NH1 ARG A 124      34.861  17.851  -4.579  1.00 37.12           N  
ATOM    955  NH2 ARG A 124      34.581  18.072  -2.335  1.00 35.88           N  
ATOM    956  N   VAL A 125      35.791  10.863  -0.710  1.00  6.11           N  
ATOM    957  CA  VAL A 125      36.835  10.354   0.213  1.00  3.44           C  
ATOM    958  C   VAL A 125      37.167   8.932  -0.206  1.00  3.73           C  
ATOM    959  O   VAL A 125      38.356   8.564  -0.268  1.00  1.63           O  
ATOM    960  CB  VAL A 125      36.300  10.477   1.646  1.00  3.86           C  
ATOM    961  CG1 VAL A 125      37.061   9.693   2.690  1.00  5.78           C  
ATOM    962  CG2 VAL A 125      36.339  11.959   2.015  1.00  3.99           C  
ATOM    963  N   ASN A 126      36.196   8.070  -0.503  1.00  2.07           N  
ATOM    964  CA  ASN A 126      36.590   6.717  -0.941  1.00  4.53           C  
ATOM    965  C   ASN A 126      37.517   6.745  -2.167  1.00  5.40           C  
ATOM    966  O   ASN A 126      38.454   5.969  -2.261  1.00  6.07           O  
ATOM    967  CB  ASN A 126      35.336   5.946  -1.316  1.00  2.72           C  
ATOM    968  CG  ASN A 126      34.710   5.386  -0.052  1.00  5.69           C  
ATOM    969  OD1 ASN A 126      35.338   5.127   0.988  1.00  1.63           O  
ATOM    970  ND2 ASN A 126      33.393   5.266  -0.204  1.00  4.09           N  
ATOM    971  N   ALA A 127      37.292   7.663  -3.106  1.00  6.99           N  
ATOM    972  CA  ALA A 127      38.154   7.721  -4.299  1.00  8.20           C  
ATOM    973  C   ALA A 127      39.538   8.220  -3.910  1.00  9.05           C  
ATOM    974  O   ALA A 127      40.519   7.673  -4.434  1.00 10.57           O  
ATOM    975  CB  ALA A 127      37.567   8.664  -5.343  1.00  8.59           C  
ATOM    976  N   LEU A 128      39.659   9.222  -3.023  1.00  7.88           N  
ATOM    977  CA  LEU A 128      40.986   9.709  -2.614  1.00  7.80           C  
ATOM    978  C   LEU A 128      41.799   8.682  -1.860  1.00  7.78           C  
ATOM    979  O   LEU A 128      43.050   8.811  -1.836  1.00  7.66           O  
ATOM    980  CB  LEU A 128      40.856  10.921  -1.663  1.00  8.25           C  
ATOM    981  CG  LEU A 128      40.199  12.143  -2.320  1.00  8.24           C  
ATOM    982  CD1 LEU A 128      39.695  13.171  -1.320  1.00  9.52           C  
ATOM    983  CD2 LEU A 128      41.241  12.827  -3.195  1.00  9.48           C  
ATOM    984  N   TRP A 129      41.160   7.706  -1.232  1.00  6.79           N  
ATOM    985  CA  TRP A 129      41.944   6.732  -0.466  1.00  7.46           C  
ATOM    986  C   TRP A 129      41.915   5.381  -1.133  1.00  9.43           C  
ATOM    987  O   TRP A 129      42.416   4.441  -0.537  1.00  9.64           O  
ATOM    988  CB  TRP A 129      41.344   6.648   0.949  1.00  5.28           C  
ATOM    989  CG  TRP A 129      41.675   7.949   1.642  1.00  3.47           C  
ATOM    990  CD1 TRP A 129      40.970   9.119   1.668  1.00  5.19           C  
ATOM    991  CD2 TRP A 129      42.852   8.173   2.415  1.00  5.99           C  
ATOM    992  NE1 TRP A 129      41.596  10.096   2.395  1.00  1.63           N  
ATOM    993  CE2 TRP A 129      42.761   9.510   2.896  1.00  5.81           C  
ATOM    994  CE3 TRP A 129      43.943   7.392   2.802  1.00  5.64           C  
ATOM    995  CZ2 TRP A 129      43.761  10.099   3.674  1.00  2.49           C  
ATOM    996  CZ3 TRP A 129      44.945   7.954   3.601  1.00  5.64           C  
ATOM    997  CH2 TRP A 129      44.822   9.320   4.017  1.00  6.31           C  
ATOM    998  N   ALA A 130      41.359   5.258  -2.322  1.00 10.27           N  
ATOM    999  CA  ALA A 130      41.249   3.916  -2.933  1.00 12.74           C  
ATOM   1000  C   ALA A 130      42.592   3.234  -3.161  1.00 14.10           C  
ATOM   1001  O   ALA A 130      42.630   2.007  -2.997  1.00 15.87           O  
ATOM   1002  CB  ALA A 130      40.510   3.998  -4.254  1.00 10.29           C  
ATOM   1003  N   ASN A 131      43.618   3.994  -3.510  1.00 15.48           N  
ATOM   1004  CA  ASN A 131      44.962   3.462  -3.748  1.00 16.18           C  
ATOM   1005  C   ASN A 131      45.949   3.862  -2.653  1.00 16.36           C  
ATOM   1006  O   ASN A 131      47.176   3.966  -2.861  1.00 17.16           O  
ATOM   1007  CB  ASN A 131      45.532   3.924  -5.105  1.00 18.53           C  
ATOM   1008  CG  ASN A 131      44.503   3.764  -6.209  1.00 21.56           C  
ATOM   1009  OD1 ASN A 131      44.144   4.729  -6.900  1.00 24.90           O  
ATOM   1010  ND2 ASN A 131      43.962   2.570  -6.354  1.00 22.94           N  
ATOM   1011  N   GLY A 132      45.445   4.090  -1.447  1.00 15.61           N  
ATOM   1012  CA  GLY A 132      46.238   4.447  -0.277  1.00 14.23           C  
ATOM   1013  C   GLY A 132      46.453   5.961  -0.211  1.00 14.04           C  
ATOM   1014  O   GLY A 132      47.191   6.361   0.722  1.00 14.66           O  
ATOM   1015  OXT GLY A 132      45.907   6.702  -1.050  1.00 13.76           O  
TER    1016      GLY A 132                                                      
MASTER      219    0    2    5    5    0    1    6 1110    1    6   11          
END                                                                             
