# Supplementary material for: Modeling of loops in proteins: a multi-method approach
Source: BMC Struct Biol. 2010 Feb 11;10:5. doi: 10.1186/1472-6807-10-5 (PMC2837870; doi:10.1186/1472-6807-10-5)
Supplement: Additional file 1 — Student t-test. Results from two sample paired t-test of Table 2. [file 1472-6807-10-5-S1.GZ › loop_test_data/1mrj_173-182.pdb]

HEADER    RIBOSOME-INACTIVATING PROTEIN           01-JUL-94   1MRJ              
TITLE     STUDIES ON CRYSTAL STRUCTURES ACTIVE CENTER GEOMETRY AND              
TITLE    2 DEPURINE MECHANISM OF TWO RIBOSOME-INACTIVATING PROTEINS             
COMPND    MOL_ID: 1;                                                            
COMPND   2 MOLECULE: ALPHA-TRICHOSANTHIN;                                       
COMPND   3 CHAIN: A;                                                            
COMPND   4 ENGINEERED: YES                                                      
SOURCE    MOL_ID: 1;                                                            
SOURCE   2 ORGANISM_SCIENTIFIC: TRICHOSANTHES KIRILOWII                         
KEYWDS    RIBOSOME-INACTIVATING PROTEIN                                         
EXPDTA    X-RAY DIFFRACTION                                                     
AUTHOR    Q.HUANG,S.LIU,Y.TANG,S.JIN,Y.WANG                                     
REVDAT   1   07-FEB-95 1MRJ    0                                                
JRNL        AUTH   Q.HUANG,S.LIU,Y.TANG,S.JIN,Y.WANG                            
JRNL        TITL   STUDIES ON CRYSTAL STRUCTURES, ACTIVE-CENTRE                 
JRNL        TITL 2 GEOMETRY AND DEPURINATING MECHANISM OF TWO                   
JRNL        TITL 3 RIBOSOME-INACTIVATING PROTEINS.                              
JRNL        REF    BIOCHEM.J.                    V. 309   285 1995              
JRNL        REFN   ASTM BIJOAK  UK ISSN 0306-3275                               
REMARK   1                                                                      
REMARK   1 REFERENCE 1                                                          
REMARK   1  AUTH   Y.TANG,Q.HUANG                                               
REMARK   1  TITL   ACTIVE CENTER GEOMETRY AND DEPURINE MECHANISM OF             
REMARK   1  TITL 2 TWO RIBOSOME-INACTIVATING PROTEINS                           
REMARK   1  REF    PROG.NAT.SCI.                 V.   4   527 1994              
REMARK   1  REFN   ASTM PNASEA  CC ISSN 1002-008X                               
REMARK   2                                                                      
REMARK   2 RESOLUTION. 1.60 ANGSTROMS.                                          
REMARK   3                                                                      
REMARK   3 REFINEMENT.                                                          
REMARK   3   PROGRAM     : X-PLOR                                               
REMARK   3   AUTHORS     : BRUNGER                                              
REMARK   3                                                                      
REMARK   3  DATA USED IN REFINEMENT.                                            
REMARK   3   RESOLUTION RANGE HIGH (ANGSTROMS) : 1.60                           
REMARK   3   RESOLUTION RANGE LOW  (ANGSTROMS) : 7.00                           
REMARK   3   DATA CUTOFF            (SIGMA(F)) : 1.000                          
REMARK   3   DATA CUTOFF HIGH         (ABS(F)) : NULL                           
REMARK   3   DATA CUTOFF LOW          (ABS(F)) : NULL                           
REMARK   3   COMPLETENESS (WORKING+TEST)   (%) : NULL                           
REMARK   3   NUMBER OF REFLECTIONS             : 21113                          
REMARK   3                                                                      
REMARK   3  FIT TO DATA USED IN REFINEMENT.                                     
REMARK   3   CROSS-VALIDATION METHOD          : NULL                            
REMARK   3   FREE R VALUE TEST SET SELECTION  : NULL                            
REMARK   3   R VALUE            (WORKING SET) : 0.173                           
REMARK   3   FREE R VALUE                     : NULL                            
REMARK   3   FREE R VALUE TEST SET SIZE   (%) : NULL                            
REMARK   3   FREE R VALUE TEST SET COUNT      : NULL                            
REMARK   3   ESTIMATED ERROR OF FREE R VALUE  : NULL                            
REMARK   3                                                                      
REMARK   3  FIT IN THE HIGHEST RESOLUTION BIN.                                  
REMARK   3   TOTAL NUMBER OF BINS USED           : NULL                         
REMARK   3   BIN RESOLUTION RANGE HIGH       (A) : NULL                         
REMARK   3   BIN RESOLUTION RANGE LOW        (A) : NULL                         
REMARK   3   BIN COMPLETENESS (WORKING+TEST) (%) : NULL                         
REMARK   3   REFLECTIONS IN BIN    (WORKING SET) : NULL                         
REMARK   3   BIN R VALUE           (WORKING SET) : NULL                         
REMARK   3   BIN FREE R VALUE                    : NULL                         
REMARK   3   BIN FREE R VALUE TEST SET SIZE  (%) : NULL                         
REMARK   3   BIN FREE R VALUE TEST SET COUNT     : NULL                         
REMARK   3   ESTIMATED ERROR OF BIN FREE R VALUE : NULL                         
REMARK   3                                                                      
REMARK   3  NUMBER OF NON-HYDROGEN ATOMS USED IN REFINEMENT.                    
REMARK   3   PROTEIN ATOMS            : 2376                                    
REMARK   3   NUCLEIC ACID ATOMS       : 0                                       
REMARK   3   HETEROGEN ATOMS          : 15                                      
REMARK   3   SOLVENT ATOMS            : 402                                     
REMARK   3                                                                      
REMARK   3  B VALUES.                                                           
REMARK   3   FROM WILSON PLOT           (A**2) : NULL                           
REMARK   3   MEAN B VALUE      (OVERALL, A**2) : NULL                           
REMARK   3   OVERALL ANISOTROPIC B VALUE.                                       
REMARK   3    B11 (A**2) : NULL                                                 
REMARK   3    B22 (A**2) : NULL                                                 
REMARK   3    B33 (A**2) : NULL                                                 
REMARK   3    B12 (A**2) : NULL                                                 
REMARK   3    B13 (A**2) : NULL                                                 
REMARK   3    B23 (A**2) : NULL                                                 
REMARK   3                                                                      
REMARK   3  ESTIMATED COORDINATE ERROR.                                         
REMARK   3   ESD FROM LUZZATI PLOT        (A) : NULL                            
REMARK   3   ESD FROM SIGMAA              (A) : NULL                            
REMARK   3   LOW RESOLUTION CUTOFF        (A) : NULL                            
REMARK   3                                                                      
REMARK   3  CROSS-VALIDATED ESTIMATED COORDINATE ERROR.                         
REMARK   3   ESD FROM C-V LUZZATI PLOT    (A) : NULL                            
REMARK   3   ESD FROM C-V SIGMAA          (A) : NULL                            
REMARK   3                                                                      
REMARK   3  RMS DEVIATIONS FROM IDEAL VALUES.                                   
REMARK   3   BOND LENGTHS                 (A) : 0.010                           
REMARK   3   BOND ANGLES            (DEGREES) : 1.20                            
REMARK   3   DIHEDRAL ANGLES        (DEGREES) : 13.70                           
REMARK   3   IMPROPER ANGLES        (DEGREES) : NULL                            
REMARK   3                                                                      
REMARK   3  ISOTROPIC THERMAL MODEL : NULL                                      
REMARK   3                                                                      
REMARK   3  ISOTROPIC THERMAL FACTOR RESTRAINTS.    RMS    SIGMA                
REMARK   3   MAIN-CHAIN BOND              (A**2) : NULL  ; NULL                 
REMARK   3   MAIN-CHAIN ANGLE             (A**2) : NULL  ; NULL                 
REMARK   3   SIDE-CHAIN BOND              (A**2) : NULL  ; NULL                 
REMARK   3   SIDE-CHAIN ANGLE             (A**2) : NULL  ; NULL                 
REMARK   3                                                                      
REMARK   3  NCS MODEL : NULL                                                    
REMARK   3                                                                      
REMARK   3  NCS RESTRAINTS.                         RMS   SIGMA/WEIGHT          
REMARK   3   GROUP  1  POSITIONAL            (A) : NULL  ; NULL                 
REMARK   3   GROUP  1  B-FACTOR           (A**2) : NULL  ; NULL                 
REMARK   3                                                                      
REMARK   3  PARAMETER FILE  1  : NULL                                           
REMARK   3  TOPOLOGY FILE  1   : NULL                                           
REMARK   3                                                                      
REMARK   3  OTHER REFINEMENT REMARKS: NULL                                      
REMARK   4                                                                      
REMARK   4 1MRJ COMPLIES WITH FORMAT V. 3.0, 1-DEC-2006                         
REMARK   4                                                                      
REMARK   4 THIS IS THE REMEDIATED VERSION OF THIS PDB ENTRY.                    
REMARK   4 REMEDIATED DATA FILE REVISION 3.100 (2007-03-17)                     
REMARK 200                                                                      
REMARK 200 EXPERIMENTAL DETAILS                                                 
REMARK 200  EXPERIMENT TYPE                : X-RAY DIFFRACTION                  
REMARK 200  DATE OF DATA COLLECTION        : NULL                               
REMARK 200  TEMPERATURE           (KELVIN) : NULL                               
REMARK 200  PH                             : NULL                               
REMARK 200  NUMBER OF CRYSTALS USED        : NULL                               
REMARK 200                                                                      
REMARK 200  SYNCHROTRON              (Y/N) : NULL                               
REMARK 200  RADIATION SOURCE               : NULL                               
REMARK 200  BEAMLINE                       : NULL                               
REMARK 200  X-RAY GENERATOR MODEL          : NULL                               
REMARK 200  MONOCHROMATIC OR LAUE    (M/L) : NULL                               
REMARK 200  WAVELENGTH OR RANGE        (A) : NULL                               
REMARK 200  MONOCHROMATOR                  : NULL                               
REMARK 200  OPTICS                         : NULL                               
REMARK 200                                                                      
REMARK 200  DETECTOR TYPE                  : NULL                               
REMARK 200  DETECTOR MANUFACTURER          : NULL                               
REMARK 200  INTENSITY-INTEGRATION SOFTWARE : NULL                               
REMARK 200  DATA SCALING SOFTWARE          : NULL                               
REMARK 200                                                                      
REMARK 200  NUMBER OF UNIQUE REFLECTIONS   : NULL                               
REMARK 200  RESOLUTION RANGE HIGH      (A) : NULL                               
REMARK 200  RESOLUTION RANGE LOW       (A) : NULL                               
REMARK 200  REJECTION CRITERIA  (SIGMA(I)) : NULL                               
REMARK 200                                                                      
REMARK 200 OVERALL.                                                             
REMARK 200  COMPLETENESS FOR RANGE     (%) : NULL                               
REMARK 200  DATA REDUNDANCY                : NULL                               
REMARK 200  R MERGE                    (I) : NULL                               
REMARK 200  R SYM                      (I) : NULL                               
REMARK 200  <I/SIGMA(I)> FOR THE DATA SET  : NULL                               
REMARK 200                                                                      
REMARK 200 IN THE HIGHEST RESOLUTION SHELL.                                     
REMARK 200  HIGHEST RESOLUTION SHELL, RANGE HIGH (A) : NULL                     
REMARK 200  HIGHEST RESOLUTION SHELL, RANGE LOW  (A) : NULL                     
REMARK 200  COMPLETENESS FOR SHELL     (%) : NULL                               
REMARK 200  DATA REDUNDANCY IN SHELL       : NULL                               
REMARK 200  R MERGE FOR SHELL          (I) : NULL                               
REMARK 200  R SYM FOR SHELL            (I) : NULL                               
REMARK 200  <I/SIGMA(I)> FOR SHELL         : NULL                               
REMARK 200                                                                      
REMARK 200 DIFFRACTION PROTOCOL: NULL                                           
REMARK 200 METHOD USED TO DETERMINE THE STRUCTURE: NULL                         
REMARK 200 SOFTWARE USED: X-PLOR                                                
REMARK 200 STARTING MODEL: NULL                                                 
REMARK 200                                                                      
REMARK 200 REMARK: NULL                                                         
REMARK 280                                                                      
REMARK 280 CRYSTAL                                                              
REMARK 280 SOLVENT CONTENT, VS   (%): 42.51                                     
REMARK 280 MATTHEWS COEFFICIENT, VM (ANGSTROMS**3/DA): 2.14                     
REMARK 280                                                                      
REMARK 280 CRYSTALLIZATION CONDITIONS: NULL                                     
REMARK 290                                                                      
REMARK 290 CRYSTALLOGRAPHIC SYMMETRY                                            
REMARK 290 SYMMETRY OPERATORS FOR SPACE GROUP: P 21 21 21                       
REMARK 290                                                                      
REMARK 290      SYMOP   SYMMETRY                                                
REMARK 290     NNNMMM   OPERATOR                                                
REMARK 290       1555   X,Y,Z                                                   
REMARK 290       2555   1/2-X,-Y,1/2+Z                                          
REMARK 290       3555   -X,1/2+Y,1/2-Z                                          
REMARK 290       4555   1/2+X,1/2-Y,-Z                                          
REMARK 290                                                                      
REMARK 290     WHERE NNN -> OPERATOR NUMBER                                     
REMARK 290           MMM -> TRANSLATION VECTOR                                  
REMARK 290                                                                      
REMARK 290 CRYSTALLOGRAPHIC SYMMETRY TRANSFORMATIONS                            
REMARK 290 THE FOLLOWING TRANSFORMATIONS OPERATE ON THE ATOM/HETATM             
REMARK 290 RECORDS IN THIS ENTRY TO PRODUCE CRYSTALLOGRAPHICALLY                
REMARK 290 RELATED MOLECULES.                                                   
REMARK 290   SMTRY1   1  1.000000  0.000000  0.000000        0.00000            
REMARK 290   SMTRY2   1  0.000000  1.000000  0.000000        0.00000            
REMARK 290   SMTRY3   1  0.000000  0.000000  1.000000        0.00000            
REMARK 290   SMTRY1   2 -1.000000  0.000000  0.000000       19.12000            
REMARK 290   SMTRY2   2  0.000000 -1.000000  0.000000        0.00000            
REMARK 290   SMTRY3   2  0.000000  0.000000  1.000000       39.62500            
REMARK 290   SMTRY1   3 -1.000000  0.000000  0.000000        0.00000            
REMARK 290   SMTRY2   3  0.000000  1.000000  0.000000       38.37000            
REMARK 290   SMTRY3   3  0.000000  0.000000 -1.000000       39.62500            
REMARK 290   SMTRY1   4  1.000000  0.000000  0.000000       19.12000            
REMARK 290   SMTRY2   4  0.000000 -1.000000  0.000000       38.37000            
REMARK 290   SMTRY3   4  0.000000  0.000000 -1.000000        0.00000            
REMARK 290                                                                      
REMARK 290 REMARK: NULL                                                         
REMARK 300                                                                      
REMARK 300 BIOMOLECULE: 1                                                       
REMARK 300 THIS ENTRY CONTAINS THE CRYSTALLOGRAPHIC ASYMMETRIC UNIT             
REMARK 300 WHICH CONSISTS OF 1 CHAIN(S). SEE REMARK 350 FOR                     
REMARK 300 INFORMATION ON GENERATING THE BIOLOGICAL MOLECULE(S).                
REMARK 350                                                                      
REMARK 350 GENERATING THE BIOMOLECULE                                           
REMARK 350 COORDINATES FOR A COMPLETE MULTIMER REPRESENTING THE KNOWN           
REMARK 350 BIOLOGICALLY SIGNIFICANT OLIGOMERIZATION STATE OF THE                
REMARK 350 MOLECULE CAN BE GENERATED BY APPLYING BIOMT TRANSFORMATIONS          
REMARK 350 GIVEN BELOW.  BOTH NON-CRYSTALLOGRAPHIC AND                          
REMARK 350 CRYSTALLOGRAPHIC OPERATIONS ARE GIVEN.                               
REMARK 350                                                                      
REMARK 350 BIOMOLECULE: 1                                                       
REMARK 350 APPLY THE FOLLOWING TO CHAINS: A                                     
REMARK 350   BIOMT1   1  1.000000  0.000000  0.000000        0.00000            
REMARK 350   BIOMT2   1  0.000000  1.000000  0.000000        0.00000            
REMARK 350   BIOMT3   1  0.000000  0.000000  1.000000        0.00000            
REMARK 500                                                                      
REMARK 500 GEOMETRY AND STEREOCHEMISTRY                                         
REMARK 500 SUBTOPIC: CLOSE CONTACTS IN SAME ASYMMETRIC UNIT                     
REMARK 500                                                                      
REMARK 500 THE FOLLOWING ATOMS ARE IN CLOSE CONTACT.                            
REMARK 500                                                                      
REMARK 500  ATM1  RES C  SSEQI   ATM2  RES C  SSEQI                             
REMARK 500   C1'  ADN     300     O    HOH      83              2.18            
REMARK 500                                                                      
REMARK 500 GEOMETRY AND STEREOCHEMISTRY                                         
REMARK 500 SUBTOPIC: COVALENT BOND LENGTHS                                      
REMARK 500                                                                      
REMARK 500 THE STEREOCHEMICAL PARAMETERS OF THE FOLLOWING RESIDUES              
REMARK 500 HAVE VALUES WHICH DEVIATE FROM EXPECTED VALUES BY MORE               
REMARK 500 THAN 6*RMSD (M=MODEL NUMBER; RES=RESIDUE NAME; C=CHAIN               
REMARK 500 IDENTIFIER; SSEQ=SEQUENCE NUMBER; I=INSERTION CODE).                 
REMARK 500                                                                      
REMARK 500 STANDARD TABLE:                                                      
REMARK 500 FORMAT: (10X,I3,1X,2(A3,1X,A1,I4,A1,1X,A4,3X),F6.3)                  
REMARK 500                                                                      
REMARK 500 EXPECTED VALUES: ENGH AND HUBER, 1991                                
REMARK 500                                                                      
REMARK 500  M RES CSSEQI ATM1   RES CSSEQI ATM2   DEVIATION                     
REMARK 500    MET A  72   SD    MET A  72   CE    -0.147                        
REMARK 500                                                                      
REMARK 500 GEOMETRY AND STEREOCHEMISTRY                                         
REMARK 500 SUBTOPIC: COVALENT BOND ANGLES                                       
REMARK 500                                                                      
REMARK 500 THE STEREOCHEMICAL PARAMETERS OF THE FOLLOWING RESIDUES              
REMARK 500 HAVE VALUES WHICH DEVIATE FROM EXPECTED VALUES BY MORE               
REMARK 500 THAN 6*RMSD (M=MODEL NUMBER; RES=RESIDUE NAME; C=CHAIN               
REMARK 500 IDENTIFIER; SSEQ=SEQUENCE NUMBER; I=INSERTION CODE).                 
REMARK 500                                                                      
REMARK 500 STANDARD TABLE:                                                      
REMARK 500 FORMAT: (10X,I3,1X,A3,1X,A1,I4,A1,3(1X,A4,2X),12X,F5.1)              
REMARK 500                                                                      
REMARK 500 EXPECTED VALUES: ENGH AND HUBER, 1991                                
REMARK 500                                                                      
REMARK 500  M RES CSSEQI ATM1   ATM2   ATM3                                     
REMARK 500    LEU A  31   CA  -  CB  -  CG  ANGL. DEV. =  7.7 DEGREES           
DBREF  1MRJ A    1   247  UNP    P09989   RIPT_TRIKI      24    270             
SEQRES   1 A  247  ASP VAL SER PHE ARG LEU SER GLY ALA THR SER SER SER          
SEQRES   2 A  247  TYR GLY VAL PHE ILE SER ASN LEU ARG LYS ALA LEU PRO          
SEQRES   3 A  247  ASN GLU ARG LYS LEU TYR ASP ILE PRO LEU LEU ARG SER          
SEQRES   4 A  247  SER LEU PRO GLY SER GLN ARG TYR ALA LEU ILE HIS LEU          
SEQRES   5 A  247  THR ASN TYR ALA ASP GLU THR ILE SER VAL ALA ILE ASP          
SEQRES   6 A  247  VAL THR ASN VAL TYR ILE MET GLY TYR ARG ALA GLY ASP          
SEQRES   7 A  247  THR SER TYR PHE PHE ASN GLU ALA SER ALA THR GLU ALA          
SEQRES   8 A  247  ALA LYS TYR VAL PHE LYS ASP ALA MET ARG LYS VAL THR          
SEQRES   9 A  247  LEU PRO TYR SER GLY ASN TYR GLU ARG LEU GLN THR ALA          
SEQRES  10 A  247  ALA GLY LYS ILE ARG GLU ASN ILE PRO LEU GLY LEU PRO          
SEQRES  11 A  247  ALA LEU ASP SER ALA ILE THR THR LEU PHE TYR TYR ASN          
SEQRES  12 A  247  ALA ASN SER ALA ALA SER ALA LEU MET VAL LEU ILE GLN          
SEQRES  13 A  247  SER THR SER GLU ALA ALA ARG TYR LYS PHE ILE GLU GLN          
SEQRES  14 A  247  GLN ILE GLY LYS ARG VAL ASP LYS THR PHE LEU PRO SER          
SEQRES  15 A  247  LEU ALA ILE ILE SER LEU GLU ASN SER TRP SER ALA LEU          
SEQRES  16 A  247  SER LYS GLN ILE GLN ILE ALA SER THR ASN ASN GLY GLN          
SEQRES  17 A  247  PHE GLU SER PRO VAL VAL LEU ILE ASN ALA GLN ASN GLN          
SEQRES  18 A  247  ARG VAL THR ILE THR ASN VAL ASP ALA GLY VAL VAL THR          
SEQRES  19 A  247  SER ASN ILE ALA LEU LEU LEU ASN ARG ASN ASN MET ALA          
HET    ADN    300      15                                                       
HETNAM     ADN ADENOSINE                                                        
FORMUL   2  ADN    C10 H13 N5 O4                                                
FORMUL   3  HOH   *134(H2 O)                                                    
HELIX    1  H1 THR A   10  LEU A   25  1                                  16    
HELIX    2  H2 GLU A   85  TYR A   94  1                                  10    
HELIX    3  H3 TYR A  111  GLY A  119  1                                   9    
HELIX    4  H4 GLY A  128  TYR A  141  1                                  14    
HELIX    5  H5 ASN A  145  ARG A  163  1                                  19    
HELIX    6  H6 TYR A  164  VAL A  175  1                                  12    
HELIX    7  H7 ALA A  184  ILE A  201  1                                  18    
HELIX    8  H8 ALA A  230  ASN A  236  1                                   7    
SHEET    1  S1 6 ASP A   1  ARG A   5  0                                        
SHEET    2  S1 6 TYR A  47  THR A  53  1                                        
SHEET    3  S1 6 ASP A  57  VAL A  66 -1                                        
SHEET    4  S1 6 TYR A  70  ALA A  76 -1                                        
SHEET    5  S1 6 THR A  79  GLU A  85 -1                                        
SHEET    6  S1 6 ARG A 101  ASN A 110  1                                        
SHEET    1  S2 2 ASN A 124  GLY A 128  0                                        
SHEET    2  S2 2 LYS A 177  LEU A 183 -1                                        
SHEET    1  S3 2 GLN A 208  LEU A 215  0                                        
SHEET    2  S3 2 VAL A 223  ASP A 229 -1                                        
CRYST1   38.240   76.740   79.250  90.00  90.00  90.00 P 21 21 21    4          
ORIGX1      1.000000  0.000000  0.000000        0.00000                         
ORIGX2      0.000000  1.000000  0.000000        0.00000                         
ORIGX3      0.000000  0.000000  1.000000        0.00000                         
SCALE1      0.026151  0.000000  0.000000        0.00000                         
SCALE2      0.000000  0.013031  0.000000        0.00000                         
SCALE3      0.000000  0.000000  0.012618        0.00000                         
ATOM      1  N   ASP A   1       1.816  11.096  33.372  1.00 16.82           N  
ATOM      2  CA  ASP A   1       2.401  10.731  34.680  1.00 11.49           C  
ATOM      3  C   ASP A   1       1.357   9.943  35.427  1.00 15.07           C  
ATOM      4  O   ASP A   1       0.171   9.951  35.048  1.00 15.46           O  
ATOM      5  CB  ASP A   1       2.754  11.996  35.461  1.00 11.82           C  
ATOM      6  CG  ASP A   1       3.761  12.856  34.750  1.00 22.42           C  
ATOM      7  OD1 ASP A   1       3.842  12.748  33.517  1.00 19.25           O  
ATOM      8  OD2 ASP A   1       4.227  13.837  35.353  1.00 18.44           O  
ATOM      9  H1  ASP A   1       1.465  10.275  32.866  1.00  0.00           H  
ATOM     10  H2  ASP A   1       1.033  11.683  33.708  1.00  0.00           H  
ATOM     11  H3  ASP A   1       2.472  11.702  32.845  1.00  0.00           H  
ATOM     12  N   VAL A   2       1.807   9.224  36.448  1.00  7.65           N  
ATOM     13  CA  VAL A   2       0.902   8.523  37.353  1.00 10.41           C  
ATOM     14  C   VAL A   2       1.220   8.976  38.775  1.00 10.25           C  
ATOM     15  O   VAL A   2       2.357   9.353  39.060  1.00  8.61           O  
ATOM     16  CB  VAL A   2       1.074   6.980  37.217  1.00 17.50           C  
ATOM     17  CG1 VAL A   2       0.145   6.261  38.155  1.00 23.80           C  
ATOM     18  CG2 VAL A   2       0.785   6.552  35.757  1.00 11.19           C  
ATOM     19  H   VAL A   2       2.786   9.203  36.642  1.00  0.00           H  
ATOM     20  N   SER A   3       0.196   9.090  39.612  1.00  9.66           N  
ATOM     21  CA  SER A   3       0.390   9.530  40.990  1.00 11.41           C  
ATOM     22  C   SER A   3      -0.183   8.523  41.958  1.00 10.46           C  
ATOM     23  O   SER A   3      -1.159   7.827  41.643  1.00 10.14           O  
ATOM     24  CB  SER A   3      -0.278  10.884  41.230  1.00 12.94           C  
ATOM     25  OG  SER A   3       0.538  11.921  40.744  1.00 24.93           O  
ATOM     26  H   SER A   3      -0.703   8.833  39.312  1.00  0.00           H  
ATOM     27  HG  SER A   3      -0.095  12.626  40.576  1.00  0.00           H  
ATOM     28  N   PHE A   4       0.435   8.443  43.137  1.00 10.17           N  
ATOM     29  CA  PHE A   4      -0.154   7.744  44.282  1.00 11.12           C  
ATOM     30  C   PHE A   4       0.087   8.556  45.560  1.00  8.96           C  
ATOM     31  O   PHE A   4       1.171   9.108  45.759  1.00  8.80           O  
ATOM     32  CB  PHE A   4       0.449   6.346  44.431  1.00  9.70           C  
ATOM     33  CG  PHE A   4      -0.161   5.535  45.529  1.00  4.87           C  
ATOM     34  CD1 PHE A   4      -1.525   5.306  45.567  1.00  7.17           C  
ATOM     35  CD2 PHE A   4       0.641   4.926  46.481  1.00  9.68           C  
ATOM     36  CE1 PHE A   4      -2.080   4.480  46.548  1.00 10.73           C  
ATOM     37  CE2 PHE A   4       0.095   4.096  47.466  1.00  9.75           C  
ATOM     38  CZ  PHE A   4      -1.267   3.877  47.500  1.00  9.69           C  
ATOM     39  H   PHE A   4       1.312   8.892  43.234  1.00  0.00           H  
ATOM     40  N   ARG A   5      -0.985   8.737  46.329  1.00 12.91           N  
ATOM     41  CA  ARG A   5      -0.950   9.460  47.594  1.00 12.94           C  
ATOM     42  C   ARG A   5      -1.213   8.461  48.697  1.00 11.96           C  
ATOM     43  O   ARG A   5      -2.212   7.736  48.651  1.00 11.51           O  
ATOM     44  CB  ARG A   5      -2.050  10.511  47.619  1.00 12.93           C  
ATOM     45  CG  ARG A   5      -1.547  11.917  47.460  1.00 41.57           C  
ATOM     46  CD  ARG A   5      -2.410  12.713  46.502  1.00 54.77           C  
ATOM     47  NE  ARG A   5      -1.574  13.344  45.488  1.00100.08           N  
ATOM     48  CZ  ARG A   5      -0.752  14.363  45.726  1.00 92.41           C  
ATOM     49  NH1 ARG A   5      -0.821  15.023  46.880  1.00 70.18           N  
ATOM     50  NH2 ARG A   5       0.018  14.821  44.752  1.00101.73           N  
ATOM     51  H   ARG A   5      -1.813   8.280  46.048  1.00  0.00           H  
ATOM     52  HE  ARG A   5      -1.662  12.963  44.578  1.00  0.00           H  
ATOM     53 HH11 ARG A   5      -1.532  14.785  47.558  1.00  0.00           H  
ATOM     54 HH12 ARG A   5      -0.184  15.750  47.138  1.00  0.00           H  
ATOM     55 HH21 ARG A   5      -0.051  14.366  43.847  1.00  0.00           H  
ATOM     56 HH22 ARG A   5       0.750  15.493  44.861  1.00  0.00           H  
ATOM     57  N   LEU A   6      -0.308   8.400  49.672  1.00  7.70           N  
ATOM     58  CA  LEU A   6      -0.461   7.477  50.780  1.00  9.13           C  
ATOM     59  C   LEU A   6      -1.470   7.949  51.822  1.00  8.61           C  
ATOM     60  O   LEU A   6      -2.095   7.135  52.490  1.00 12.24           O  
ATOM     61  CB  LEU A   6       0.894   7.205  51.437  1.00  9.70           C  
ATOM     62  CG  LEU A   6       1.668   6.082  50.735  1.00 17.93           C  
ATOM     63  CD1 LEU A   6       3.142   6.336  50.856  1.00 30.16           C  
ATOM     64  CD2 LEU A   6       1.300   4.728  51.327  1.00 12.35           C  
ATOM     65  H   LEU A   6       0.481   9.008  49.647  1.00  0.00           H  
ATOM     66  N   SER A   7      -1.660   9.253  51.959  1.00 12.60           N  
ATOM     67  CA  SER A   7      -2.667   9.722  52.897  1.00 10.64           C  
ATOM     68  C   SER A   7      -4.056   9.353  52.396  1.00 16.59           C  
ATOM     69  O   SER A   7      -4.417   9.652  51.252  1.00 12.55           O  
ATOM     70  CB  SER A   7      -2.560  11.226  53.099  1.00 13.03           C  
ATOM     71  OG  SER A   7      -3.470  11.627  54.101  1.00 39.03           O  
ATOM     72  H   SER A   7      -1.134   9.895  51.425  1.00  0.00           H  
ATOM     73  HG  SER A   7      -3.211  12.523  54.337  1.00  0.00           H  
ATOM     74  N   GLY A   8      -4.777   8.590  53.212  1.00 15.23           N  
ATOM     75  CA  GLY A   8      -6.090   8.111  52.826  1.00 12.07           C  
ATOM     76  C   GLY A   8      -6.070   6.942  51.871  1.00 10.10           C  
ATOM     77  O   GLY A   8      -7.128   6.537  51.395  1.00 12.96           O  
ATOM     78  H   GLY A   8      -4.466   8.465  54.129  1.00  0.00           H  
ATOM     79  N   ALA A   9      -4.889   6.351  51.653  1.00  6.66           N  
ATOM     80  CA  ALA A   9      -4.748   5.204  50.759  1.00  8.23           C  
ATOM     81  C   ALA A   9      -5.484   3.984  51.315  1.00 14.63           C  
ATOM     82  O   ALA A   9      -5.606   3.820  52.531  1.00 12.46           O  
ATOM     83  CB  ALA A   9      -3.273   4.869  50.549  1.00 11.15           C  
ATOM     84  H   ALA A   9      -4.092   6.661  52.120  1.00  0.00           H  
ATOM     85  N   THR A  10      -6.003   3.169  50.401  1.00  8.38           N  
ATOM     86  CA  THR A  10      -6.667   1.911  50.727  1.00  5.89           C  
ATOM     87  C   THR A  10      -6.117   0.857  49.782  1.00  8.86           C  
ATOM     88  O   THR A  10      -5.469   1.201  48.792  1.00  9.59           O  
ATOM     89  CB  THR A  10      -8.162   2.009  50.476  1.00  6.82           C  
ATOM     90  OG1 THR A  10      -8.374   2.527  49.147  1.00 12.92           O  
ATOM     91  CG2 THR A  10      -8.813   2.951  51.478  1.00 15.48           C  
ATOM     92  H   THR A  10      -5.898   3.411  49.457  1.00  0.00           H  
ATOM     93  HG1 THR A  10      -7.907   3.385  49.188  1.00  0.00           H  
ATOM     94  N   SER A  11      -6.486  -0.402  50.010  1.00 13.85           N  
ATOM     95  CA  SER A  11      -6.197  -1.498  49.072  1.00 18.97           C  
ATOM     96  C   SER A  11      -6.664  -1.159  47.663  1.00 11.83           C  
ATOM     97  O   SER A  11      -5.936  -1.358  46.693  1.00 10.46           O  
ATOM     98  CB  SER A  11      -6.887  -2.791  49.518  1.00  9.12           C  
ATOM     99  OG  SER A  11      -6.356  -3.238  50.747  1.00 18.13           O  
ATOM    100  H   SER A  11      -6.924  -0.623  50.856  1.00  0.00           H  
ATOM    101  HG  SER A  11      -5.393  -3.363  50.629  1.00  0.00           H  
ATOM    102  N   SER A  12      -7.885  -0.640  47.567  1.00  9.52           N  
ATOM    103  CA  SER A  12      -8.473  -0.233  46.295  1.00  5.84           C  
ATOM    104  C   SER A  12      -7.653   0.833  45.568  1.00 13.15           C  
ATOM    105  O   SER A  12      -7.396   0.709  44.350  1.00 12.35           O  
ATOM    106  CB  SER A  12      -9.887   0.298  46.530  1.00 16.26           C  
ATOM    107  OG  SER A  12     -10.754  -0.749  46.934  1.00 38.11           O  
ATOM    108  H   SER A  12      -8.435  -0.487  48.364  1.00  0.00           H  
ATOM    109  HG  SER A  12     -11.486  -0.253  47.326  1.00  0.00           H  
ATOM    110  N   SER A  13      -7.219   1.867  46.291  1.00  7.89           N  
ATOM    111  CA  SER A  13      -6.535   2.976  45.640  1.00  8.28           C  
ATOM    112  C   SER A  13      -5.132   2.562  45.197  1.00  8.53           C  
ATOM    113  O   SER A  13      -4.638   2.997  44.147  1.00 10.25           O  
ATOM    114  CB  SER A  13      -6.491   4.227  46.547  1.00 10.40           C  
ATOM    115  OG  SER A  13      -5.621   4.083  47.664  1.00 10.67           O  
ATOM    116  H   SER A  13      -7.371   1.934  47.258  1.00  0.00           H  
ATOM    117  HG  SER A  13      -4.694   4.118  47.389  1.00  0.00           H  
ATOM    118  N   TYR A  14      -4.528   1.643  45.940  1.00  6.51           N  
ATOM    119  CA  TYR A  14      -3.256   1.097  45.498  1.00  9.51           C  
ATOM    120  C   TYR A  14      -3.416   0.279  44.204  1.00 11.17           C  
ATOM    121  O   TYR A  14      -2.609   0.422  43.277  1.00  8.30           O  
ATOM    122  CB  TYR A  14      -2.613   0.256  46.598  1.00  4.32           C  
ATOM    123  CG  TYR A  14      -1.285  -0.381  46.188  1.00  7.19           C  
ATOM    124  CD1 TYR A  14      -0.130   0.394  46.038  1.00  8.27           C  
ATOM    125  CD2 TYR A  14      -1.191  -1.758  45.955  1.00  7.55           C  
ATOM    126  CE1 TYR A  14       1.095  -0.183  45.681  1.00  7.89           C  
ATOM    127  CE2 TYR A  14       0.022  -2.349  45.580  1.00  8.16           C  
ATOM    128  CZ  TYR A  14       1.156  -1.554  45.450  1.00 10.70           C  
ATOM    129  OH  TYR A  14       2.353  -2.147  45.122  1.00 10.91           O  
ATOM    130  H   TYR A  14      -4.907   1.369  46.807  1.00  0.00           H  
ATOM    131  HH  TYR A  14       2.982  -1.458  44.830  1.00  0.00           H  
ATOM    132  N   GLY A  15      -4.458  -0.552  44.137  1.00  7.22           N  
ATOM    133  CA  GLY A  15      -4.714  -1.334  42.934  1.00  7.05           C  
ATOM    134  C   GLY A  15      -4.968  -0.432  41.731  1.00  6.56           C  
ATOM    135  O   GLY A  15      -4.503  -0.698  40.617  1.00 11.31           O  
ATOM    136  H   GLY A  15      -5.020  -0.673  44.945  1.00  0.00           H  
ATOM    137  N   VAL A  16      -5.731   0.634  41.951  1.00 10.16           N  
ATOM    138  CA  VAL A  16      -5.973   1.643  40.916  1.00  9.25           C  
ATOM    139  C   VAL A  16      -4.637   2.202  40.432  1.00 12.62           C  
ATOM    140  O   VAL A  16      -4.374   2.312  39.229  1.00  7.87           O  
ATOM    141  CB  VAL A  16      -6.838   2.797  41.479  1.00 13.06           C  
ATOM    142  CG1 VAL A  16      -6.853   3.969  40.524  1.00 20.38           C  
ATOM    143  CG2 VAL A  16      -8.252   2.312  41.712  1.00 16.58           C  
ATOM    144  H   VAL A  16      -6.075   0.803  42.849  1.00  0.00           H  
ATOM    145  N   PHE A  17      -3.784   2.547  41.384  1.00  9.75           N  
ATOM    146  CA  PHE A  17      -2.473   3.077  41.056  1.00  8.78           C  
ATOM    147  C   PHE A  17      -1.644   2.081  40.208  1.00  7.20           C  
ATOM    148  O   PHE A  17      -1.084   2.454  39.169  1.00  5.93           O  
ATOM    149  CB  PHE A  17      -1.747   3.455  42.356  1.00  7.04           C  
ATOM    150  CG  PHE A  17      -0.273   3.583  42.208  1.00  8.93           C  
ATOM    151  CD1 PHE A  17       0.271   4.470  41.290  1.00 12.58           C  
ATOM    152  CD2 PHE A  17       0.576   2.797  42.970  1.00  9.15           C  
ATOM    153  CE1 PHE A  17       1.635   4.561  41.133  1.00 13.93           C  
ATOM    154  CE2 PHE A  17       1.946   2.882  42.813  1.00  7.92           C  
ATOM    155  CZ  PHE A  17       2.472   3.754  41.897  1.00 10.71           C  
ATOM    156  H   PHE A  17      -4.036   2.510  42.331  1.00  0.00           H  
ATOM    157  N   ILE A  18      -1.611   0.817  40.613  1.00  5.80           N  
ATOM    158  CA  ILE A  18      -0.829  -0.187  39.891  1.00 12.39           C  
ATOM    159  C   ILE A  18      -1.404  -0.434  38.486  1.00  8.50           C  
ATOM    160  O   ILE A  18      -0.649  -0.511  37.507  1.00  8.10           O  
ATOM    161  CB  ILE A  18      -0.721  -1.517  40.696  1.00 14.01           C  
ATOM    162  CG1 ILE A  18       0.086  -1.258  41.974  1.00 11.58           C  
ATOM    163  CG2 ILE A  18      -0.032  -2.612  39.876  1.00  9.59           C  
ATOM    164  CD1 ILE A  18       1.487  -0.709  41.715  1.00  4.56           C  
ATOM    165  H   ILE A  18      -2.079   0.555  41.432  1.00  0.00           H  
ATOM    166  N   SER A  19      -2.730  -0.412  38.375  1.00  7.94           N  
ATOM    167  CA  SER A  19      -3.383  -0.466  37.061  1.00 19.30           C  
ATOM    168  C   SER A  19      -2.934   0.656  36.128  1.00 15.74           C  
ATOM    169  O   SER A  19      -2.607   0.410  34.956  1.00 11.40           O  
ATOM    170  CB  SER A  19      -4.902  -0.402  37.213  1.00 15.82           C  
ATOM    171  OG  SER A  19      -5.388  -1.619  37.748  1.00 44.83           O  
ATOM    172  H   SER A  19      -3.291  -0.449  39.184  1.00  0.00           H  
ATOM    173  HG  SER A  19      -6.284  -1.572  38.076  1.00  0.00           H  
ATOM    174  N   ASN A  20      -2.991   1.891  36.625  1.00 10.66           N  
ATOM    175  CA  ASN A  20      -2.626   3.049  35.827  1.00  6.36           C  
ATOM    176  C   ASN A  20      -1.171   2.932  35.428  1.00  6.03           C  
ATOM    177  O   ASN A  20      -0.783   3.341  34.337  1.00  9.20           O  
ATOM    178  CB  ASN A  20      -2.829   4.358  36.614  1.00  9.96           C  
ATOM    179  CG  ASN A  20      -4.296   4.674  36.876  1.00 19.89           C  
ATOM    180  OD1 ASN A  20      -4.624   5.434  37.801  1.00 25.92           O  
ATOM    181  ND2 ASN A  20      -5.190   4.060  36.102  1.00 17.02           N  
ATOM    182  H   ASN A  20      -3.241   2.016  37.577  1.00  0.00           H  
ATOM    183 HD21 ASN A  20      -6.120   4.255  36.328  1.00  0.00           H  
ATOM    184 HD22 ASN A  20      -4.898   3.493  35.362  1.00  0.00           H  
ATOM    185  N   LEU A  21      -0.349   2.432  36.344  1.00  4.95           N  
ATOM    186  CA  LEU A  21       1.067   2.279  36.040  1.00  7.19           C  
ATOM    187  C   LEU A  21       1.245   1.316  34.851  1.00 11.66           C  
ATOM    188  O   LEU A  21       1.913   1.653  33.860  1.00 13.11           O  
ATOM    189  CB  LEU A  21       1.823   1.784  37.276  1.00 10.27           C  
ATOM    190  CG  LEU A  21       3.324   1.483  37.167  1.00 30.34           C  
ATOM    191  CD1 LEU A  21       4.039   2.593  36.409  1.00 21.18           C  
ATOM    192  CD2 LEU A  21       3.915   1.327  38.571  1.00 18.93           C  
ATOM    193  H   LEU A  21      -0.678   2.235  37.250  1.00  0.00           H  
ATOM    194  N   ARG A  22       0.553   0.176  34.891  1.00  8.72           N  
ATOM    195  CA  ARG A  22       0.592  -0.763  33.762  1.00  4.43           C  
ATOM    196  C   ARG A  22       0.078  -0.103  32.468  1.00 10.19           C  
ATOM    197  O   ARG A  22       0.698  -0.219  31.412  1.00 13.73           O  
ATOM    198  CB  ARG A  22      -0.235  -2.017  34.068  1.00  5.69           C  
ATOM    199  CG  ARG A  22       0.227  -2.839  35.276  1.00 10.07           C  
ATOM    200  CD  ARG A  22      -0.699  -4.048  35.540  1.00  8.28           C  
ATOM    201  NE  ARG A  22      -0.202  -4.927  36.605  1.00 12.25           N  
ATOM    202  CZ  ARG A  22      -0.938  -5.362  37.629  1.00 15.14           C  
ATOM    203  NH1 ARG A  22      -2.227  -5.053  37.701  1.00 13.21           N  
ATOM    204  NH2 ARG A  22      -0.348  -5.915  38.688  1.00  6.99           N  
ATOM    205  H   ARG A  22       0.028  -0.031  35.696  1.00  0.00           H  
ATOM    206  HE  ARG A  22       0.740  -5.228  36.497  1.00  0.00           H  
ATOM    207 HH11 ARG A  22      -2.712  -4.502  37.006  1.00  0.00           H  
ATOM    208 HH12 ARG A  22      -2.726  -5.244  38.564  1.00  0.00           H  
ATOM    209 HH21 ARG A  22       0.649  -5.962  38.823  1.00  0.00           H  
ATOM    210 HH22 ARG A  22      -0.915  -6.136  39.496  1.00  0.00           H  
ATOM    211  N   LYS A  23      -1.033   0.619  32.559  1.00 17.00           N  
ATOM    212  CA  LYS A  23      -1.586   1.301  31.387  1.00  9.34           C  
ATOM    213  C   LYS A  23      -0.644   2.341  30.810  1.00 17.46           C  
ATOM    214  O   LYS A  23      -0.721   2.663  29.630  1.00 22.53           O  
ATOM    215  CB  LYS A  23      -2.921   1.949  31.739  1.00 15.55           C  
ATOM    216  CG  LYS A  23      -4.062   0.949  31.811  1.00 54.51           C  
ATOM    217  CD  LYS A  23      -5.319   1.555  32.415  1.00 81.32           C  
ATOM    218  CE  LYS A  23      -6.394   0.491  32.598  1.00 80.87           C  
ATOM    219  NZ  LYS A  23      -7.685   1.073  33.050  1.00 90.02           N  
ATOM    220  H   LYS A  23      -1.474   0.709  33.431  1.00  0.00           H  
ATOM    221  HZ1 LYS A  23      -7.959   1.776  32.340  1.00  0.00           H  
ATOM    222  HZ2 LYS A  23      -8.436   0.352  33.106  1.00  0.00           H  
ATOM    223  HZ3 LYS A  23      -7.583   1.531  33.976  1.00  0.00           H  
ATOM    224  N   ALA A  24       0.258   2.858  31.634  1.00 14.93           N  
ATOM    225  CA  ALA A  24       1.241   3.833  31.165  1.00 10.42           C  
ATOM    226  C   ALA A  24       2.289   3.224  30.219  1.00 10.65           C  
ATOM    227  O   ALA A  24       2.992   3.941  29.509  1.00 15.90           O  
ATOM    228  CB  ALA A  24       1.920   4.483  32.357  1.00 12.64           C  
ATOM    229  H   ALA A  24       0.299   2.568  32.572  1.00  0.00           H  
ATOM    230  N   LEU A  25       2.405   1.904  30.221  1.00  7.16           N  
ATOM    231  CA  LEU A  25       3.475   1.262  29.484  1.00  6.62           C  
ATOM    232  C   LEU A  25       2.973   0.865  28.097  1.00  5.76           C  
ATOM    233  O   LEU A  25       1.928   0.252  27.951  1.00 16.75           O  
ATOM    234  CB  LEU A  25       3.973   0.025  30.236  1.00  7.52           C  
ATOM    235  CG  LEU A  25       4.315   0.190  31.718  1.00  9.63           C  
ATOM    236  CD1 LEU A  25       4.684  -1.169  32.303  1.00 15.25           C  
ATOM    237  CD2 LEU A  25       5.457   1.160  31.890  1.00  9.42           C  
ATOM    238  H   LEU A  25       1.761   1.335  30.707  1.00  0.00           H  
ATOM    239  N   PRO A  26       3.689   1.282  27.052  1.00  9.73           N  
ATOM    240  CA  PRO A  26       3.258   0.919  25.708  1.00 18.18           C  
ATOM    241  C   PRO A  26       3.538  -0.560  25.349  1.00 22.51           C  
ATOM    242  O   PRO A  26       4.497  -1.169  25.840  1.00 12.21           O  
ATOM    243  CB  PRO A  26       4.021   1.907  24.820  1.00 22.71           C  
ATOM    244  CG  PRO A  26       5.236   2.245  25.602  1.00 29.68           C  
ATOM    245  CD  PRO A  26       4.817   2.232  27.045  1.00 15.55           C  
ATOM    246  N   ASN A  27       2.611  -1.169  24.616  1.00 11.01           N  
ATOM    247  CA  ASN A  27       2.816  -2.519  24.091  1.00  9.90           C  
ATOM    248  C   ASN A  27       2.235  -2.608  22.698  1.00 19.18           C  
ATOM    249  O   ASN A  27       1.199  -2.017  22.407  1.00 44.89           O  
ATOM    250  CB  ASN A  27       2.151  -3.570  24.979  1.00 16.03           C  
ATOM    251  CG  ASN A  27       0.633  -3.523  24.908  1.00 17.44           C  
ATOM    252  OD1 ASN A  27      -0.012  -2.943  25.768  1.00 29.66           O  
ATOM    253  ND2 ASN A  27       0.060  -4.231  23.954  1.00 19.38           N  
ATOM    254  H   ASN A  27       1.753  -0.724  24.414  1.00  0.00           H  
ATOM    255 HD21 ASN A  27      -0.907  -4.122  23.884  1.00  0.00           H  
ATOM    256 HD22 ASN A  27       0.605  -4.789  23.362  1.00  0.00           H  
ATOM    257  N   GLU A  28       2.904  -3.342  21.833  1.00 30.14           N  
ATOM    258  CA  GLU A  28       2.323  -3.631  20.530  1.00 82.93           C  
ATOM    259  C   GLU A  28       1.494  -4.917  20.508  1.00 56.28           C  
ATOM    260  O   GLU A  28       0.360  -4.911  20.024  1.00 33.74           O  
ATOM    261  CB  GLU A  28       3.404  -3.657  19.447  1.00 95.64           C  
ATOM    262  CG  GLU A  28       3.282  -2.496  18.462  1.00 89.27           C  
ATOM    263  CD  GLU A  28       4.476  -2.358  17.533  1.00106.93           C  
ATOM    264  OE1 GLU A  28       4.960  -3.383  17.010  1.00 96.83           O  
ATOM    265  OE2 GLU A  28       4.901  -1.207  17.283  1.00132.59           O  
ATOM    266  H   GLU A  28       3.808  -3.540  22.099  1.00  0.00           H  
ATOM    267  N   ARG A  29       2.007  -5.982  21.122  1.00 21.74           N  
ATOM    268  CA  ARG A  29       1.312  -7.267  21.127  1.00 20.22           C  
ATOM    269  C   ARG A  29       0.847  -7.633  22.535  1.00 27.07           C  
ATOM    270  O   ARG A  29       1.347  -7.098  23.520  1.00 23.79           O  
ATOM    271  CB  ARG A  29       2.219  -8.397  20.605  1.00 18.74           C  
ATOM    272  CG  ARG A  29       2.844  -8.172  19.234  1.00 63.77           C  
ATOM    273  CD  ARG A  29       3.080  -9.488  18.473  1.00 91.16           C  
ATOM    274  NE  ARG A  29       4.072 -10.371  19.092  1.00 86.71           N  
ATOM    275  CZ  ARG A  29       5.372 -10.096  19.198  1.00 90.56           C  
ATOM    276  NH1 ARG A  29       5.872  -8.990  18.661  1.00106.56           N  
ATOM    277  NH2 ARG A  29       6.187 -10.960  19.787  1.00 99.24           N  
ATOM    278  H   ARG A  29       2.845  -5.924  21.617  1.00  0.00           H  
ATOM    279  HE  ARG A  29       3.735 -11.283  19.306  1.00  0.00           H  
ATOM    280 HH11 ARG A  29       5.264  -8.345  18.202  1.00  0.00           H  
ATOM    281 HH12 ARG A  29       6.840  -8.734  18.777  1.00  0.00           H  
ATOM    282 HH21 ARG A  29       5.808 -11.861  20.037  1.00  0.00           H  
ATOM    283 HH22 ARG A  29       7.160 -10.780  19.980  1.00  0.00           H  
ATOM    284  N   LYS A  30      -0.141  -8.517  22.612  1.00 12.67           N  
ATOM    285  CA  LYS A  30      -0.353  -9.335  23.807  1.00 13.44           C  
ATOM    286  C   LYS A  30      -0.073 -10.779  23.441  1.00 16.36           C  
ATOM    287  O   LYS A  30      -0.424 -11.218  22.354  1.00 20.50           O  
ATOM    288  CB  LYS A  30      -1.789  -9.209  24.301  1.00 14.71           C  
ATOM    289  CG  LYS A  30      -2.125  -7.816  24.795  1.00 17.23           C  
ATOM    290  CD  LYS A  30      -3.365  -7.850  25.652  1.00 22.62           C  
ATOM    291  CE  LYS A  30      -3.743  -6.457  26.097  1.00 56.49           C  
ATOM    292  NZ  LYS A  30      -5.004  -6.493  26.882  1.00 88.18           N  
ATOM    293  H   LYS A  30      -0.671  -8.707  21.816  1.00  0.00           H  
ATOM    294  HZ1 LYS A  30      -4.885  -7.138  27.689  1.00  0.00           H  
ATOM    295  HZ2 LYS A  30      -5.234  -5.532  27.197  1.00  0.00           H  
ATOM    296  HZ3 LYS A  30      -5.760  -6.862  26.272  1.00  0.00           H  
ATOM    297  N   LEU A  31       0.648 -11.488  24.294  1.00 11.54           N  
ATOM    298  CA  LEU A  31       0.786 -12.933  24.126  1.00  9.18           C  
ATOM    299  C   LEU A  31       0.011 -13.543  25.268  1.00 19.47           C  
ATOM    300  O   LEU A  31       0.240 -13.203  26.439  1.00 13.16           O  
ATOM    301  CB  LEU A  31       2.250 -13.388  24.205  1.00 18.64           C  
ATOM    302  CG  LEU A  31       3.243 -13.283  23.043  1.00 20.59           C  
ATOM    303  CD1 LEU A  31       2.511 -13.205  21.734  1.00 20.92           C  
ATOM    304  CD2 LEU A  31       4.134 -12.081  23.239  1.00 31.89           C  
ATOM    305  H   LEU A  31       1.015 -11.084  25.117  1.00  0.00           H  
ATOM    306  N   TYR A  32      -0.962 -14.378  24.924  1.00 15.12           N  
ATOM    307  CA  TYR A  32      -1.807 -15.030  25.920  1.00 13.23           C  
ATOM    308  C   TYR A  32      -2.482 -13.996  26.813  1.00 22.12           C  
ATOM    309  O   TYR A  32      -2.594 -14.202  28.020  1.00 19.98           O  
ATOM    310  CB  TYR A  32      -0.972 -16.018  26.766  1.00 13.69           C  
ATOM    311  CG  TYR A  32      -0.289 -17.076  25.928  1.00  7.81           C  
ATOM    312  CD1 TYR A  32      -1.017 -18.109  25.365  1.00  9.91           C  
ATOM    313  CD2 TYR A  32       1.064 -16.986  25.640  1.00  7.69           C  
ATOM    314  CE1 TYR A  32      -0.413 -19.027  24.539  1.00  9.39           C  
ATOM    315  CE2 TYR A  32       1.674 -17.881  24.815  1.00  7.52           C  
ATOM    316  CZ  TYR A  32       0.934 -18.905  24.267  1.00 11.26           C  
ATOM    317  OH  TYR A  32       1.559 -19.858  23.498  1.00 16.17           O  
ATOM    318  H   TYR A  32      -1.002 -14.603  23.993  1.00  0.00           H  
ATOM    319  HH  TYR A  32       2.497 -19.678  23.526  1.00  0.00           H  
ATOM    320  N   ASP A  33      -2.886 -12.875  26.208  1.00 12.52           N  
ATOM    321  CA  ASP A  33      -3.553 -11.769  26.902  1.00 13.18           C  
ATOM    322  C   ASP A  33      -2.635 -10.980  27.822  1.00 19.40           C  
ATOM    323  O   ASP A  33      -3.099 -10.111  28.559  1.00 16.54           O  
ATOM    324  CB  ASP A  33      -4.750 -12.247  27.728  1.00 18.41           C  
ATOM    325  CG  ASP A  33      -5.921 -12.676  26.875  1.00 81.86           C  
ATOM    326  OD1 ASP A  33      -5.971 -13.867  26.477  1.00 96.28           O  
ATOM    327  OD2 ASP A  33      -6.817 -11.834  26.642  1.00 93.76           O  
ATOM    328  H   ASP A  33      -2.830 -12.840  25.233  1.00  0.00           H  
ATOM    329  N   ILE A  34      -1.335 -11.228  27.755  1.00  7.62           N  
ATOM    330  CA  ILE A  34      -0.411 -10.462  28.579  1.00  7.65           C  
ATOM    331  C   ILE A  34       0.324  -9.472  27.702  1.00  9.11           C  
ATOM    332  O   ILE A  34       0.894  -9.839  26.668  1.00 13.46           O  
ATOM    333  CB  ILE A  34       0.606 -11.377  29.320  1.00 13.55           C  
ATOM    334  CG1 ILE A  34      -0.136 -12.494  30.077  1.00 15.20           C  
ATOM    335  CG2 ILE A  34       1.418 -10.557  30.345  1.00  7.38           C  
ATOM    336  CD1 ILE A  34       0.626 -13.803  30.142  1.00 11.88           C  
ATOM    337  H   ILE A  34      -0.985 -11.958  27.199  1.00  0.00           H  
ATOM    338  N   PRO A  35       0.309  -8.181  28.083  1.00 12.38           N  
ATOM    339  CA  PRO A  35       1.097  -7.136  27.420  1.00  9.06           C  
ATOM    340  C   PRO A  35       2.549  -7.527  27.222  1.00 10.46           C  
ATOM    341  O   PRO A  35       3.241  -7.873  28.186  1.00  8.07           O  
ATOM    342  CB  PRO A  35       0.972  -5.951  28.374  1.00 12.46           C  
ATOM    343  CG  PRO A  35      -0.337  -6.167  29.018  1.00 19.78           C  
ATOM    344  CD  PRO A  35      -0.433  -7.638  29.232  1.00 10.03           C  
ATOM    345  N   LEU A  36       2.988  -7.514  25.963  1.00 13.11           N  
ATOM    346  CA  LEU A  36       4.411  -7.618  25.635  1.00  9.87           C  
ATOM    347  C   LEU A  36       4.995  -6.228  25.464  1.00  9.85           C  
ATOM    348  O   LEU A  36       4.536  -5.448  24.629  1.00 10.89           O  
ATOM    349  CB  LEU A  36       4.617  -8.443  24.355  1.00 10.18           C  
ATOM    350  CG  LEU A  36       6.043  -8.579  23.800  1.00  8.30           C  
ATOM    351  CD1 LEU A  36       6.939  -9.307  24.780  1.00 12.81           C  
ATOM    352  CD2 LEU A  36       5.987  -9.326  22.475  1.00 11.64           C  
ATOM    353  H   LEU A  36       2.340  -7.421  25.233  1.00  0.00           H  
ATOM    354  N   LEU A  37       5.977  -5.901  26.296  1.00 11.16           N  
ATOM    355  CA  LEU A  37       6.599  -4.578  26.266  1.00  8.39           C  
ATOM    356  C   LEU A  37       7.463  -4.418  25.017  1.00  8.26           C  
ATOM    357  O   LEU A  37       7.849  -5.400  24.386  1.00  9.80           O  
ATOM    358  CB  LEU A  37       7.438  -4.349  27.541  1.00  9.11           C  
ATOM    359  CG  LEU A  37       6.628  -4.516  28.836  1.00 11.33           C  
ATOM    360  CD1 LEU A  37       7.564  -4.475  30.057  1.00 12.17           C  
ATOM    361  CD2 LEU A  37       5.580  -3.405  28.912  1.00 10.05           C  
ATOM    362  H   LEU A  37       6.354  -6.577  26.899  1.00  0.00           H  
ATOM    363  N   ARG A  38       7.667  -3.167  24.626  1.00 13.95           N  
ATOM    364  CA  ARG A  38       8.434  -2.812  23.442  1.00  6.78           C  
ATOM    365  C   ARG A  38       9.914  -3.101  23.633  1.00  6.54           C  
ATOM    366  O   ARG A  38      10.421  -3.123  24.752  1.00 11.70           O  
ATOM    367  CB  ARG A  38       8.236  -1.332  23.138  1.00  8.88           C  
ATOM    368  CG  ARG A  38       6.792  -0.963  22.889  1.00 10.30           C  
ATOM    369  CD  ARG A  38       6.400  -1.231  21.453  1.00 47.45           C  
ATOM    370  NE  ARG A  38       5.782  -0.058  20.840  1.00 69.06           N  
ATOM    371  CZ  ARG A  38       6.303   0.626  19.823  1.00 57.82           C  
ATOM    372  NH1 ARG A  38       7.475   0.276  19.297  1.00 82.46           N  
ATOM    373  NH2 ARG A  38       5.607   1.615  19.282  1.00 77.69           N  
ATOM    374  H   ARG A  38       7.353  -2.456  25.219  1.00  0.00           H  
ATOM    375  HE  ARG A  38       4.919   0.195  21.232  1.00  0.00           H  
ATOM    376 HH11 ARG A  38       7.929  -0.559  19.597  1.00  0.00           H  
ATOM    377 HH12 ARG A  38       7.903   0.708  18.496  1.00  0.00           H  
ATOM    378 HH21 ARG A  38       4.650   1.747  19.545  1.00  0.00           H  
ATOM    379 HH22 ARG A  38       5.900   2.104  18.462  1.00  0.00           H  
ATOM    380  N   SER A  39      10.618  -3.258  22.523  1.00  6.43           N  
ATOM    381  CA  SER A  39      12.030  -3.592  22.537  1.00 10.96           C  
ATOM    382  C   SER A  39      12.869  -2.322  22.644  1.00 19.36           C  
ATOM    383  O   SER A  39      13.893  -2.318  23.319  1.00 19.58           O  
ATOM    384  CB  SER A  39      12.389  -4.335  21.245  1.00 19.50           C  
ATOM    385  OG  SER A  39      13.668  -4.928  21.338  1.00 66.09           O  
ATOM    386  H   SER A  39      10.144  -3.321  21.665  1.00  0.00           H  
ATOM    387  HG  SER A  39      13.696  -5.332  22.209  1.00  0.00           H  
ATOM    388  N   SER A  40      12.488  -1.289  21.887  1.00 12.77           N  
ATOM    389  CA  SER A  40      13.253  -0.045  21.815  1.00 11.07           C  
ATOM    390  C   SER A  40      12.320   1.133  21.607  1.00 15.82           C  
ATOM    391  O   SER A  40      11.360   1.030  20.849  1.00 28.17           O  
ATOM    392  CB  SER A  40      14.262  -0.092  20.658  1.00  8.23           C  
ATOM    393  OG  SER A  40      14.981   1.130  20.572  1.00 16.93           O  
ATOM    394  H   SER A  40      11.683  -1.341  21.337  1.00  0.00           H  
ATOM    395  HG  SER A  40      14.423   1.833  20.194  1.00  0.00           H  
ATOM    396  N   LEU A  41      12.555   2.215  22.344  1.00  9.82           N  
ATOM    397  CA  LEU A  41      11.810   3.465  22.149  1.00  9.55           C  
ATOM    398  C   LEU A  41      12.786   4.634  22.167  1.00 12.23           C  
ATOM    399  O   LEU A  41      13.810   4.569  22.852  1.00  8.56           O  
ATOM    400  CB  LEU A  41      10.772   3.662  23.259  1.00  7.59           C  
ATOM    401  CG  LEU A  41       9.619   2.648  23.230  1.00 18.93           C  
ATOM    402  CD1 LEU A  41       8.746   2.805  24.457  1.00 17.04           C  
ATOM    403  CD2 LEU A  41       8.800   2.836  21.954  1.00 29.86           C  
ATOM    404  H   LEU A  41      13.240   2.166  23.029  1.00  0.00           H  
ATOM    405  N   PRO A  42      12.512   5.696  21.373  1.00 14.03           N  
ATOM    406  CA  PRO A  42      13.385   6.864  21.457  1.00  8.22           C  
ATOM    407  C   PRO A  42      13.267   7.497  22.831  1.00  7.46           C  
ATOM    408  O   PRO A  42      12.254   7.311  23.526  1.00  6.22           O  
ATOM    409  CB  PRO A  42      12.871   7.795  20.349  1.00 11.26           C  
ATOM    410  CG  PRO A  42      11.503   7.349  20.063  1.00 13.40           C  
ATOM    411  CD  PRO A  42      11.438   5.882  20.375  1.00 14.65           C  
ATOM    412  N   GLY A  43      14.282   8.280  23.188  1.00 14.95           N  
ATOM    413  CA  GLY A  43      14.346   8.882  24.513  1.00 13.45           C  
ATOM    414  C   GLY A  43      13.087   9.606  24.951  1.00 17.99           C  
ATOM    415  O   GLY A  43      12.661   9.426  26.086  1.00 14.95           O  
ATOM    416  H   GLY A  43      14.987   8.490  22.537  1.00  0.00           H  
ATOM    417  N   SER A  44      12.434  10.314  24.021  1.00 11.27           N  
ATOM    418  CA  SER A  44      11.269  11.150  24.334  1.00  8.13           C  
ATOM    419  C   SER A  44      10.028  10.318  24.602  1.00 20.13           C  
ATOM    420  O   SER A  44       8.966  10.854  24.896  1.00 21.76           O  
ATOM    421  CB  SER A  44      10.993  12.141  23.193  1.00 14.10           C  
ATOM    422  OG  SER A  44      10.764  11.477  21.949  1.00 19.05           O  
ATOM    423  H   SER A  44      12.741  10.340  23.104  1.00  0.00           H  
ATOM    424  HG  SER A  44       9.800  11.285  21.971  1.00  0.00           H  
ATOM    425  N   GLN A  45      10.136   9.020  24.368  1.00 18.29           N  
ATOM    426  CA  GLN A  45       9.015   8.136  24.555  1.00  7.39           C  
ATOM    427  C   GLN A  45       9.334   7.117  25.651  1.00  4.50           C  
ATOM    428  O   GLN A  45       8.426   6.443  26.131  1.00 15.08           O  
ATOM    429  CB  GLN A  45       8.695   7.438  23.231  1.00 12.64           C  
ATOM    430  CG  GLN A  45       8.211   8.408  22.158  1.00 14.93           C  
ATOM    431  CD  GLN A  45       7.552   7.723  20.972  1.00 21.26           C  
ATOM    432  OE1 GLN A  45       7.820   6.552  20.676  1.00 14.57           O  
ATOM    433  NE2 GLN A  45       6.740   8.467  20.244  1.00 28.51           N  
ATOM    434  H   GLN A  45      10.978   8.618  24.080  1.00  0.00           H  
ATOM    435 HE21 GLN A  45       6.293   7.999  19.517  1.00  0.00           H  
ATOM    436 HE22 GLN A  45       6.642   9.429  20.350  1.00  0.00           H  
ATOM    437  N   ARG A  46      10.596   7.071  26.093  1.00  6.63           N  
ATOM    438  CA  ARG A  46      11.113   5.906  26.802  1.00  2.29           C  
ATOM    439  C   ARG A  46      10.802   5.930  28.303  1.00 11.06           C  
ATOM    440  O   ARG A  46      10.793   4.888  28.944  1.00  8.07           O  
ATOM    441  CB  ARG A  46      12.631   5.799  26.622  1.00 11.06           C  
ATOM    442  CG  ARG A  46      13.226   4.443  26.903  1.00  8.15           C  
ATOM    443  CD  ARG A  46      14.757   4.468  26.835  1.00 29.54           C  
ATOM    444  NE  ARG A  46      15.335   4.827  25.522  1.00 56.44           N  
ATOM    445  CZ  ARG A  46      16.220   5.805  25.297  1.00 78.70           C  
ATOM    446  NH1 ARG A  46      16.600   6.603  26.279  1.00 54.04           N  
ATOM    447  NH2 ARG A  46      16.851   5.875  24.127  1.00 87.63           N  
ATOM    448  H   ARG A  46      11.181   7.844  26.033  1.00  0.00           H  
ATOM    449  HE  ARG A  46      14.979   4.301  24.764  1.00  0.00           H  
ATOM    450 HH11 ARG A  46      16.307   6.474  27.228  1.00  0.00           H  
ATOM    451 HH12 ARG A  46      17.361   7.276  26.159  1.00  0.00           H  
ATOM    452 HH21 ARG A  46      16.822   5.173  23.398  1.00  0.00           H  
ATOM    453 HH22 ARG A  46      17.598   6.545  24.061  1.00  0.00           H  
ATOM    454  N   TYR A  47      10.539   7.110  28.859  1.00 10.90           N  
ATOM    455  CA  TYR A  47      10.451   7.250  30.330  1.00 22.40           C  
ATOM    456  C   TYR A  47       9.123   7.797  30.830  1.00 14.21           C  
ATOM    457  O   TYR A  47       8.520   8.665  30.202  1.00 16.94           O  
ATOM    458  CB  TYR A  47      11.574   8.143  30.870  1.00  9.76           C  
ATOM    459  CG  TYR A  47      12.950   7.716  30.422  1.00 12.41           C  
ATOM    460  CD1 TYR A  47      13.563   6.588  30.969  1.00 13.97           C  
ATOM    461  CD2 TYR A  47      13.579   8.356  29.357  1.00 16.47           C  
ATOM    462  CE1 TYR A  47      14.747   6.105  30.455  1.00 13.70           C  
ATOM    463  CE2 TYR A  47      14.771   7.883  28.843  1.00  9.07           C  
ATOM    464  CZ  TYR A  47      15.341   6.759  29.395  1.00  8.15           C  
ATOM    465  OH  TYR A  47      16.519   6.314  28.892  1.00 17.43           O  
ATOM    466  H   TYR A  47      10.200   7.809  28.271  1.00  0.00           H  
ATOM    467  HH  TYR A  47      16.925   5.724  29.540  1.00  0.00           H  
ATOM    468  N   ALA A  48       8.686   7.292  31.977  1.00  7.92           N  
ATOM    469  CA  ALA A  48       7.436   7.732  32.590  1.00 10.19           C  
ATOM    470  C   ALA A  48       7.768   8.174  34.006  1.00 13.60           C  
ATOM    471  O   ALA A  48       8.682   7.635  34.617  1.00 10.26           O  
ATOM    472  CB  ALA A  48       6.440   6.595  32.621  1.00 14.98           C  
ATOM    473  H   ALA A  48       9.263   6.651  32.461  1.00  0.00           H  
ATOM    474  N   LEU A  49       7.069   9.190  34.498  1.00 12.93           N  
ATOM    475  CA  LEU A  49       7.278   9.710  35.848  1.00 13.58           C  
ATOM    476  C   LEU A  49       6.121   9.212  36.690  1.00  9.95           C  
ATOM    477  O   LEU A  49       4.971   9.257  36.262  1.00  7.65           O  
ATOM    478  CB  LEU A  49       7.287  11.251  35.863  1.00  6.97           C  
ATOM    479  CG  LEU A  49       8.532  12.053  35.455  1.00 20.74           C  
ATOM    480  CD1 LEU A  49       9.784  11.202  35.355  1.00 19.49           C  
ATOM    481  CD2 LEU A  49       8.249  12.719  34.146  1.00 33.69           C  
ATOM    482  H   LEU A  49       6.254   9.442  34.070  1.00  0.00           H  
ATOM    483  N   ILE A  50       6.425   8.709  37.874  1.00  6.84           N  
ATOM    484  CA  ILE A  50       5.369   8.494  38.842  1.00 15.40           C  
ATOM    485  C   ILE A  50       5.646   9.316  40.093  1.00 13.37           C  
ATOM    486  O   ILE A  50       6.805   9.515  40.472  1.00 12.94           O  
ATOM    487  CB  ILE A  50       5.158   6.962  39.164  1.00 27.28           C  
ATOM    488  CG1 ILE A  50       5.329   6.681  40.649  1.00 16.32           C  
ATOM    489  CG2 ILE A  50       6.066   6.094  38.305  1.00 23.67           C  
ATOM    490  CD1 ILE A  50       5.295   5.229  40.973  1.00 30.18           C  
ATOM    491  H   ILE A  50       7.374   8.509  38.098  1.00  0.00           H  
ATOM    492  N   HIS A  51       4.616  10.004  40.561  1.00  6.80           N  
ATOM    493  CA  HIS A  51       4.758  10.857  41.727  1.00  5.85           C  
ATOM    494  C   HIS A  51       4.149  10.168  42.948  1.00  6.98           C  
ATOM    495  O   HIS A  51       3.016   9.699  42.898  1.00  8.58           O  
ATOM    496  CB  HIS A  51       4.070  12.195  41.481  1.00  7.24           C  
ATOM    497  CG  HIS A  51       4.374  12.787  40.147  1.00 10.05           C  
ATOM    498  ND1 HIS A  51       5.580  13.373  39.824  1.00  9.78           N  
ATOM    499  CD2 HIS A  51       3.658  12.775  38.972  1.00  9.08           C  
ATOM    500  CE1 HIS A  51       5.600  13.681  38.552  1.00 11.60           C  
ATOM    501  NE2 HIS A  51       4.462  13.335  38.026  1.00 12.59           N  
ATOM    502  H   HIS A  51       3.720   9.831  40.190  1.00  0.00           H  
ATOM    503  HD1 HIS A  51       6.289  13.575  40.487  1.00  0.00           H  
ATOM    504  HE2 HIS A  51       4.161  13.550  37.109  1.00  0.00           H  
ATOM    505  N   LEU A  52       4.927  10.077  44.023  1.00 10.63           N  
ATOM    506  CA  LEU A  52       4.490   9.374  45.225  1.00  7.84           C  
ATOM    507  C   LEU A  52       4.569  10.348  46.382  1.00  6.01           C  
ATOM    508  O   LEU A  52       5.557  11.087  46.511  1.00 14.25           O  
ATOM    509  CB  LEU A  52       5.372   8.145  45.496  1.00 10.77           C  
ATOM    510  CG  LEU A  52       5.346   7.019  44.452  1.00 13.73           C  
ATOM    511  CD1 LEU A  52       6.409   5.990  44.778  1.00 21.31           C  
ATOM    512  CD2 LEU A  52       3.987   6.366  44.421  1.00 18.35           C  
ATOM    513  H   LEU A  52       5.826  10.480  44.023  1.00  0.00           H  
ATOM    514  N   THR A  53       3.464  10.465  47.119  1.00  7.69           N  
ATOM    515  CA  THR A  53       3.376  11.399  48.240  1.00 11.41           C  
ATOM    516  C   THR A  53       3.061  10.621  49.512  1.00 14.45           C  
ATOM    517  O   THR A  53       2.149   9.787  49.525  1.00  9.84           O  
ATOM    518  CB  THR A  53       2.272  12.461  48.006  1.00  5.99           C  
ATOM    519  OG1 THR A  53       2.541  13.169  46.791  1.00  8.69           O  
ATOM    520  CG2 THR A  53       2.207  13.431  49.170  1.00  5.58           C  
ATOM    521  H   THR A  53       2.709   9.843  46.958  1.00  0.00           H  
ATOM    522  HG1 THR A  53       2.630  12.402  46.226  1.00  0.00           H  
ATOM    523  N   ASN A  54       3.881  10.830  50.539  1.00  6.03           N  
ATOM    524  CA  ASN A  54       3.740  10.107  51.798  1.00  9.64           C  
ATOM    525  C   ASN A  54       2.710  10.752  52.736  1.00 23.33           C  
ATOM    526  O   ASN A  54       2.002  11.699  52.350  1.00 12.93           O  
ATOM    527  CB  ASN A  54       5.103   9.979  52.496  1.00 11.13           C  
ATOM    528  CG  ASN A  54       5.667  11.321  52.985  1.00 12.61           C  
ATOM    529  OD1 ASN A  54       4.991  12.350  52.969  1.00  9.32           O  
ATOM    530  ND2 ASN A  54       6.923  11.304  53.415  1.00  9.11           N  
ATOM    531  H   ASN A  54       4.597  11.513  50.450  1.00  0.00           H  
ATOM    532 HD21 ASN A  54       7.353  12.168  53.579  1.00  0.00           H  
ATOM    533 HD22 ASN A  54       7.389  10.454  53.495  1.00  0.00           H  
ATOM    534  N   TYR A  55       2.573  10.205  53.946  1.00  8.75           N  
ATOM    535  CA  TYR A  55       1.554  10.692  54.877  1.00  7.35           C  
ATOM    536  C   TYR A  55       1.791  12.153  55.240  1.00 10.85           C  
ATOM    537  O   TYR A  55       0.848  12.878  55.523  1.00 19.30           O  
ATOM    538  CB  TYR A  55       1.538   9.877  56.169  1.00  9.07           C  
ATOM    539  CG  TYR A  55       1.263   8.398  56.021  1.00 11.21           C  
ATOM    540  CD1 TYR A  55       0.316   7.917  55.124  1.00 17.76           C  
ATOM    541  CD2 TYR A  55       1.946   7.479  56.806  1.00 13.40           C  
ATOM    542  CE1 TYR A  55       0.067   6.539  55.011  1.00 10.56           C  
ATOM    543  CE2 TYR A  55       1.709   6.128  56.705  1.00  9.71           C  
ATOM    544  CZ  TYR A  55       0.773   5.652  55.814  1.00 10.78           C  
ATOM    545  OH  TYR A  55       0.531   4.293  55.757  1.00 13.54           O  
ATOM    546  H   TYR A  55       3.188   9.492  54.239  1.00  0.00           H  
ATOM    547  HH  TYR A  55       1.017   3.860  56.464  1.00  0.00           H  
ATOM    548  N   ALA A  56       3.053  12.570  55.270  1.00 14.47           N  
ATOM    549  CA  ALA A  56       3.396  13.945  55.637  1.00 10.27           C  
ATOM    550  C   ALA A  56       3.377  14.872  54.434  1.00 14.93           C  
ATOM    551  O   ALA A  56       3.881  15.989  54.518  1.00 19.96           O  
ATOM    552  CB  ALA A  56       4.760  13.999  56.309  1.00 10.12           C  
ATOM    553  H   ALA A  56       3.765  11.937  55.031  1.00  0.00           H  
ATOM    554  N   ASP A  57       2.795  14.410  53.325  1.00 12.50           N  
ATOM    555  CA  ASP A  57       2.697  15.183  52.083  1.00 12.48           C  
ATOM    556  C   ASP A  57       4.033  15.647  51.538  1.00 13.54           C  
ATOM    557  O   ASP A  57       4.156  16.743  50.983  1.00 13.62           O  
ATOM    558  CB  ASP A  57       1.748  16.380  52.246  1.00 40.07           C  
ATOM    559  CG  ASP A  57       0.422  16.161  51.540  1.00 75.56           C  
ATOM    560  OD1 ASP A  57      -0.435  15.438  52.096  1.00 92.42           O  
ATOM    561  OD2 ASP A  57       0.277  16.600  50.376  1.00 76.81           O  
ATOM    562  H   ASP A  57       2.410  13.514  53.318  1.00  0.00           H  
ATOM    563  N   GLU A  58       5.041  14.804  51.725  1.00  9.18           N  
ATOM    564  CA  GLU A  58       6.323  14.971  51.064  1.00 11.51           C  
ATOM    565  C   GLU A  58       6.314  14.095  49.785  1.00 11.43           C  
ATOM    566  O   GLU A  58       5.874  12.947  49.817  1.00  8.10           O  
ATOM    567  CB  GLU A  58       7.449  14.569  52.033  1.00 13.00           C  
ATOM    568  CG  GLU A  58       7.523  15.476  53.289  1.00 14.58           C  
ATOM    569  CD  GLU A  58       8.008  14.766  54.588  1.00 16.45           C  
ATOM    570  OE1 GLU A  58       8.177  13.537  54.605  1.00 16.26           O  
ATOM    571  OE2 GLU A  58       8.188  15.444  55.628  1.00 19.80           O  
ATOM    572  H   GLU A  58       4.937  14.039  52.335  1.00  0.00           H  
ATOM    573  N   THR A  59       6.708  14.681  48.656  1.00 12.24           N  
ATOM    574  CA  THR A  59       6.593  14.024  47.351  1.00  9.33           C  
ATOM    575  C   THR A  59       7.972  13.738  46.737  1.00  7.16           C  
ATOM    576  O   THR A  59       8.826  14.622  46.686  1.00 10.68           O  
ATOM    577  CB  THR A  59       5.788  14.932  46.355  1.00 14.11           C  
ATOM    578  OG1 THR A  59       4.493  15.219  46.896  1.00 11.73           O  
ATOM    579  CG2 THR A  59       5.617  14.244  45.009  1.00  5.62           C  
ATOM    580  H   THR A  59       7.126  15.571  48.660  1.00  0.00           H  
ATOM    581  HG1 THR A  59       4.036  14.385  47.065  1.00  0.00           H  
ATOM    582  N   ILE A  60       8.137  12.545  46.170  1.00  8.40           N  
ATOM    583  CA  ILE A  60       9.236  12.263  45.250  1.00 12.71           C  
ATOM    584  C   ILE A  60       8.645  11.840  43.909  1.00  8.19           C  
ATOM    585  O   ILE A  60       7.489  11.422  43.837  1.00  9.53           O  
ATOM    586  CB  ILE A  60      10.191  11.130  45.761  1.00  8.25           C  
ATOM    587  CG1 ILE A  60       9.436   9.809  45.931  1.00  8.31           C  
ATOM    588  CG2 ILE A  60      10.844  11.539  47.101  1.00 12.16           C  
ATOM    589  CD1 ILE A  60      10.361   8.621  46.232  1.00 11.58           C  
ATOM    590  H   ILE A  60       7.468  11.851  46.327  1.00  0.00           H  
ATOM    591  N   SER A  61       9.396  12.122  42.850  1.00  5.19           N  
ATOM    592  CA  SER A  61       9.058  11.711  41.499  1.00  4.40           C  
ATOM    593  C   SER A  61      10.075  10.681  41.037  1.00  7.57           C  
ATOM    594  O   SER A  61      11.280  10.900  41.160  1.00  9.34           O  
ATOM    595  CB  SER A  61       9.100  12.907  40.547  1.00 11.83           C  
ATOM    596  OG  SER A  61       8.046  13.807  40.850  1.00 10.76           O  
ATOM    597  H   SER A  61      10.257  12.592  43.000  1.00  0.00           H  
ATOM    598  HG  SER A  61       8.243  14.623  40.343  1.00  0.00           H  
ATOM    599  N   VAL A  62       9.590   9.570  40.497  1.00  9.81           N  
ATOM    600  CA  VAL A  62      10.453   8.444  40.141  1.00  2.43           C  
ATOM    601  C   VAL A  62      10.398   8.243  38.626  1.00  6.48           C  
ATOM    602  O   VAL A  62       9.309   8.196  38.039  1.00 10.45           O  
ATOM    603  CB  VAL A  62       9.990   7.146  40.856  1.00  7.41           C  
ATOM    604  CG1 VAL A  62      10.926   5.969  40.523  1.00  5.06           C  
ATOM    605  CG2 VAL A  62       9.955   7.376  42.356  1.00  9.38           C  
ATOM    606  H   VAL A  62       8.616   9.475  40.379  1.00  0.00           H  
ATOM    607  N   ALA A  63      11.564   8.125  38.001  1.00  6.18           N  
ATOM    608  CA  ALA A  63      11.627   7.863  36.557  1.00  7.84           C  
ATOM    609  C   ALA A  63      11.752   6.380  36.281  1.00  8.55           C  
ATOM    610  O   ALA A  63      12.693   5.740  36.765  1.00  8.74           O  
ATOM    611  CB  ALA A  63      12.801   8.580  35.947  1.00  5.93           C  
ATOM    612  H   ALA A  63      12.398   8.117  38.535  1.00  0.00           H  
ATOM    613  N   ILE A  64      10.852   5.851  35.454  1.00  5.56           N  
ATOM    614  CA  ILE A  64      10.928   4.450  35.035  1.00  7.84           C  
ATOM    615  C   ILE A  64      11.104   4.362  33.530  1.00 10.56           C  
ATOM    616  O   ILE A  64      10.649   5.238  32.787  1.00  7.88           O  
ATOM    617  CB  ILE A  64       9.665   3.622  35.409  1.00 13.67           C  
ATOM    618  CG1 ILE A  64       8.432   4.169  34.693  1.00 37.20           C  
ATOM    619  CG2 ILE A  64       9.427   3.653  36.914  1.00 16.58           C  
ATOM    620  CD1 ILE A  64       7.327   3.150  34.527  1.00 27.35           C  
ATOM    621  H   ILE A  64      10.131   6.419  35.093  1.00  0.00           H  
ATOM    622  N   ASP A  65      11.909   3.394  33.124  1.00  6.49           N  
ATOM    623  CA  ASP A  65      12.027   3.003  31.732  1.00  5.70           C  
ATOM    624  C   ASP A  65      10.797   2.155  31.372  1.00  8.43           C  
ATOM    625  O   ASP A  65      10.585   1.078  31.939  1.00  7.31           O  
ATOM    626  CB  ASP A  65      13.325   2.204  31.568  1.00  8.74           C  
ATOM    627  CG  ASP A  65      13.629   1.853  30.117  1.00 19.10           C  
ATOM    628  OD1 ASP A  65      12.690   1.513  29.378  1.00 11.24           O  
ATOM    629  OD2 ASP A  65      14.823   1.821  29.744  1.00 12.82           O  
ATOM    630  H   ASP A  65      12.450   2.928  33.789  1.00  0.00           H  
ATOM    631  N   VAL A  66       9.979   2.633  30.436  1.00  7.14           N  
ATOM    632  CA  VAL A  66       8.765   1.888  30.056  1.00 10.67           C  
ATOM    633  C   VAL A  66       8.982   0.591  29.258  1.00 11.48           C  
ATOM    634  O   VAL A  66       8.046  -0.201  29.090  1.00 15.13           O  
ATOM    635  CB  VAL A  66       7.728   2.778  29.302  1.00 17.16           C  
ATOM    636  CG1 VAL A  66       7.479   4.055  30.091  1.00  6.81           C  
ATOM    637  CG2 VAL A  66       8.202   3.086  27.872  1.00  7.07           C  
ATOM    638  H   VAL A  66      10.282   3.420  29.925  1.00  0.00           H  
ATOM    639  N   THR A  67      10.205   0.316  28.816  1.00  6.67           N  
ATOM    640  CA  THR A  67      10.444  -0.951  28.131  1.00 10.37           C  
ATOM    641  C   THR A  67      10.736  -2.105  29.071  1.00 11.33           C  
ATOM    642  O   THR A  67      10.591  -3.253  28.683  1.00 12.22           O  
ATOM    643  CB  THR A  67      11.597  -0.872  27.070  1.00  9.19           C  
ATOM    644  OG1 THR A  67      12.867  -0.794  27.729  1.00 11.19           O  
ATOM    645  CG2 THR A  67      11.420   0.334  26.152  1.00 11.45           C  
ATOM    646  H   THR A  67      10.938   0.953  28.891  1.00  0.00           H  
ATOM    647  HG1 THR A  67      13.055  -1.527  28.307  1.00  0.00           H  
ATOM    648  N   ASN A  68      11.206  -1.817  30.281  1.00  6.16           N  
ATOM    649  CA  ASN A  68      11.531  -2.890  31.217  1.00  7.81           C  
ATOM    650  C   ASN A  68      11.032  -2.646  32.650  1.00  5.70           C  
ATOM    651  O   ASN A  68      11.235  -3.486  33.539  1.00  6.69           O  
ATOM    652  CB  ASN A  68      13.045  -3.150  31.217  1.00  7.35           C  
ATOM    653  CG  ASN A  68      13.850  -1.890  31.501  1.00  9.63           C  
ATOM    654  OD1 ASN A  68      13.364  -0.951  32.161  1.00  9.18           O  
ATOM    655  ND2 ASN A  68      15.090  -1.873  31.047  1.00 22.73           N  
ATOM    656  H   ASN A  68      11.386  -0.877  30.505  1.00  0.00           H  
ATOM    657 HD21 ASN A  68      15.569  -1.019  31.126  1.00  0.00           H  
ATOM    658 HD22 ASN A  68      15.472  -2.672  30.621  1.00  0.00           H  
ATOM    659  N   VAL A  69      10.327  -1.533  32.840  1.00  3.23           N  
ATOM    660  CA  VAL A  69       9.781  -1.142  34.139  1.00 12.94           C  
ATOM    661  C   VAL A  69      10.896  -0.931  35.185  1.00 10.61           C  
ATOM    662  O   VAL A  69      10.614  -0.895  36.393  1.00 10.79           O  
ATOM    663  CB  VAL A  69       8.731  -2.190  34.681  1.00 15.12           C  
ATOM    664  CG1 VAL A  69       7.790  -1.531  35.706  1.00 29.81           C  
ATOM    665  CG2 VAL A  69       7.905  -2.787  33.553  1.00  9.59           C  
ATOM    666  H   VAL A  69      10.197  -0.894  32.105  1.00  0.00           H  
ATOM    667  N   TYR A  70      12.111  -0.653  34.743  1.00  7.16           N  
ATOM    668  CA  TYR A  70      13.209  -0.411  35.678  1.00  7.44           C  
ATOM    669  C   TYR A  70      13.166   1.038  36.204  1.00 13.43           C  
ATOM    670  O   TYR A  70      12.985   1.999  35.431  1.00  8.87           O  
ATOM    671  CB 1TYR A  70      14.547  -0.669  34.986  0.50  9.85           C  
ATOM    672  CB 2TYR A  70      14.560  -0.723  35.038  0.50 13.41           C  
ATOM    673  CG 1TYR A  70      15.698  -1.037  35.904  0.50 17.92           C  
ATOM    674  CG 2TYR A  70      15.053  -2.132  35.309  0.50 16.75           C  
ATOM    675  CD11TYR A  70      16.507  -0.054  36.469  0.50 42.85           C  
ATOM    676  CD12TYR A  70      14.427  -3.230  34.735  0.50  2.00           C  
ATOM    677  CD21TYR A  70      16.047  -2.364  36.112  0.50 40.33           C  
ATOM    678  CD22TYR A  70      16.129  -2.363  36.163  0.50 46.29           C  
ATOM    679  CE11TYR A  70      17.630  -0.378  37.196  0.50 13.13           C  
ATOM    680  CE12TYR A  70      14.855  -4.518  34.995  0.50 29.55           C  
ATOM    681  CE21TYR A  70      17.168  -2.698  36.842  0.50 38.21           C  
ATOM    682  CE22TYR A  70      16.562  -3.652  36.438  0.50 21.18           C  
ATOM    683  CZ 1TYR A  70      17.961  -1.701  37.372  0.50 38.62           C  
ATOM    684  CZ 2TYR A  70      15.919  -4.728  35.850  0.50 46.33           C  
ATOM    685  OH 1TYR A  70      19.123  -2.038  38.016  0.50 21.22           O  
ATOM    686  OH 2TYR A  70      16.353  -6.012  36.115  0.50 17.22           O  
ATOM    687  H  1TYR A  70      12.276  -0.485  33.783  0.50  0.00           H  
ATOM    688  H  2TYR A  70      12.275  -0.482  33.783  0.50  0.00           H  
ATOM    689  HH 1TYR A  70      19.211  -2.984  38.003  0.50  0.00           H  
ATOM    690  HH 2TYR A  70      15.856  -6.682  35.634  0.50  0.00           H  
ATOM    691  N   ILE A  71      13.369   1.191  37.498  1.00  6.35           N  
ATOM    692  CA  ILE A  71      13.538   2.514  38.083  1.00  9.27           C  
ATOM    693  C   ILE A  71      14.940   3.029  37.789  1.00  6.47           C  
ATOM    694  O   ILE A  71      15.923   2.337  38.026  1.00  7.79           O  
ATOM    695  CB  ILE A  71      13.263   2.500  39.629  1.00  6.04           C  
ATOM    696  CG1 ILE A  71      11.777   2.204  39.872  1.00  7.77           C  
ATOM    697  CG2 ILE A  71      13.674   3.860  40.267  1.00  9.18           C  
ATOM    698  CD1 ILE A  71      11.365   2.036  41.307  1.00 15.20           C  
ATOM    699  H   ILE A  71      13.439   0.407  38.081  1.00  0.00           H  
ATOM    700  N   MET A  72      14.988   4.194  37.142  1.00  7.80           N  
ATOM    701  CA  MET A  72      16.231   4.820  36.700  1.00 12.85           C  
ATOM    702  C   MET A  72      16.791   5.723  37.781  1.00 10.94           C  
ATOM    703  O   MET A  72      18.004   5.886  37.914  1.00  6.76           O  
ATOM    704  CB  MET A  72      15.955   5.641  35.434  1.00 16.23           C  
ATOM    705  CG  MET A  72      15.531   4.807  34.238  1.00 23.92           C  
ATOM    706  SD  MET A  72      16.916   3.847  33.633  1.00 24.30           S  
ATOM    707  CE  MET A  72      16.590   2.398  34.337  1.00 13.45           C  
ATOM    708  H   MET A  72      14.139   4.660  36.955  1.00  0.00           H  
ATOM    709  N   GLY A  73      15.895   6.397  38.490  1.00  8.77           N  
ATOM    710  CA  GLY A  73      16.325   7.354  39.489  1.00 13.75           C  
ATOM    711  C   GLY A  73      15.106   8.073  40.008  1.00  8.95           C  
ATOM    712  O   GLY A  73      13.985   7.742  39.605  1.00 12.24           O  
ATOM    713  H   GLY A  73      14.935   6.319  38.312  1.00  0.00           H  
ATOM    714  N   TYR A  74      15.309   9.076  40.850  1.00  7.23           N  
ATOM    715  CA  TYR A  74      14.191   9.826  41.401  1.00  6.53           C  
ATOM    716  C   TYR A  74      14.595  11.266  41.650  1.00  7.37           C  
ATOM    717  O   TYR A  74      15.780  11.591  41.676  1.00  9.99           O  
ATOM    718  CB  TYR A  74      13.685   9.175  42.705  1.00  4.15           C  
ATOM    719  CG  TYR A  74      14.555   9.400  43.920  1.00  7.51           C  
ATOM    720  CD1 TYR A  74      15.608   8.533  44.218  1.00  5.84           C  
ATOM    721  CD2 TYR A  74      14.273  10.432  44.818  1.00  7.16           C  
ATOM    722  CE1 TYR A  74      16.349   8.693  45.384  1.00 10.72           C  
ATOM    723  CE2 TYR A  74      14.999  10.589  45.971  1.00  9.47           C  
ATOM    724  CZ  TYR A  74      16.036   9.714  46.263  1.00 15.93           C  
ATOM    725  OH  TYR A  74      16.729   9.822  47.467  1.00 10.38           O  
ATOM    726  H   TYR A  74      16.229   9.372  41.031  1.00  0.00           H  
ATOM    727  HH  TYR A  74      17.340   9.091  47.558  1.00  0.00           H  
ATOM    728  N   ARG A  75      13.601  12.104  41.906  1.00 10.55           N  
ATOM    729  CA  ARG A  75      13.836  13.490  42.259  1.00  8.95           C  
ATOM    730  C   ARG A  75      13.146  13.837  43.568  1.00  8.22           C  
ATOM    731  O   ARG A  75      11.989  13.468  43.800  1.00  8.68           O  
ATOM    732  CB  ARG A  75      13.332  14.410  41.145  1.00  6.69           C  
ATOM    733  CG  ARG A  75      13.503  15.891  41.474  1.00 10.71           C  
ATOM    734  CD  ARG A  75      13.088  16.781  40.323  1.00 18.07           C  
ATOM    735  NE  ARG A  75      13.353  18.183  40.632  1.00 56.66           N  
ATOM    736  CZ  ARG A  75      13.236  19.188  39.770  1.00 53.14           C  
ATOM    737  NH1 ARG A  75      12.836  18.958  38.527  1.00 44.31           N  
ATOM    738  NH2 ARG A  75      13.503  20.430  40.161  1.00 28.46           N  
ATOM    739  H   ARG A  75      12.678  11.769  41.834  1.00  0.00           H  
ATOM    740  HE  ARG A  75      13.524  18.394  41.593  1.00  0.00           H  
ATOM    741 HH11 ARG A  75      12.569  18.078  38.157  1.00  0.00           H  
ATOM    742 HH12 ARG A  75      12.661  19.752  37.909  1.00  0.00           H  
ATOM    743 HH21 ARG A  75      13.765  20.653  41.101  1.00  0.00           H  
ATOM    744 HH22 ARG A  75      13.371  21.187  39.493  1.00  0.00           H  
ATOM    745  N   ALA A  76      13.836  14.624  44.382  1.00 11.43           N  
ATOM    746  CA  ALA A  76      13.283  15.132  45.627  1.00  9.50           C  
ATOM    747  C   ALA A  76      13.618  16.611  45.681  1.00 14.94           C  
ATOM    748  O   ALA A  76      14.784  16.985  45.834  1.00 10.10           O  
ATOM    749  CB  ALA A  76      13.902  14.386  46.820  1.00 13.14           C  
ATOM    750  H   ALA A  76      14.756  14.883  44.149  1.00  0.00           H  
ATOM    751  N   GLY A  77      12.619  17.444  45.407  1.00 16.91           N  
ATOM    752  CA  GLY A  77      12.845  18.877  45.352  1.00 16.38           C  
ATOM    753  C   GLY A  77      13.728  19.264  44.184  1.00 10.69           C  
ATOM    754  O   GLY A  77      13.410  18.975  43.035  1.00 19.85           O  
ATOM    755  H   GLY A  77      11.730  17.086  45.193  1.00  0.00           H  
ATOM    756  N   ASP A  78      14.894  19.812  44.485  1.00 18.49           N  
ATOM    757  CA  ASP A  78      15.760  20.363  43.448  1.00 27.10           C  
ATOM    758  C   ASP A  78      16.941  19.440  43.174  1.00 14.84           C  
ATOM    759  O   ASP A  78      17.843  19.785  42.401  1.00 24.94           O  
ATOM    760  CB  ASP A  78      16.264  21.751  43.866  1.00 50.48           C  
ATOM    761  CG  ASP A  78      17.161  21.707  45.103  1.00 83.42           C  
ATOM    762  OD1 ASP A  78      16.861  20.945  46.053  1.00 83.09           O  
ATOM    763  OD2 ASP A  78      18.169  22.439  45.122  1.00 99.90           O  
ATOM    764  H   ASP A  78      15.235  19.831  45.412  1.00  0.00           H  
ATOM    765  N   THR A  79      16.903  18.243  43.748  1.00  8.65           N  
ATOM    766  CA  THR A  79      17.995  17.306  43.574  1.00  9.53           C  
ATOM    767  C   THR A  79      17.472  16.050  42.930  1.00 13.15           C  
ATOM    768  O   THR A  79      16.408  15.571  43.306  1.00 12.67           O  
ATOM    769  CB  THR A  79      18.623  16.944  44.914  1.00 21.64           C  
ATOM    770  OG1 THR A  79      19.101  18.130  45.549  1.00 17.42           O  
ATOM    771  CG2 THR A  79      19.788  15.993  44.706  1.00 12.61           C  
ATOM    772  H   THR A  79      16.196  18.011  44.384  1.00  0.00           H  
ATOM    773  HG1 THR A  79      18.355  18.760  45.666  1.00  0.00           H  
ATOM    774  N   SER A  80      18.178  15.571  41.908  1.00 14.04           N  
ATOM    775  CA  SER A  80      17.873  14.283  41.299  1.00  7.91           C  
ATOM    776  C   SER A  80      18.896  13.245  41.729  1.00 11.48           C  
ATOM    777  O   SER A  80      20.043  13.581  42.030  1.00  9.84           O  
ATOM    778  CB  SER A  80      17.855  14.393  39.768  1.00 12.02           C  
ATOM    779  OG  SER A  80      19.120  14.791  39.261  1.00 13.35           O  
ATOM    780  H   SER A  80      18.957  16.077  41.561  1.00  0.00           H  
ATOM    781  HG  SER A  80      19.754  14.101  39.467  1.00  0.00           H  
ATOM    782  N   TYR A  81      18.481  11.982  41.724  1.00  9.28           N  
ATOM    783  CA  TYR A  81      19.354  10.878  42.084  1.00 16.38           C  
ATOM    784  C   TYR A  81      19.228   9.837  40.997  1.00  9.94           C  
ATOM    785  O   TYR A  81      18.122   9.476  40.609  1.00 13.01           O  
ATOM    786  CB  TYR A  81      18.924  10.284  43.432  1.00  7.86           C  
ATOM    787  CG  TYR A  81      18.924  11.295  44.549  1.00  8.40           C  
ATOM    788  CD1 TYR A  81      17.842  12.141  44.752  1.00 12.62           C  
ATOM    789  CD2 TYR A  81      20.022  11.420  45.386  1.00 16.34           C  
ATOM    790  CE1 TYR A  81      17.852  13.069  45.754  1.00 15.60           C  
ATOM    791  CE2 TYR A  81      20.049  12.353  46.380  1.00 11.23           C  
ATOM    792  CZ  TYR A  81      18.967  13.175  46.568  1.00 16.31           C  
ATOM    793  OH  TYR A  81      19.004  14.110  47.574  1.00 20.97           O  
ATOM    794  H   TYR A  81      17.546  11.765  41.476  1.00  0.00           H  
ATOM    795  HH  TYR A  81      18.107  14.486  47.580  1.00  0.00           H  
ATOM    796  N   PHE A  82      20.355   9.374  40.482  1.00  7.39           N  
ATOM    797  CA  PHE A  82      20.346   8.320  39.464  1.00  5.56           C  
ATOM    798  C   PHE A  82      21.234   7.170  39.900  1.00  8.12           C  
ATOM    799  O   PHE A  82      22.286   7.377  40.532  1.00  8.66           O  
ATOM    800  CB  PHE A  82      20.836   8.849  38.111  1.00  8.53           C  
ATOM    801  CG  PHE A  82      19.887   9.811  37.463  1.00  9.62           C  
ATOM    802  CD1 PHE A  82      19.944  11.168  37.753  1.00 11.58           C  
ATOM    803  CD2 PHE A  82      18.889   9.352  36.611  1.00 11.26           C  
ATOM    804  CE1 PHE A  82      19.016  12.055  37.214  1.00 11.92           C  
ATOM    805  CE2 PHE A  82      17.961  10.235  36.067  1.00 16.42           C  
ATOM    806  CZ  PHE A  82      18.024  11.591  36.374  1.00 13.19           C  
ATOM    807  H   PHE A  82      21.215   9.743  40.785  1.00  0.00           H  
ATOM    808  N   PHE A  83      20.815   5.957  39.549  1.00  8.61           N  
ATOM    809  CA  PHE A  83      21.661   4.780  39.735  1.00  8.60           C  
ATOM    810  C   PHE A  83      22.925   4.898  38.895  1.00 12.41           C  
ATOM    811  O   PHE A  83      22.967   5.590  37.869  1.00 14.44           O  
ATOM    812  CB  PHE A  83      20.913   3.513  39.352  1.00  8.34           C  
ATOM    813  CG  PHE A  83      19.919   3.076  40.378  1.00  9.01           C  
ATOM    814  CD1 PHE A  83      20.326   2.799  41.679  1.00 11.48           C  
ATOM    815  CD2 PHE A  83      18.581   2.924  40.040  1.00 10.91           C  
ATOM    816  CE1 PHE A  83      19.423   2.367  42.636  1.00  9.71           C  
ATOM    817  CE2 PHE A  83      17.666   2.499  40.983  1.00 10.22           C  
ATOM    818  CZ  PHE A  83      18.088   2.216  42.292  1.00 10.59           C  
ATOM    819  H   PHE A  83      19.940   5.865  39.111  1.00  0.00           H  
ATOM    820  N   ASN A  84      23.973   4.262  39.382  1.00 15.63           N  
ATOM    821  CA  ASN A  84      25.253   4.289  38.718  1.00 13.97           C  
ATOM    822  C   ASN A  84      25.295   3.163  37.697  1.00 23.93           C  
ATOM    823  O   ASN A  84      25.909   2.118  37.921  1.00 21.66           O  
ATOM    824  CB  ASN A  84      26.376   4.129  39.734  1.00 17.03           C  
ATOM    825  CG  ASN A  84      27.705   4.519  39.172  1.00 33.05           C  
ATOM    826  OD1 ASN A  84      28.305   5.504  39.592  1.00 44.00           O  
ATOM    827  ND2 ASN A  84      28.188   3.741  38.210  1.00 62.66           N  
ATOM    828  H   ASN A  84      23.878   3.764  40.224  1.00  0.00           H  
ATOM    829 HD21 ASN A  84      29.043   3.992  37.821  1.00  0.00           H  
ATOM    830 HD22 ASN A  84      27.656   2.949  37.961  1.00  0.00           H  
ATOM    831  N   GLU A  85      24.610   3.384  36.583  1.00 23.96           N  
ATOM    832  CA  GLU A  85      24.637   2.458  35.475  1.00 17.61           C  
ATOM    833  C   GLU A  85      24.329   3.171  34.168  1.00 15.22           C  
ATOM    834  O   GLU A  85      23.741   4.255  34.156  1.00 15.37           O  
ATOM    835  CB  GLU A  85      23.643   1.321  35.713  1.00 16.89           C  
ATOM    836  CG  GLU A  85      22.208   1.746  35.792  1.00 19.48           C  
ATOM    837  CD  GLU A  85      21.334   0.633  36.324  1.00 33.07           C  
ATOM    838  OE1 GLU A  85      21.039  -0.309  35.563  1.00 44.66           O  
ATOM    839  OE2 GLU A  85      20.991   0.672  37.518  1.00 26.80           O  
ATOM    840  H   GLU A  85      23.996   4.160  36.550  1.00  0.00           H  
ATOM    841  N   ALA A  86      24.643   2.504  33.065  1.00 18.13           N  
ATOM    842  CA  ALA A  86      24.657   3.147  31.756  1.00 29.85           C  
ATOM    843  C   ALA A  86      23.258   3.582  31.321  1.00 14.12           C  
ATOM    844  O   ALA A  86      23.075   4.700  30.850  1.00 14.86           O  
ATOM    845  CB  ALA A  86      25.279   2.219  30.722  1.00 24.10           C  
ATOM    846  H   ALA A  86      24.590   1.531  33.122  1.00  0.00           H  
ATOM    847  N   SER A  87      22.256   2.745  31.572  1.00 10.23           N  
ATOM    848  CA  SER A  87      20.891   3.111  31.206  1.00 24.21           C  
ATOM    849  C   SER A  87      20.379   4.305  32.033  1.00 24.31           C  
ATOM    850  O   SER A  87      19.620   5.142  31.525  1.00 13.81           O  
ATOM    851  CB  SER A  87      19.960   1.912  31.378  1.00 22.25           C  
ATOM    852  OG  SER A  87      19.893   1.553  32.745  1.00 31.57           O  
ATOM    853  H   SER A  87      22.388   1.873  31.981  1.00  0.00           H  
ATOM    854  HG  SER A  87      20.680   1.194  33.180  1.00  0.00           H  
ATOM    855  N   ALA A  88      20.815   4.402  33.292  1.00 17.50           N  
ATOM    856  CA  ALA A  88      20.465   5.554  34.120  1.00 15.24           C  
ATOM    857  C   ALA A  88      21.096   6.856  33.631  1.00 10.65           C  
ATOM    858  O   ALA A  88      20.470   7.922  33.694  1.00 17.64           O  
ATOM    859  CB  ALA A  88      20.834   5.300  35.562  1.00  8.60           C  
ATOM    860  H   ALA A  88      21.226   3.627  33.729  1.00  0.00           H  
ATOM    861  N   THR A  89      22.329   6.795  33.131  1.00 28.34           N  
ATOM    862  CA  THR A  89      22.965   8.016  32.608  1.00 48.32           C  
ATOM    863  C   THR A  89      22.320   8.494  31.302  1.00 11.82           C  
ATOM    864  O   THR A  89      22.171   9.698  31.079  1.00 20.41           O  
ATOM    865  CB  THR A  89      24.502   7.865  32.411  1.00 36.03           C  
ATOM    866  OG1 THR A  89      24.801   7.558  31.044  1.00 67.85           O  
ATOM    867  CG2 THR A  89      25.061   6.781  33.314  1.00 26.90           C  
ATOM    868  H   THR A  89      22.783   5.933  33.080  1.00  0.00           H  
ATOM    869  HG1 THR A  89      25.763   7.527  30.968  1.00  0.00           H  
ATOM    870  N   GLU A  90      21.848   7.551  30.496  1.00 12.48           N  
ATOM    871  CA  GLU A  90      21.006   7.868  29.350  1.00 12.94           C  
ATOM    872  C   GLU A  90      19.710   8.531  29.800  1.00 14.41           C  
ATOM    873  O   GLU A  90      19.365   9.620  29.335  1.00 18.71           O  
ATOM    874  CB  GLU A  90      20.694   6.602  28.562  1.00 16.87           C  
ATOM    875  CG  GLU A  90      19.670   6.795  27.434  1.00 47.16           C  
ATOM    876  CD  GLU A  90      20.203   7.564  26.218  1.00 62.86           C  
ATOM    877  OE1 GLU A  90      21.437   7.775  26.112  1.00 36.52           O  
ATOM    878  OE2 GLU A  90      19.374   7.933  25.346  1.00 44.23           O  
ATOM    879  H   GLU A  90      22.116   6.619  30.652  1.00  0.00           H  
ATOM    880  N   ALA A  91      19.051   7.928  30.788  1.00 14.39           N  
ATOM    881  CA  ALA A  91      17.838   8.506  31.351  1.00  8.69           C  
ATOM    882  C   ALA A  91      18.050   9.968  31.766  1.00 11.31           C  
ATOM    883  O   ALA A  91      17.212  10.828  31.483  1.00 13.64           O  
ATOM    884  CB  ALA A  91      17.387   7.685  32.533  1.00 11.23           C  
ATOM    885  H   ALA A  91      19.327   7.020  31.065  1.00  0.00           H  
ATOM    886  N   ALA A  92      19.214  10.262  32.346  1.00 12.08           N  
ATOM    887  CA  ALA A  92      19.506  11.596  32.863  1.00 14.21           C  
ATOM    888  C   ALA A  92      19.479  12.676  31.783  1.00 14.75           C  
ATOM    889  O   ALA A  92      19.439  13.864  32.097  1.00 19.03           O  
ATOM    890  CB  ALA A  92      20.849  11.604  33.571  1.00 19.50           C  
ATOM    891  H   ALA A  92      19.850   9.528  32.518  1.00  0.00           H  
ATOM    892  N   LYS A  93      19.551  12.267  30.520  1.00 12.41           N  
ATOM    893  CA  LYS A  93      19.485  13.206  29.402  1.00 19.69           C  
ATOM    894  C   LYS A  93      18.054  13.685  29.148  1.00 29.16           C  
ATOM    895  O   LYS A  93      17.833  14.702  28.478  1.00 21.10           O  
ATOM    896  CB  LYS A  93      20.045  12.545  28.139  1.00 18.11           C  
ATOM    897  CG  LYS A  93      21.457  12.029  28.326  1.00 31.51           C  
ATOM    898  CD  LYS A  93      21.972  11.277  27.120  1.00 38.40           C  
ATOM    899  CE  LYS A  93      23.208  10.482  27.508  1.00 58.88           C  
ATOM    900  NZ  LYS A  93      24.186  10.381  26.401  1.00 60.81           N  
ATOM    901  H   LYS A  93      19.623  11.306  30.306  1.00  0.00           H  
ATOM    902  HZ1 LYS A  93      24.436  11.344  26.103  1.00  0.00           H  
ATOM    903  HZ2 LYS A  93      25.028   9.881  26.749  1.00  0.00           H  
ATOM    904  HZ3 LYS A  93      23.736   9.843  25.632  1.00  0.00           H  
ATOM    905  N   TYR A  94      17.083  12.954  29.685  1.00 13.38           N  
ATOM    906  CA  TYR A  94      15.695  13.185  29.316  1.00  9.42           C  
ATOM    907  C   TYR A  94      14.821  13.614  30.481  1.00 16.80           C  
ATOM    908  O   TYR A  94      13.966  14.488  30.317  1.00 26.96           O  
ATOM    909  CB  TYR A  94      15.104  11.952  28.628  1.00 12.62           C  
ATOM    910  CG  TYR A  94      15.806  11.588  27.333  1.00 20.61           C  
ATOM    911  CD1 TYR A  94      15.461  12.207  26.127  1.00 39.69           C  
ATOM    912  CD2 TYR A  94      16.863  10.689  27.327  1.00 14.58           C  
ATOM    913  CE1 TYR A  94      16.154  11.936  24.950  1.00 13.66           C  
ATOM    914  CE2 TYR A  94      17.559  10.415  26.163  1.00 15.69           C  
ATOM    915  CZ  TYR A  94      17.201  11.033  24.979  1.00 35.07           C  
ATOM    916  OH  TYR A  94      17.857  10.682  23.819  1.00 27.83           O  
ATOM    917  H   TYR A  94      17.291  12.246  30.336  1.00  0.00           H  
ATOM    918  HH  TYR A  94      18.609  10.132  24.087  1.00  0.00           H  
ATOM    919  N   VAL A  95      15.075  13.074  31.671  1.00 13.38           N  
ATOM    920  CA  VAL A  95      14.208  13.378  32.814  1.00 12.74           C  
ATOM    921  C   VAL A  95      14.898  14.247  33.863  1.00 22.52           C  
ATOM    922  O   VAL A  95      16.112  14.182  34.022  1.00 22.21           O  
ATOM    923  CB  VAL A  95      13.687  12.094  33.501  1.00 11.95           C  
ATOM    924  CG1 VAL A  95      13.124  11.111  32.448  1.00  8.89           C  
ATOM    925  CG2 VAL A  95      14.788  11.453  34.319  1.00 18.40           C  
ATOM    926  H   VAL A  95      15.883  12.528  31.803  1.00  0.00           H  
ATOM    927  N   PHE A  96      14.096  15.023  34.594  1.00 13.35           N  
ATOM    928  CA  PHE A  96      14.551  15.854  35.718  1.00 13.52           C  
ATOM    929  C   PHE A  96      15.612  16.871  35.295  1.00 24.22           C  
ATOM    930  O   PHE A  96      16.503  17.215  36.073  1.00 15.18           O  
ATOM    931  CB  PHE A  96      15.125  14.998  36.862  1.00 13.29           C  
ATOM    932  CG  PHE A  96      14.233  13.876  37.309  1.00 11.25           C  
ATOM    933  CD1 PHE A  96      12.856  14.029  37.362  1.00  9.89           C  
ATOM    934  CD2 PHE A  96      14.783  12.675  37.730  1.00 14.81           C  
ATOM    935  CE1 PHE A  96      12.044  12.996  37.840  1.00 15.67           C  
ATOM    936  CE2 PHE A  96      13.976  11.651  38.208  1.00  9.31           C  
ATOM    937  CZ  PHE A  96      12.616  11.813  38.267  1.00  9.26           C  
ATOM    938  H   PHE A  96      13.129  14.994  34.421  1.00  0.00           H  
ATOM    939  N   LYS A  97      15.435  17.440  34.108  1.00 33.65           N  
ATOM    940  CA  LYS A  97      16.467  18.266  33.494  1.00 47.10           C  
ATOM    941  C   LYS A  97      16.655  19.608  34.211  1.00 38.37           C  
ATOM    942  O   LYS A  97      17.727  20.216  34.154  1.00 28.85           O  
ATOM    943  CB  LYS A  97      16.133  18.490  32.020  1.00 34.23           C  
ATOM    944  CG  LYS A  97      16.322  17.255  31.152  1.00 41.78           C  
ATOM    945  CD  LYS A  97      16.258  17.618  29.670  1.00 63.86           C  
ATOM    946  CE  LYS A  97      14.999  17.077  28.985  1.00 73.35           C  
ATOM    947  NZ  LYS A  97      13.722  17.667  29.503  1.00 82.45           N  
ATOM    948  H   LYS A  97      14.570  17.296  33.684  1.00  0.00           H  
ATOM    949  HZ1 LYS A  97      13.619  17.481  30.516  1.00  0.00           H  
ATOM    950  HZ2 LYS A  97      13.673  18.691  29.326  1.00  0.00           H  
ATOM    951  HZ3 LYS A  97      12.920  17.211  29.021  1.00  0.00           H  
ATOM    952  N   ASP A  98      15.613  20.054  34.898  1.00 19.05           N  
ATOM    953  CA  ASP A  98      15.635  21.336  35.590  1.00 32.17           C  
ATOM    954  C   ASP A  98      16.156  21.225  37.022  1.00 38.81           C  
ATOM    955  O   ASP A  98      16.227  22.225  37.739  1.00 44.86           O  
ATOM    956  CB  ASP A  98      14.228  21.928  35.608  1.00 40.15           C  
ATOM    957  CG  ASP A  98      13.257  21.075  36.385  1.00 66.07           C  
ATOM    958  OD1 ASP A  98      13.173  19.860  36.099  1.00 85.36           O  
ATOM    959  OD2 ASP A  98      12.688  21.570  37.380  1.00 92.94           O  
ATOM    960  H   ASP A  98      14.788  19.532  34.967  1.00  0.00           H  
ATOM    961  N   ALA A  99      16.443  20.006  37.470  1.00 35.85           N  
ATOM    962  CA  ALA A  99      17.022  19.807  38.798  1.00 20.04           C  
ATOM    963  C   ALA A  99      18.340  20.587  38.902  1.00 17.74           C  
ATOM    964  O   ALA A  99      19.120  20.610  37.952  1.00 32.34           O  
ATOM    965  CB  ALA A  99      17.271  18.305  39.035  1.00 13.60           C  
ATOM    966  H   ALA A  99      16.346  19.247  36.861  1.00  0.00           H  
ATOM    967  N   MET A 100      18.577  21.236  40.039  1.00 15.22           N  
ATOM    968  CA  MET A 100      19.799  22.020  40.215  1.00 14.85           C  
ATOM    969  C   MET A 100      20.997  21.172  40.603  1.00 23.10           C  
ATOM    970  O   MET A 100      22.123  21.438  40.155  1.00 26.96           O  
ATOM    971  CB  MET A 100      19.585  23.102  41.260  1.00 22.25           C  
ATOM    972  CG  MET A 100      19.142  24.392  40.644  1.00 47.80           C  
ATOM    973  SD  MET A 100      18.966  25.709  41.815  1.00 30.61           S  
ATOM    974  CE  MET A 100      17.281  26.163  41.518  1.00 23.88           C  
ATOM    975  H   MET A 100      17.984  21.115  40.810  1.00  0.00           H  
ATOM    976  N   ARG A 101      20.737  20.198  41.479  1.00 18.27           N  
ATOM    977  CA  ARG A 101      21.697  19.178  41.921  1.00 23.32           C  
ATOM    978  C   ARG A 101      21.338  17.849  41.268  1.00 11.38           C  
ATOM    979  O   ARG A 101      20.226  17.367  41.464  1.00 20.71           O  
ATOM    980  CB  ARG A 101      21.598  18.955  43.437  1.00 40.89           C  
ATOM    981  CG  ARG A 101      22.516  19.818  44.286  1.00 62.38           C  
ATOM    982  CD  ARG A 101      23.425  19.041  45.238  1.00 82.83           C  
ATOM    983  NE  ARG A 101      22.886  17.722  45.589  1.00 84.72           N  
ATOM    984  CZ  ARG A 101      22.058  17.479  46.594  1.00 80.95           C  
ATOM    985  NH1 ARG A 101      21.587  18.475  47.371  1.00 65.01           N  
ATOM    986  NH2 ARG A 101      21.877  16.249  46.949  1.00 77.46           N  
ATOM    987  H   ARG A 101      19.851  20.183  41.914  1.00  0.00           H  
ATOM    988  HE  ARG A 101      23.185  16.915  45.095  1.00  0.00           H  
ATOM    989 HH11 ARG A 101      21.706  19.418  47.094  1.00  0.00           H  
ATOM    990 HH12 ARG A 101      20.863  18.230  48.046  1.00  0.00           H  
ATOM    991 HH21 ARG A 101      22.370  15.441  46.707  1.00  0.00           H  
ATOM    992 HH22 ARG A 101      21.258  16.156  47.661  1.00  0.00           H  
ATOM    993  N   LYS A 102      22.337  17.180  40.695  1.00 24.53           N  
ATOM    994  CA  LYS A 102      22.225  15.759  40.348  1.00 14.23           C  
ATOM    995  C   LYS A 102      23.289  14.924  41.072  1.00 20.51           C  
ATOM    996  O   LYS A 102      24.481  15.150  40.897  1.00 16.38           O  
ATOM    997  CB  LYS A 102      22.370  15.533  38.838  1.00 16.33           C  
ATOM    998  CG  LYS A 102      22.147  14.071  38.420  1.00 37.38           C  
ATOM    999  CD  LYS A 102      23.215  13.569  37.449  1.00 66.73           C  
ATOM   1000  CE  LYS A 102      22.868  13.891  35.995  1.00 74.25           C  
ATOM   1001  NZ  LYS A 102      23.590  13.004  35.036  1.00 77.43           N  
ATOM   1002  H   LYS A 102      23.180  17.650  40.539  1.00  0.00           H  
ATOM   1003  HZ1 LYS A 102      23.356  12.008  35.235  1.00  0.00           H  
ATOM   1004  HZ2 LYS A 102      23.313  13.231  34.059  1.00  0.00           H  
ATOM   1005  HZ3 LYS A 102      24.612  13.104  35.156  1.00  0.00           H  
ATOM   1006  N   VAL A 103      22.864  13.929  41.841  1.00 13.90           N  
ATOM   1007  CA  VAL A 103      23.814  12.993  42.424  1.00 15.15           C  
ATOM   1008  C   VAL A 103      23.692  11.599  41.804  1.00 15.79           C  
ATOM   1009  O   VAL A 103      22.601  11.178  41.395  1.00 14.21           O  
ATOM   1010  CB  VAL A 103      23.715  12.956  44.016  1.00 24.67           C  
ATOM   1011  CG1 VAL A 103      22.767  14.028  44.521  1.00 18.83           C  
ATOM   1012  CG2 VAL A 103      23.330  11.573  44.526  1.00 30.48           C  
ATOM   1013  H   VAL A 103      21.900  13.791  41.984  1.00  0.00           H  
ATOM   1014  N   THR A 104      24.842  10.998  41.519  1.00 10.72           N  
ATOM   1015  CA  THR A 104      24.888   9.619  41.057  1.00 15.15           C  
ATOM   1016  C   THR A 104      25.118   8.697  42.257  1.00 18.71           C  
ATOM   1017  O   THR A 104      25.939   8.996  43.130  1.00 13.88           O  
ATOM   1018  CB  THR A 104      26.002   9.437  39.987  1.00 34.98           C  
ATOM   1019  OG1 THR A 104      25.801  10.389  38.939  1.00 32.15           O  
ATOM   1020  CG2 THR A 104      25.964   8.027  39.391  1.00 11.40           C  
ATOM   1021  H   THR A 104      25.674  11.490  41.670  1.00  0.00           H  
ATOM   1022  HG1 THR A 104      25.695  11.246  39.370  1.00  0.00           H  
ATOM   1023  N   LEU A 105      24.202   7.753  42.432  1.00  9.48           N  
ATOM   1024  CA  LEU A 105      24.256   6.854  43.577  1.00  8.00           C  
ATOM   1025  C   LEU A 105      25.431   5.912  43.384  1.00 14.35           C  
ATOM   1026  O   LEU A 105      25.846   5.660  42.256  1.00 18.63           O  
ATOM   1027  CB  LEU A 105      22.941   6.076  43.687  1.00 10.32           C  
ATOM   1028  CG  LEU A 105      21.699   6.939  43.950  1.00 15.36           C  
ATOM   1029  CD1 LEU A 105      20.440   6.191  43.530  1.00 26.04           C  
ATOM   1030  CD2 LEU A 105      21.631   7.304  45.434  1.00 16.88           C  
ATOM   1031  H   LEU A 105      23.514   7.628  41.731  1.00  0.00           H  
ATOM   1032  N   PRO A 106      25.993   5.380  44.493  1.00 20.88           N  
ATOM   1033  CA  PRO A 106      27.221   4.574  44.430  1.00 17.66           C  
ATOM   1034  C   PRO A 106      27.014   3.138  43.986  1.00 13.54           C  
ATOM   1035  O   PRO A 106      27.896   2.303  44.153  1.00 26.71           O  
ATOM   1036  CB  PRO A 106      27.747   4.627  45.863  1.00 16.00           C  
ATOM   1037  CG  PRO A 106      26.517   4.789  46.678  1.00 22.36           C  
ATOM   1038  CD  PRO A 106      25.646   5.719  45.880  1.00 15.06           C  
ATOM   1039  N   TYR A 107      25.838   2.836  43.451  1.00  8.79           N  
ATOM   1040  CA  TYR A 107      25.521   1.480  43.049  1.00 11.17           C  
ATOM   1041  C   TYR A 107      24.527   1.550  41.919  1.00 19.10           C  
ATOM   1042  O   TYR A 107      23.880   2.586  41.727  1.00 13.15           O  
ATOM   1043  CB  TYR A 107      24.922   0.675  44.221  1.00 15.42           C  
ATOM   1044  CG  TYR A 107      24.014   1.459  45.136  1.00 14.38           C  
ATOM   1045  CD1 TYR A 107      22.782   1.932  44.698  1.00  8.49           C  
ATOM   1046  CD2 TYR A 107      24.405   1.759  46.427  1.00 15.39           C  
ATOM   1047  CE1 TYR A 107      21.968   2.688  45.528  1.00 13.81           C  
ATOM   1048  CE2 TYR A 107      23.602   2.515  47.259  1.00 18.06           C  
ATOM   1049  CZ  TYR A 107      22.390   2.981  46.804  1.00  9.64           C  
ATOM   1050  OH  TYR A 107      21.625   3.776  47.626  1.00 16.46           O  
ATOM   1051  H   TYR A 107      25.193   3.530  43.199  1.00  0.00           H  
ATOM   1052  HH  TYR A 107      20.829   4.054  47.169  1.00  0.00           H  
ATOM   1053  N   SER A 108      24.503   0.490  41.115  1.00 16.13           N  
ATOM   1054  CA  SER A 108      23.473   0.272  40.110  1.00 13.14           C  
ATOM   1055  C   SER A 108      22.177  -0.156  40.807  1.00 10.12           C  
ATOM   1056  O   SER A 108      22.157  -0.394  42.028  1.00 15.46           O  
ATOM   1057  CB  SER A 108      23.930  -0.816  39.125  1.00 12.30           C  
ATOM   1058  OG  SER A 108      24.294  -2.010  39.806  1.00 23.69           O  
ATOM   1059  H   SER A 108      25.187  -0.210  41.190  1.00  0.00           H  
ATOM   1060  HG  SER A 108      23.507  -2.499  40.084  1.00  0.00           H  
ATOM   1061  N   GLY A 109      21.123  -0.334  40.020  1.00 12.19           N  
ATOM   1062  CA  GLY A 109      19.823  -0.643  40.576  1.00 14.78           C  
ATOM   1063  C   GLY A 109      19.498  -2.122  40.706  1.00 12.01           C  
ATOM   1064  O   GLY A 109      18.330  -2.486  40.807  1.00 23.35           O  
ATOM   1065  H   GLY A 109      21.192  -0.339  39.044  1.00  0.00           H  
ATOM   1066  N   ASN A 110      20.496  -2.996  40.663  1.00  8.30           N  
ATOM   1067  CA  ASN A 110      20.173  -4.415  40.711  1.00 11.46           C  
ATOM   1068  C   ASN A 110      20.203  -4.908  42.145  1.00  8.07           C  
ATOM   1069  O   ASN A 110      20.920  -4.364  42.981  1.00 10.06           O  
ATOM   1070  CB  ASN A 110      21.127  -5.226  39.829  1.00 26.15           C  
ATOM   1071  CG  ASN A 110      22.474  -5.437  40.475  1.00 37.94           C  
ATOM   1072  OD1 ASN A 110      23.221  -4.492  40.688  1.00 83.98           O  
ATOM   1073  ND2 ASN A 110      22.765  -6.674  40.842  1.00 61.54           N  
ATOM   1074  H   ASN A 110      21.424  -2.695  40.676  1.00  0.00           H  
ATOM   1075 HD21 ASN A 110      23.581  -6.992  41.242  1.00  0.00           H  
ATOM   1076 HD22 ASN A 110      22.053  -7.238  40.615  1.00  0.00           H  
ATOM   1077  N   TYR A 111      19.418  -5.940  42.430  1.00  4.70           N  
ATOM   1078  CA  TYR A 111      19.232  -6.402  43.811  1.00  4.39           C  
ATOM   1079  C   TYR A 111      20.509  -6.843  44.501  1.00 11.44           C  
ATOM   1080  O   TYR A 111      20.596  -6.751  45.716  1.00  9.85           O  
ATOM   1081  CB  TYR A 111      18.229  -7.568  43.890  1.00  8.61           C  
ATOM   1082  CG  TYR A 111      16.778  -7.159  43.700  1.00 12.79           C  
ATOM   1083  CD1 TYR A 111      16.254  -6.051  44.354  1.00 14.50           C  
ATOM   1084  CD2 TYR A 111      15.937  -7.891  42.883  1.00  7.57           C  
ATOM   1085  CE1 TYR A 111      14.933  -5.686  44.196  1.00  6.61           C  
ATOM   1086  CE2 TYR A 111      14.615  -7.544  42.727  1.00  8.44           C  
ATOM   1087  CZ  TYR A 111      14.118  -6.444  43.385  1.00 11.53           C  
ATOM   1088  OH  TYR A 111      12.800  -6.100  43.245  1.00  9.23           O  
ATOM   1089  H   TYR A 111      18.943  -6.414  41.705  1.00  0.00           H  
ATOM   1090  HH  TYR A 111      12.522  -5.428  43.862  1.00  0.00           H  
ATOM   1091  N   GLU A 112      21.428  -7.475  43.778  1.00 10.99           N  
ATOM   1092  CA  GLU A 112      22.607  -7.984  44.463  1.00 11.62           C  
ATOM   1093  C   GLU A 112      23.446  -6.819  44.980  1.00  9.43           C  
ATOM   1094  O   GLU A 112      23.848  -6.828  46.140  1.00 17.09           O  
ATOM   1095  CB  GLU A 112      23.455  -8.896  43.565  1.00 14.31           C  
ATOM   1096  CG  GLU A 112      22.804 -10.234  43.101  1.00 41.82           C  
ATOM   1097  CD  GLU A 112      22.195 -11.124  44.209  1.00 56.50           C  
ATOM   1098  OE1 GLU A 112      22.924 -11.681  45.074  1.00 23.21           O  
ATOM   1099  OE2 GLU A 112      20.984 -11.413  44.100  1.00 25.72           O  
ATOM   1100  H   GLU A 112      21.261  -7.702  42.844  1.00  0.00           H  
ATOM   1101  N   ARG A 113      23.538  -5.742  44.195  1.00 13.91           N  
ATOM   1102  CA  ARG A 113      24.195  -4.507  44.645  1.00 19.58           C  
ATOM   1103  C   ARG A 113      23.468  -3.861  45.833  1.00 20.16           C  
ATOM   1104  O   ARG A 113      24.091  -3.431  46.806  1.00 16.30           O  
ATOM   1105  CB  ARG A 113      24.275  -3.484  43.500  1.00 13.22           C  
ATOM   1106  CG  ARG A 113      25.623  -3.439  42.780  1.00 26.60           C  
ATOM   1107  CD  ARG A 113      26.478  -2.283  43.294  1.00 79.29           C  
ATOM   1108  NE  ARG A 113      27.917  -2.479  43.083  1.00112.31           N  
ATOM   1109  CZ  ARG A 113      28.795  -1.492  42.895  1.00 79.57           C  
ATOM   1110  NH1 ARG A 113      28.380  -0.232  42.866  1.00 55.05           N  
ATOM   1111  NH2 ARG A 113      30.093  -1.760  42.777  1.00 66.39           N  
ATOM   1112  H   ARG A 113      23.128  -5.758  43.308  1.00  0.00           H  
ATOM   1113  HE  ARG A 113      28.222  -3.407  43.157  1.00  0.00           H  
ATOM   1114 HH11 ARG A 113      27.400  -0.047  42.902  1.00  0.00           H  
ATOM   1115 HH12 ARG A 113      28.974   0.571  42.783  1.00  0.00           H  
ATOM   1116 HH21 ARG A 113      30.488  -2.683  42.848  1.00  0.00           H  
ATOM   1117 HH22 ARG A 113      30.741  -1.005  42.683  1.00  0.00           H  
ATOM   1118  N   LEU A 114      22.157  -3.719  45.690  1.00  8.35           N  
ATOM   1119  CA  LEU A 114      21.330  -3.052  46.673  1.00 12.06           C  
ATOM   1120  C   LEU A 114      21.308  -3.794  48.005  1.00 16.75           C  
ATOM   1121  O   LEU A 114      21.360  -3.167  49.071  1.00 11.47           O  
ATOM   1122  CB  LEU A 114      19.912  -2.893  46.125  1.00  9.05           C  
ATOM   1123  CG  LEU A 114      19.728  -1.828  45.042  1.00 10.50           C  
ATOM   1124  CD1 LEU A 114      18.306  -1.902  44.493  1.00 15.58           C  
ATOM   1125  CD2 LEU A 114      20.026  -0.431  45.619  1.00 13.72           C  
ATOM   1126  H   LEU A 114      21.731  -4.039  44.857  1.00  0.00           H  
ATOM   1127  N   GLN A 115      21.205  -5.124  47.950  1.00 11.89           N  
ATOM   1128  CA  GLN A 115      21.191  -5.924  49.176  1.00  8.85           C  
ATOM   1129  C   GLN A 115      22.525  -5.842  49.912  1.00 13.03           C  
ATOM   1130  O   GLN A 115      22.565  -5.726  51.139  1.00 11.04           O  
ATOM   1131  CB  GLN A 115      20.824  -7.382  48.862  1.00 11.87           C  
ATOM   1132  CG  GLN A 115      19.324  -7.556  48.622  1.00  9.56           C  
ATOM   1133  CD  GLN A 115      18.948  -8.898  48.002  1.00 12.11           C  
ATOM   1134  OE1 GLN A 115      18.059  -9.589  48.502  1.00 11.00           O  
ATOM   1135  NE2 GLN A 115      19.536  -9.212  46.843  1.00 11.45           N  
ATOM   1136  H   GLN A 115      21.092  -5.582  47.084  1.00  0.00           H  
ATOM   1137 HE21 GLN A 115      19.398 -10.106  46.442  1.00  0.00           H  
ATOM   1138 HE22 GLN A 115      20.150  -8.558  46.442  1.00  0.00           H  
ATOM   1139  N   THR A 116      23.609  -5.908  49.149  1.00 14.60           N  
ATOM   1140  CA  THR A 116      24.947  -5.671  49.676  1.00 11.50           C  
ATOM   1141  C   THR A 116      25.067  -4.293  50.334  1.00 11.75           C  
ATOM   1142  O   THR A 116      25.574  -4.172  51.452  1.00 14.52           O  
ATOM   1143  CB  THR A 116      25.996  -5.809  48.547  1.00 22.53           C  
ATOM   1144  OG1 THR A 116      26.032  -7.171  48.099  1.00 25.02           O  
ATOM   1145  CG2 THR A 116      27.377  -5.377  49.022  1.00 33.34           C  
ATOM   1146  H   THR A 116      23.546  -6.138  48.194  1.00  0.00           H  
ATOM   1147  HG1 THR A 116      26.268  -7.769  48.812  1.00  0.00           H  
ATOM   1148  N   ALA A 117      24.630  -3.266  49.618  1.00 14.96           N  
ATOM   1149  CA  ALA A 117      24.635  -1.908  50.137  1.00 24.85           C  
ATOM   1150  C   ALA A 117      23.771  -1.789  51.384  1.00 36.01           C  
ATOM   1151  O   ALA A 117      24.170  -1.157  52.354  1.00 18.84           O  
ATOM   1152  CB  ALA A 117      24.156  -0.926  49.058  1.00 14.96           C  
ATOM   1153  H   ALA A 117      24.323  -3.397  48.687  1.00  0.00           H  
ATOM   1154  N   ALA A 118      22.594  -2.404  51.364  1.00  8.90           N  
ATOM   1155  CA  ALA A 118      21.681  -2.283  52.490  1.00  7.64           C  
ATOM   1156  C   ALA A 118      22.158  -3.147  53.648  1.00 10.24           C  
ATOM   1157  O   ALA A 118      21.817  -2.885  54.798  1.00 18.32           O  
ATOM   1158  CB  ALA A 118      20.271  -2.693  52.071  1.00 17.05           C  
ATOM   1159  H   ALA A 118      22.279  -2.862  50.550  1.00  0.00           H  
ATOM   1160  N   GLY A 119      22.894  -4.208  53.334  1.00 18.40           N  
ATOM   1161  CA  GLY A 119      23.305  -5.153  54.359  1.00 16.30           C  
ATOM   1162  C   GLY A 119      22.132  -5.969  54.877  1.00 33.82           C  
ATOM   1163  O   GLY A 119      22.136  -6.438  56.018  1.00 15.49           O  
ATOM   1164  H   GLY A 119      23.112  -4.403  52.402  1.00  0.00           H  
ATOM   1165  N   LYS A 120      21.135  -6.157  54.019  1.00 13.77           N  
ATOM   1166  CA  LYS A 120      19.911  -6.879  54.368  1.00 17.13           C  
ATOM   1167  C   LYS A 120      19.426  -7.566  53.080  1.00 11.33           C  
ATOM   1168  O   LYS A 120      19.573  -7.001  51.997  1.00 10.64           O  
ATOM   1169  CB  LYS A 120      18.830  -5.900  54.837  1.00 29.88           C  
ATOM   1170  CG  LYS A 120      18.679  -5.732  56.336  1.00 21.88           C  
ATOM   1171  CD  LYS A 120      17.327  -5.089  56.625  1.00 51.55           C  
ATOM   1172  CE  LYS A 120      16.686  -5.647  57.894  1.00 76.80           C  
ATOM   1173  NZ  LYS A 120      15.220  -5.343  57.969  1.00 44.05           N  
ATOM   1174  H   LYS A 120      21.233  -5.859  53.083  1.00  0.00           H  
ATOM   1175  HZ1 LYS A 120      15.003  -4.355  57.787  1.00  0.00           H  
ATOM   1176  HZ2 LYS A 120      14.715  -5.923  57.276  1.00  0.00           H  
ATOM   1177  HZ3 LYS A 120      14.797  -5.554  58.894  1.00  0.00           H  
ATOM   1178  N   ILE A 121      18.940  -8.802  53.193  1.00 11.52           N  
ATOM   1179  CA  ILE A 121      18.339  -9.483  52.044  1.00 13.85           C  
ATOM   1180  C   ILE A 121      16.875  -9.095  51.956  1.00 13.43           C  
ATOM   1181  O   ILE A 121      16.289  -8.609  52.944  1.00  9.93           O  
ATOM   1182  CB  ILE A 121      18.446 -11.042  52.126  1.00 17.37           C  
ATOM   1183  CG1 ILE A 121      17.699 -11.577  53.352  1.00 13.58           C  
ATOM   1184  CG2 ILE A 121      19.914 -11.472  52.138  1.00 15.34           C  
ATOM   1185  CD1 ILE A 121      17.648 -13.118  53.417  1.00 14.05           C  
ATOM   1186  H   ILE A 121      19.006  -9.301  54.034  1.00  0.00           H  
ATOM   1187  N   ARG A 122      16.289  -9.317  50.781  1.00  9.32           N  
ATOM   1188  CA  ARG A 122      14.915  -8.912  50.501  1.00  8.62           C  
ATOM   1189  C   ARG A 122      13.880  -9.509  51.469  1.00  6.48           C  
ATOM   1190  O   ARG A 122      12.965  -8.798  51.903  1.00  9.45           O  
ATOM   1191  CB  ARG A 122      14.543  -9.294  49.058  1.00  5.17           C  
ATOM   1192  CG  ARG A 122      14.944  -8.254  48.049  1.00  3.98           C  
ATOM   1193  CD  ARG A 122      14.779  -8.844  46.646  1.00 11.82           C  
ATOM   1194  NE  ARG A 122      15.708  -9.945  46.377  1.00  6.84           N  
ATOM   1195  CZ  ARG A 122      15.568 -10.793  45.365  1.00  7.30           C  
ATOM   1196  NH1 ARG A 122      14.466 -10.750  44.609  1.00 11.11           N  
ATOM   1197  NH2 ARG A 122      16.485 -11.728  45.147  1.00  8.48           N  
ATOM   1198  H   ARG A 122      16.788  -9.828  50.101  1.00  0.00           H  
ATOM   1199  HE  ARG A 122      16.455 -10.065  47.022  1.00  0.00           H  
ATOM   1200 HH11 ARG A 122      13.682 -10.122  44.804  1.00  0.00           H  
ATOM   1201 HH12 ARG A 122      14.314 -11.368  43.832  1.00  0.00           H  
ATOM   1202 HH21 ARG A 122      17.327 -11.795  45.709  1.00  0.00           H  
ATOM   1203 HH22 ARG A 122      16.357 -12.401  44.412  1.00  0.00           H  
ATOM   1204  N   GLU A 123      14.030 -10.789  51.805  1.00  6.59           N  
ATOM   1205  CA  GLU A 123      13.127 -11.439  52.751  1.00  8.84           C  
ATOM   1206  C   GLU A 123      13.072 -10.798  54.139  1.00  7.15           C  
ATOM   1207  O   GLU A 123      12.149 -11.069  54.901  1.00  9.19           O  
ATOM   1208  CB  GLU A 123      13.507 -12.897  52.925  1.00  7.26           C  
ATOM   1209  CG  GLU A 123      13.004 -13.788  51.856  1.00 13.14           C  
ATOM   1210  CD  GLU A 123      13.132 -15.229  52.280  1.00 54.07           C  
ATOM   1211  OE1 GLU A 123      14.279 -15.705  52.366  1.00 16.20           O  
ATOM   1212  OE2 GLU A 123      12.093 -15.867  52.583  1.00 50.53           O  
ATOM   1213  H   GLU A 123      14.714 -11.343  51.369  1.00  0.00           H  
ATOM   1214  N   ASN A 124      14.067  -9.977  54.472  1.00  5.46           N  
ATOM   1215  CA  ASN A 124      14.113  -9.359  55.788  1.00  5.13           C  
ATOM   1216  C   ASN A 124      13.728  -7.892  55.801  1.00 10.87           C  
ATOM   1217  O   ASN A 124      13.806  -7.236  56.833  1.00 11.20           O  
ATOM   1218  CB  ASN A 124      15.498  -9.556  56.395  1.00 16.72           C  
ATOM   1219  CG  ASN A 124      15.734 -10.996  56.810  1.00 15.83           C  
ATOM   1220  OD1 ASN A 124      14.783 -11.712  57.129  1.00 16.72           O  
ATOM   1221  ND2 ASN A 124      16.965 -11.469  56.662  1.00 18.35           N  
ATOM   1222  H   ASN A 124      14.755  -9.726  53.804  1.00  0.00           H  
ATOM   1223 HD21 ASN A 124      17.080 -12.401  56.954  1.00  0.00           H  
ATOM   1224 HD22 ASN A 124      17.703 -10.932  56.300  1.00  0.00           H  
ATOM   1225  N   ILE A 125      13.218  -7.399  54.688  1.00  8.08           N  
ATOM   1226  CA  ILE A 125      12.839  -6.000  54.571  1.00  5.46           C  
ATOM   1227  C   ILE A 125      11.321  -5.861  54.462  1.00  6.99           C  
ATOM   1228  O   ILE A 125      10.696  -6.421  53.551  1.00  6.15           O  
ATOM   1229  CB  ILE A 125      13.524  -5.357  53.339  1.00  7.18           C  
ATOM   1230  CG1 ILE A 125      15.043  -5.401  53.509  1.00  6.22           C  
ATOM   1231  CG2 ILE A 125      13.038  -3.918  53.145  1.00 10.69           C  
ATOM   1232  CD1 ILE A 125      15.807  -4.792  52.346  1.00 12.13           C  
ATOM   1233  H   ILE A 125      13.040  -7.993  53.927  1.00  0.00           H  
ATOM   1234  N   PRO A 126      10.700  -5.130  55.419  1.00  8.87           N  
ATOM   1235  CA  PRO A 126       9.230  -5.055  55.468  1.00 12.26           C  
ATOM   1236  C   PRO A 126       8.624  -4.369  54.224  1.00  8.64           C  
ATOM   1237  O   PRO A 126       9.159  -3.370  53.728  1.00  9.81           O  
ATOM   1238  CB  PRO A 126       8.952  -4.267  56.751  1.00 18.68           C  
ATOM   1239  CG  PRO A 126      10.223  -4.472  57.595  1.00 11.83           C  
ATOM   1240  CD  PRO A 126      11.317  -4.438  56.569  1.00 13.39           C  
ATOM   1241  N   LEU A 127       7.570  -4.975  53.674  1.00  9.70           N  
ATOM   1242  CA  LEU A 127       6.730  -4.307  52.675  1.00  8.92           C  
ATOM   1243  C   LEU A 127       5.316  -4.013  53.210  1.00  8.98           C  
ATOM   1244  O   LEU A 127       4.987  -4.311  54.368  1.00  8.05           O  
ATOM   1245  CB  LEU A 127       6.651  -5.150  51.397  1.00  6.19           C  
ATOM   1246  CG  LEU A 127       7.992  -5.551  50.766  1.00  9.05           C  
ATOM   1247  CD1 LEU A 127       7.747  -6.568  49.635  1.00  4.97           C  
ATOM   1248  CD2 LEU A 127       8.751  -4.296  50.285  1.00  9.96           C  
ATOM   1249  H   LEU A 127       7.290  -5.860  54.016  1.00  0.00           H  
ATOM   1250  N   GLY A 128       4.496  -3.407  52.369  1.00  5.78           N  
ATOM   1251  CA  GLY A 128       3.229  -2.873  52.829  1.00  8.51           C  
ATOM   1252  C   GLY A 128       3.192  -1.366  52.671  1.00  5.89           C  
ATOM   1253  O   GLY A 128       4.237  -0.714  52.514  1.00  7.77           O  
ATOM   1254  H   GLY A 128       4.783  -3.220  51.448  1.00  0.00           H  
ATOM   1255  N   LEU A 129       1.997  -0.788  52.722  1.00  4.80           N  
ATOM   1256  CA  LEU A 129       1.870   0.651  52.482  1.00  3.96           C  
ATOM   1257  C   LEU A 129       2.587   1.537  53.500  1.00  7.25           C  
ATOM   1258  O   LEU A 129       3.302   2.466  53.099  1.00  6.90           O  
ATOM   1259  CB  LEU A 129       0.396   1.060  52.347  1.00  8.55           C  
ATOM   1260  CG  LEU A 129      -0.361   0.487  51.123  1.00 14.27           C  
ATOM   1261  CD1 LEU A 129      -1.669   1.257  50.954  1.00 11.97           C  
ATOM   1262  CD2 LEU A 129       0.469   0.578  49.845  1.00 10.98           C  
ATOM   1263  H   LEU A 129       1.196  -1.313  52.979  1.00  0.00           H  
ATOM   1264  N   PRO A 130       2.577   1.167  54.807  1.00  6.87           N  
ATOM   1265  CA  PRO A 130       3.374   1.955  55.743  1.00  7.88           C  
ATOM   1266  C   PRO A 130       4.875   1.896  55.451  1.00  5.79           C  
ATOM   1267  O   PRO A 130       5.596   2.854  55.706  1.00  8.69           O  
ATOM   1268  CB  PRO A 130       3.036   1.353  57.108  1.00 10.68           C  
ATOM   1269  CG  PRO A 130       1.692   0.735  56.913  1.00 11.23           C  
ATOM   1270  CD  PRO A 130       1.755   0.165  55.518  1.00  7.97           C  
ATOM   1271  N   ALA A 131       5.323   0.778  54.879  1.00  6.30           N  
ATOM   1272  CA  ALA A 131       6.722   0.629  54.482  1.00 11.30           C  
ATOM   1273  C   ALA A 131       7.071   1.580  53.324  1.00 10.10           C  
ATOM   1274  O   ALA A 131       8.179   2.133  53.257  1.00  5.29           O  
ATOM   1275  CB  ALA A 131       6.995  -0.816  54.073  1.00  6.80           C  
ATOM   1276  H   ALA A 131       4.702   0.030  54.700  1.00  0.00           H  
ATOM   1277  N   LEU A 132       6.120   1.759  52.410  1.00  5.87           N  
ATOM   1278  CA  LEU A 132       6.305   2.672  51.287  1.00  4.99           C  
ATOM   1279  C   LEU A 132       6.364   4.140  51.752  1.00  9.16           C  
ATOM   1280  O   LEU A 132       7.238   4.889  51.336  1.00  8.31           O  
ATOM   1281  CB  LEU A 132       5.178   2.468  50.274  1.00 11.11           C  
ATOM   1282  CG  LEU A 132       5.254   3.277  48.980  1.00 11.80           C  
ATOM   1283  CD1 LEU A 132       6.593   3.063  48.282  1.00  6.04           C  
ATOM   1284  CD2 LEU A 132       4.085   2.870  48.118  1.00  8.61           C  
ATOM   1285  H   LEU A 132       5.289   1.251  52.482  1.00  0.00           H  
ATOM   1286  N   ASP A 133       5.519   4.511  52.707  1.00  5.25           N  
ATOM   1287  CA  ASP A 133       5.603   5.826  53.342  1.00  5.32           C  
ATOM   1288  C   ASP A 133       7.007   6.111  53.906  1.00  8.78           C  
ATOM   1289  O   ASP A 133       7.599   7.168  53.652  1.00 10.17           O  
ATOM   1290  CB  ASP A 133       4.570   5.931  54.463  1.00  9.20           C  
ATOM   1291  CG  ASP A 133       4.823   7.124  55.352  1.00 10.15           C  
ATOM   1292  OD1 ASP A 133       4.573   8.251  54.904  1.00 10.45           O  
ATOM   1293  OD2 ASP A 133       5.379   6.937  56.453  1.00 13.49           O  
ATOM   1294  H   ASP A 133       4.770   3.926  52.956  1.00  0.00           H  
ATOM   1295  N   SER A 134       7.513   5.161  54.691  1.00  6.09           N  
ATOM   1296  CA  SER A 134       8.840   5.242  55.294  1.00  9.60           C  
ATOM   1297  C   SER A 134       9.955   5.361  54.235  1.00  4.97           C  
ATOM   1298  O   SER A 134      10.882   6.153  54.390  1.00  7.03           O  
ATOM   1299  CB  SER A 134       9.065   3.998  56.164  1.00 13.70           C  
ATOM   1300  OG  SER A 134      10.199   4.116  56.995  1.00 32.10           O  
ATOM   1301  H   SER A 134       6.915   4.416  54.920  1.00  0.00           H  
ATOM   1302  HG  SER A 134      11.044   4.393  56.601  1.00  0.00           H  
ATOM   1303  N   ALA A 135       9.863   4.563  53.173  1.00  9.41           N  
ATOM   1304  CA  ALA A 135      10.821   4.646  52.073  1.00 11.92           C  
ATOM   1305  C   ALA A 135      10.808   6.048  51.417  1.00  7.61           C  
ATOM   1306  O   ALA A 135      11.861   6.614  51.141  1.00  7.08           O  
ATOM   1307  CB  ALA A 135      10.526   3.551  51.014  1.00  6.16           C  
ATOM   1308  H   ALA A 135       9.119   3.917  53.080  1.00  0.00           H  
ATOM   1309  N   ILE A 136       9.621   6.590  51.161  1.00  5.25           N  
ATOM   1310  CA  ILE A 136       9.529   7.921  50.589  1.00  2.00           C  
ATOM   1311  C   ILE A 136      10.176   8.965  51.503  1.00  3.83           C  
ATOM   1312  O   ILE A 136      10.909   9.840  51.036  1.00  8.79           O  
ATOM   1313  CB  ILE A 136       8.061   8.337  50.296  1.00  4.28           C  
ATOM   1314  CG1 ILE A 136       7.447   7.386  49.255  1.00  2.81           C  
ATOM   1315  CG2 ILE A 136       7.997   9.793  49.781  1.00  8.15           C  
ATOM   1316  CD1 ILE A 136       5.943   7.462  49.203  1.00  5.12           C  
ATOM   1317  H   ILE A 136       8.799   6.062  51.278  1.00  0.00           H  
ATOM   1318  N   THR A 137       9.958   8.844  52.806  1.00  9.10           N  
ATOM   1319  CA  THR A 137      10.558   9.788  53.754  1.00  8.69           C  
ATOM   1320  C   THR A 137      12.091   9.724  53.725  1.00  5.48           C  
ATOM   1321  O   THR A 137      12.780  10.758  53.604  1.00  9.37           O  
ATOM   1322  CB  THR A 137      10.051   9.520  55.185  1.00  6.08           C  
ATOM   1323  OG1 THR A 137       8.612   9.598  55.210  1.00 10.65           O  
ATOM   1324  CG2 THR A 137      10.631  10.534  56.162  1.00 14.24           C  
ATOM   1325  H   THR A 137       9.362   8.123  53.120  1.00  0.00           H  
ATOM   1326  HG1 THR A 137       8.231   8.910  54.626  1.00  0.00           H  
ATOM   1327  N   THR A 138      12.595   8.492  53.695  1.00  7.45           N  
ATOM   1328  CA  THR A 138      14.020   8.217  53.679  1.00  5.30           C  
ATOM   1329  C   THR A 138      14.697   8.710  52.425  1.00 13.33           C  
ATOM   1330  O   THR A 138      15.797   9.240  52.494  1.00 14.17           O  
ATOM   1331  CB  THR A 138      14.287   6.710  53.847  1.00 14.59           C  
ATOM   1332  OG1 THR A 138      13.912   6.320  55.170  1.00 22.28           O  
ATOM   1333  CG2 THR A 138      15.756   6.386  53.622  1.00 23.87           C  
ATOM   1334  H   THR A 138      11.983   7.727  53.692  1.00  0.00           H  
ATOM   1335  HG1 THR A 138      12.969   6.142  55.262  1.00  0.00           H  
ATOM   1336  N   LEU A 139      14.043   8.544  51.279  1.00  5.30           N  
ATOM   1337  CA  LEU A 139      14.577   9.072  50.024  1.00  8.71           C  
ATOM   1338  C   LEU A 139      14.436  10.592  49.880  1.00  7.44           C  
ATOM   1339  O   LEU A 139      15.312  11.254  49.307  1.00 11.83           O  
ATOM   1340  CB  LEU A 139      13.933   8.355  48.836  1.00  7.89           C  
ATOM   1341  CG  LEU A 139      14.256   6.857  48.798  1.00  9.69           C  
ATOM   1342  CD1 LEU A 139      13.461   6.187  47.693  1.00 12.52           C  
ATOM   1343  CD2 LEU A 139      15.765   6.645  48.599  1.00 10.24           C  
ATOM   1344  H   LEU A 139      13.174   8.070  51.263  1.00  0.00           H  
ATOM   1345  N   PHE A 140      13.304  11.135  50.322  1.00  8.44           N  
ATOM   1346  CA  PHE A 140      13.082  12.584  50.330  1.00 10.41           C  
ATOM   1347  C   PHE A 140      14.188  13.299  51.112  1.00 15.47           C  
ATOM   1348  O   PHE A 140      14.752  14.287  50.634  1.00 17.56           O  
ATOM   1349  CB  PHE A 140      11.712  12.897  50.951  1.00 11.54           C  
ATOM   1350  CG  PHE A 140      11.251  14.318  50.743  1.00 13.16           C  
ATOM   1351  CD1 PHE A 140      10.619  14.688  49.564  1.00 19.24           C  
ATOM   1352  CD2 PHE A 140      11.460  15.276  51.719  1.00 24.20           C  
ATOM   1353  CE1 PHE A 140      10.201  15.993  49.365  1.00 16.49           C  
ATOM   1354  CE2 PHE A 140      11.052  16.591  51.536  1.00 10.39           C  
ATOM   1355  CZ  PHE A 140      10.420  16.949  50.355  1.00 19.32           C  
ATOM   1356  H   PHE A 140      12.566  10.566  50.634  1.00  0.00           H  
ATOM   1357  N   TYR A 141      14.426  12.852  52.345  1.00 12.07           N  
ATOM   1358  CA  TYR A 141      15.542  13.345  53.152  1.00 21.26           C  
ATOM   1359  C   TYR A 141      16.719  12.392  53.014  1.00 21.85           C  
ATOM   1360  O   TYR A 141      17.101  11.708  53.972  1.00 17.26           O  
ATOM   1361  CB  TYR A 141      15.134  13.453  54.621  1.00 19.27           C  
ATOM   1362  CG  TYR A 141      13.954  14.351  54.858  1.00  9.87           C  
ATOM   1363  CD1 TYR A 141      14.050  15.722  54.661  1.00 14.47           C  
ATOM   1364  CD2 TYR A 141      12.724  13.820  55.220  1.00 12.65           C  
ATOM   1365  CE1 TYR A 141      12.953  16.540  54.817  1.00 17.46           C  
ATOM   1366  CE2 TYR A 141      11.625  14.620  55.376  1.00 15.25           C  
ATOM   1367  CZ  TYR A 141      11.742  15.981  55.175  1.00 21.94           C  
ATOM   1368  OH  TYR A 141      10.639  16.782  55.327  1.00 20.04           O  
ATOM   1369  H   TYR A 141      13.848  12.146  52.712  1.00  0.00           H  
ATOM   1370  HH  TYR A 141       9.856  16.236  55.464  1.00  0.00           H  
ATOM   1371  N   TYR A 142      17.278  12.342  51.811  1.00 13.44           N  
ATOM   1372  CA  TYR A 142      18.310  11.378  51.460  1.00 10.54           C  
ATOM   1373  C   TYR A 142      19.388  11.186  52.528  1.00 22.23           C  
ATOM   1374  O   TYR A 142      20.184  12.079  52.816  1.00 22.52           O  
ATOM   1375  CB  TYR A 142      18.962  11.784  50.141  1.00 14.94           C  
ATOM   1376  CG  TYR A 142      20.065  10.861  49.715  1.00  6.69           C  
ATOM   1377  CD1 TYR A 142      19.781   9.606  49.200  1.00  5.64           C  
ATOM   1378  CD2 TYR A 142      21.396  11.259  49.778  1.00 20.04           C  
ATOM   1379  CE1 TYR A 142      20.783   8.773  48.765  1.00 16.15           C  
ATOM   1380  CE2 TYR A 142      22.419  10.421  49.330  1.00 15.60           C  
ATOM   1381  CZ  TYR A 142      22.098   9.176  48.831  1.00 15.79           C  
ATOM   1382  OH  TYR A 142      23.092   8.287  48.464  1.00 27.70           O  
ATOM   1383  H   TYR A 142      16.958  12.965  51.125  1.00  0.00           H  
ATOM   1384  HH  TYR A 142      23.941   8.692  48.618  1.00  0.00           H  
ATOM   1385  N   ASN A 143      19.428   9.984  53.077  1.00 31.70           N  
ATOM   1386  CA  ASN A 143      20.530   9.554  53.915  1.00 31.35           C  
ATOM   1387  C   ASN A 143      21.161   8.374  53.199  1.00 15.67           C  
ATOM   1388  O   ASN A 143      20.519   7.339  52.996  1.00 23.85           O  
ATOM   1389  CB  ASN A 143      20.021   9.134  55.301  1.00 76.44           C  
ATOM   1390  CG  ASN A 143      21.072   8.391  56.112  1.00 81.83           C  
ATOM   1391  OD1 ASN A 143      22.275   8.635  55.967  1.00 75.07           O  
ATOM   1392  ND2 ASN A 143      20.629   7.429  56.911  1.00 47.03           N  
ATOM   1393  H   ASN A 143      18.731   9.329  52.860  1.00  0.00           H  
ATOM   1394 HD21 ASN A 143      21.282   6.992  57.493  1.00  0.00           H  
ATOM   1395 HD22 ASN A 143      19.669   7.252  56.918  1.00  0.00           H  
ATOM   1396  N   ALA A 144      22.425   8.531  52.828  1.00 14.12           N  
ATOM   1397  CA  ALA A 144      23.139   7.518  52.058  1.00 17.44           C  
ATOM   1398  C   ALA A 144      22.943   6.117  52.629  1.00 25.15           C  
ATOM   1399  O   ALA A 144      22.699   5.166  51.896  1.00 44.64           O  
ATOM   1400  CB  ALA A 144      24.614   7.855  52.024  1.00 31.71           C  
ATOM   1401  H   ALA A 144      22.899   9.341  53.116  1.00  0.00           H  
ATOM   1402  N   ASN A 145      22.974   6.020  53.955  1.00 37.33           N  
ATOM   1403  CA  ASN A 145      23.047   4.733  54.632  1.00 34.26           C  
ATOM   1404  C   ASN A 145      21.712   4.028  54.787  1.00 30.92           C  
ATOM   1405  O   ASN A 145      21.664   2.905  55.300  1.00 23.56           O  
ATOM   1406  CB  ASN A 145      23.711   4.888  56.004  1.00 58.65           C  
ATOM   1407  CG  ASN A 145      25.168   5.283  55.898  1.00103.84           C  
ATOM   1408  OD1 ASN A 145      25.608   6.240  56.536  1.00103.42           O  
ATOM   1409  ND2 ASN A 145      25.910   4.598  55.026  1.00105.28           N  
ATOM   1410  H   ASN A 145      22.917   6.846  54.478  1.00  0.00           H  
ATOM   1411 HD21 ASN A 145      26.811   4.944  54.864  1.00  0.00           H  
ATOM   1412 HD22 ASN A 145      25.525   3.832  54.545  1.00  0.00           H  
ATOM   1413  N   SER A 146      20.626   4.716  54.443  1.00 16.47           N  
ATOM   1414  CA  SER A 146      19.289   4.116  54.488  1.00 38.62           C  
ATOM   1415  C   SER A 146      18.686   3.970  53.084  1.00 11.59           C  
ATOM   1416  O   SER A 146      17.743   3.212  52.870  1.00 13.84           O  
ATOM   1417  CB  SER A 146      18.362   4.959  55.385  1.00 48.49           C  
ATOM   1418  OG  SER A 146      18.590   6.361  55.244  1.00 34.37           O  
ATOM   1419  H   SER A 146      20.665   5.660  54.168  1.00  0.00           H  
ATOM   1420  HG  SER A 146      17.860   6.841  55.664  1.00  0.00           H  
ATOM   1421  N   ALA A 147      19.298   4.642  52.119  1.00 12.26           N  
ATOM   1422  CA  ALA A 147      18.753   4.716  50.774  1.00 12.04           C  
ATOM   1423  C   ALA A 147      18.557   3.350  50.089  1.00 12.75           C  
ATOM   1424  O   ALA A 147      17.543   3.120  49.423  1.00 10.02           O  
ATOM   1425  CB  ALA A 147      19.619   5.613  49.938  1.00  8.13           C  
ATOM   1426  H   ALA A 147      20.120   5.139  52.314  1.00  0.00           H  
ATOM   1427  N   ALA A 148      19.505   2.434  50.252  1.00  7.70           N  
ATOM   1428  CA  ALA A 148      19.442   1.183  49.514  1.00  7.56           C  
ATOM   1429  C   ALA A 148      18.220   0.348  49.897  1.00  8.44           C  
ATOM   1430  O   ALA A 148      17.499  -0.160  49.022  1.00  8.81           O  
ATOM   1431  CB  ALA A 148      20.717   0.382  49.722  1.00  8.50           C  
ATOM   1432  H   ALA A 148      20.292   2.673  50.796  1.00  0.00           H  
ATOM   1433  N   SER A 149      17.976   0.239  51.203  1.00  8.34           N  
ATOM   1434  CA  SER A 149      16.813  -0.477  51.717  1.00  9.44           C  
ATOM   1435  C   SER A 149      15.522   0.197  51.240  1.00 16.81           C  
ATOM   1436  O   SER A 149      14.600  -0.482  50.786  1.00  9.08           O  
ATOM   1437  CB  SER A 149      16.843  -0.502  53.256  1.00 10.60           C  
ATOM   1438  OG  SER A 149      18.152  -0.805  53.714  1.00 75.06           O  
ATOM   1439  H   SER A 149      18.530   0.715  51.861  1.00  0.00           H  
ATOM   1440  HG  SER A 149      18.247  -1.760  53.631  1.00  0.00           H  
ATOM   1441  N   ALA A 150      15.484   1.531  51.299  1.00  9.15           N  
ATOM   1442  CA  ALA A 150      14.319   2.286  50.840  1.00  4.30           C  
ATOM   1443  C   ALA A 150      14.081   2.112  49.342  1.00  8.21           C  
ATOM   1444  O   ALA A 150      12.931   2.045  48.898  1.00  6.62           O  
ATOM   1445  CB  ALA A 150      14.471   3.762  51.178  1.00 12.30           C  
ATOM   1446  H   ALA A 150      16.172   2.023  51.813  1.00  0.00           H  
ATOM   1447  N   LEU A 151      15.155   2.096  48.555  1.00  4.05           N  
ATOM   1448  CA  LEU A 151      15.017   1.854  47.125  1.00 10.37           C  
ATOM   1449  C   LEU A 151      14.453   0.460  46.833  1.00  7.52           C  
ATOM   1450  O   LEU A 151      13.626   0.313  45.931  1.00  7.89           O  
ATOM   1451  CB  LEU A 151      16.363   2.056  46.417  1.00  5.20           C  
ATOM   1452  CG  LEU A 151      16.771   3.534  46.321  1.00  5.95           C  
ATOM   1453  CD1 LEU A 151      18.272   3.659  46.063  1.00 16.11           C  
ATOM   1454  CD2 LEU A 151      15.988   4.227  45.228  1.00  5.62           C  
ATOM   1455  H   LEU A 151      16.048   2.267  48.945  1.00  0.00           H  
ATOM   1456  N   MET A 152      14.808  -0.537  47.653  1.00  6.74           N  
ATOM   1457  CA  MET A 152      14.244  -1.881  47.483  1.00  6.67           C  
ATOM   1458  C   MET A 152      12.770  -1.975  47.807  1.00  3.72           C  
ATOM   1459  O   MET A 152      12.020  -2.582  47.065  1.00  6.53           O  
ATOM   1460  CB  MET A 152      15.027  -2.909  48.281  1.00 11.68           C  
ATOM   1461  CG  MET A 152      16.281  -3.310  47.563  1.00  8.61           C  
ATOM   1462  SD  MET A 152      17.106  -4.653  48.335  1.00 15.50           S  
ATOM   1463  CE  MET A 152      17.936  -3.781  49.736  1.00  9.95           C  
ATOM   1464  H   MET A 152      15.500  -0.384  48.344  1.00  0.00           H  
ATOM   1465  N   VAL A 153      12.324  -1.195  48.777  1.00  4.14           N  
ATOM   1466  CA  VAL A 153      10.889  -1.128  49.041  1.00  8.75           C  
ATOM   1467  C   VAL A 153      10.197  -0.436  47.856  1.00  7.96           C  
ATOM   1468  O   VAL A 153       9.174  -0.911  47.365  1.00  7.46           O  
ATOM   1469  CB  VAL A 153      10.584  -0.366  50.362  1.00  6.47           C  
ATOM   1470  CG1 VAL A 153       9.090  -0.132  50.516  1.00  8.80           C  
ATOM   1471  CG2 VAL A 153      11.126  -1.161  51.550  1.00 10.90           C  
ATOM   1472  H   VAL A 153      12.968  -0.731  49.354  1.00  0.00           H  
ATOM   1473  N   LEU A 154      10.774   0.671  47.400  1.00  4.98           N  
ATOM   1474  CA  LEU A 154      10.213   1.429  46.299  1.00  4.31           C  
ATOM   1475  C   LEU A 154      10.085   0.535  45.051  1.00  2.00           C  
ATOM   1476  O   LEU A 154       9.016   0.476  44.422  1.00  7.03           O  
ATOM   1477  CB  LEU A 154      11.108   2.632  46.002  1.00  2.85           C  
ATOM   1478  CG  LEU A 154      10.673   3.476  44.807  1.00  5.13           C  
ATOM   1479  CD1 LEU A 154       9.326   4.120  45.089  1.00 21.00           C  
ATOM   1480  CD2 LEU A 154      11.737   4.543  44.556  1.00  8.71           C  
ATOM   1481  H   LEU A 154      11.589   1.008  47.842  1.00  0.00           H  
ATOM   1482  N   ILE A 155      11.165  -0.157  44.693  1.00  6.07           N  
ATOM   1483  CA  ILE A 155      11.166  -0.998  43.490  1.00  6.84           C  
ATOM   1484  C   ILE A 155      10.084  -2.078  43.575  1.00  8.44           C  
ATOM   1485  O   ILE A 155       9.309  -2.285  42.629  1.00  9.59           O  
ATOM   1486  CB  ILE A 155      12.554  -1.674  43.261  1.00  5.99           C  
ATOM   1487  CG1 ILE A 155      13.584  -0.619  42.827  1.00  6.88           C  
ATOM   1488  CG2 ILE A 155      12.452  -2.804  42.213  1.00  7.79           C  
ATOM   1489  CD1 ILE A 155      15.016  -1.114  42.925  1.00  8.92           C  
ATOM   1490  H   ILE A 155      11.984  -0.063  45.235  1.00  0.00           H  
ATOM   1491  N   GLN A 156       9.971  -2.698  44.740  1.00  4.91           N  
ATOM   1492  CA  GLN A 156       9.074  -3.824  44.895  1.00  9.24           C  
ATOM   1493  C   GLN A 156       7.620  -3.365  44.912  1.00  8.34           C  
ATOM   1494  O   GLN A 156       6.734  -4.035  44.380  1.00  8.11           O  
ATOM   1495  CB  GLN A 156       9.432  -4.592  46.167  1.00  7.84           C  
ATOM   1496  CG  GLN A 156      10.755  -5.332  46.047  1.00 11.55           C  
ATOM   1497  CD  GLN A 156      11.123  -6.068  47.323  1.00  7.37           C  
ATOM   1498  OE1 GLN A 156      11.756  -5.503  48.223  1.00 13.20           O  
ATOM   1499  NE2 GLN A 156      10.734  -7.326  47.409  1.00  4.80           N  
ATOM   1500  H   GLN A 156      10.515  -2.409  45.505  1.00  0.00           H  
ATOM   1501 HE21 GLN A 156      11.023  -7.799  48.209  1.00  0.00           H  
ATOM   1502 HE22 GLN A 156      10.212  -7.716  46.706  1.00  0.00           H  
ATOM   1503  N   SER A 157       7.407  -2.169  45.448  1.00  6.25           N  
ATOM   1504  CA  SER A 157       6.072  -1.592  45.543  1.00  7.46           C  
ATOM   1505  C   SER A 157       5.558  -1.021  44.206  1.00 15.76           C  
ATOM   1506  O   SER A 157       4.376  -0.693  44.096  1.00 10.13           O  
ATOM   1507  CB  SER A 157       6.050  -0.493  46.617  1.00  9.29           C  
ATOM   1508  OG  SER A 157       6.482  -1.014  47.870  1.00  9.22           O  
ATOM   1509  H   SER A 157       8.131  -1.679  45.898  1.00  0.00           H  
ATOM   1510  HG  SER A 157       5.940  -1.809  47.997  1.00  0.00           H  
ATOM   1511  N   THR A 158       6.444  -0.846  43.225  1.00  5.69           N  
ATOM   1512  CA  THR A 158       6.028  -0.235  41.970  1.00  5.61           C  
ATOM   1513  C   THR A 158       6.306  -1.189  40.814  1.00 11.09           C  
ATOM   1514  O   THR A 158       5.421  -1.935  40.408  1.00  6.67           O  
ATOM   1515  CB  THR A 158       6.703   1.174  41.739  1.00  6.17           C  
ATOM   1516  OG1 THR A 158       8.128   1.047  41.815  1.00  9.15           O  
ATOM   1517  CG2 THR A 158       6.250   2.175  42.820  1.00 10.54           C  
ATOM   1518  H   THR A 158       7.376  -1.131  43.348  1.00  0.00           H  
ATOM   1519  HG1 THR A 158       8.398   0.919  42.748  1.00  0.00           H  
ATOM   1520  N   SER A 159       7.575  -1.344  40.461  1.00  8.01           N  
ATOM   1521  CA  SER A 159       7.940  -2.215  39.350  1.00  7.56           C  
ATOM   1522  C   SER A 159       7.465  -3.651  39.538  1.00  8.69           C  
ATOM   1523  O   SER A 159       6.837  -4.218  38.642  1.00  9.11           O  
ATOM   1524  CB  SER A 159       9.455  -2.198  39.134  1.00  8.28           C  
ATOM   1525  OG  SER A 159       9.912  -0.867  38.974  1.00  9.11           O  
ATOM   1526  H   SER A 159       8.278  -0.873  40.956  1.00  0.00           H  
ATOM   1527  HG  SER A 159       9.644  -0.283  39.692  1.00  0.00           H  
ATOM   1528  N   GLU A 160       7.782  -4.259  40.677  1.00  6.82           N  
ATOM   1529  CA  GLU A 160       7.455  -5.665  40.879  1.00  6.75           C  
ATOM   1530  C   GLU A 160       5.962  -5.914  41.029  1.00  5.05           C  
ATOM   1531  O   GLU A 160       5.425  -6.895  40.487  1.00  7.45           O  
ATOM   1532  CB  GLU A 160       8.217  -6.230  42.078  1.00  5.53           C  
ATOM   1533  CG  GLU A 160       9.727  -6.049  41.979  1.00  7.42           C  
ATOM   1534  CD  GLU A 160      10.411  -6.975  40.965  1.00 10.62           C  
ATOM   1535  OE1 GLU A 160       9.802  -7.381  39.959  1.00  9.50           O  
ATOM   1536  OE2 GLU A 160      11.622  -7.198  41.097  1.00  7.89           O  
ATOM   1537  H   GLU A 160       8.256  -3.780  41.392  1.00  0.00           H  
ATOM   1538  N   ALA A 161       5.269  -4.958  41.649  1.00  4.87           N  
ATOM   1539  CA  ALA A 161       3.814  -4.997  41.723  1.00  4.55           C  
ATOM   1540  C   ALA A 161       3.184  -4.898  40.313  1.00  5.34           C  
ATOM   1541  O   ALA A 161       2.193  -5.585  40.015  1.00  6.86           O  
ATOM   1542  CB  ALA A 161       3.296  -3.870  42.644  1.00  7.52           C  
ATOM   1543  H   ALA A 161       5.742  -4.249  42.122  1.00  0.00           H  
ATOM   1544  N   ALA A 162       3.777  -4.067  39.451  1.00  6.42           N  
ATOM   1545  CA  ALA A 162       3.351  -3.947  38.042  1.00  7.48           C  
ATOM   1546  C   ALA A 162       3.484  -5.277  37.274  1.00  4.96           C  
ATOM   1547  O   ALA A 162       2.618  -5.633  36.470  1.00  5.94           O  
ATOM   1548  CB  ALA A 162       4.178  -2.854  37.317  1.00  5.18           C  
ATOM   1549  H   ALA A 162       4.537  -3.511  39.768  1.00  0.00           H  
ATOM   1550  N   ARG A 163       4.572  -5.998  37.526  1.00  3.31           N  
ATOM   1551  CA  ARG A 163       4.883  -7.232  36.793  1.00  7.96           C  
ATOM   1552  C   ARG A 163       3.987  -8.425  37.162  1.00  7.52           C  
ATOM   1553  O   ARG A 163       3.744  -9.295  36.329  1.00  7.90           O  
ATOM   1554  CB  ARG A 163       6.363  -7.602  37.003  1.00  4.04           C  
ATOM   1555  CG  ARG A 163       7.332  -6.594  36.374  1.00  2.51           C  
ATOM   1556  CD  ARG A 163       8.755  -6.735  36.915  1.00  5.23           C  
ATOM   1557  NE  ARG A 163       9.693  -5.809  36.258  1.00  6.53           N  
ATOM   1558  CZ  ARG A 163      10.734  -5.241  36.871  1.00 13.18           C  
ATOM   1559  NH1 ARG A 163      10.974  -5.502  38.158  1.00 11.36           N  
ATOM   1560  NH2 ARG A 163      11.502  -4.362  36.233  1.00  9.01           N  
ATOM   1561  H   ARG A 163       5.192  -5.674  38.217  1.00  0.00           H  
ATOM   1562  HE  ARG A 163       9.522  -5.619  35.313  1.00  0.00           H  
ATOM   1563 HH11 ARG A 163      10.407  -6.174  38.674  1.00  0.00           H  
ATOM   1564 HH12 ARG A 163      11.762  -5.149  38.659  1.00  0.00           H  
ATOM   1565 HH21 ARG A 163      11.324  -4.123  35.262  1.00  0.00           H  
ATOM   1566 HH22 ARG A 163      12.286  -3.944  36.691  1.00  0.00           H  
ATOM   1567  N   TYR A 164       3.516  -8.469  38.412  1.00  4.25           N  
ATOM   1568  CA  TYR A 164       2.818  -9.638  38.938  1.00  9.27           C  
ATOM   1569  C   TYR A 164       1.590  -9.230  39.765  1.00  9.25           C  
ATOM   1570  O   TYR A 164       1.729  -8.552  40.791  1.00  4.64           O  
ATOM   1571  CB  TYR A 164       3.770 -10.461  39.824  1.00  9.09           C  
ATOM   1572  CG  TYR A 164       4.909 -11.127  39.078  1.00  9.06           C  
ATOM   1573  CD1 TYR A 164       4.719 -12.353  38.419  1.00  9.86           C  
ATOM   1574  CD2 TYR A 164       6.177 -10.547  39.035  1.00  6.01           C  
ATOM   1575  CE1 TYR A 164       5.768 -12.988  37.754  1.00  6.26           C  
ATOM   1576  CE2 TYR A 164       7.219 -11.170  38.363  1.00  8.27           C  
ATOM   1577  CZ  TYR A 164       7.014 -12.389  37.740  1.00  8.52           C  
ATOM   1578  OH  TYR A 164       8.095 -13.070  37.215  1.00  9.45           O  
ATOM   1579  H   TYR A 164       3.665  -7.709  39.026  1.00  0.00           H  
ATOM   1580  HH  TYR A 164       7.821 -13.940  36.907  1.00  0.00           H  
ATOM   1581  N   LYS A 165       0.425  -9.775  39.413  1.00  5.81           N  
ATOM   1582  CA  LYS A 165      -0.789  -9.553  40.205  1.00  8.95           C  
ATOM   1583  C   LYS A 165      -0.653 -10.033  41.654  1.00  8.41           C  
ATOM   1584  O   LYS A 165      -1.139  -9.373  42.573  1.00 10.45           O  
ATOM   1585  CB  LYS A 165      -1.999 -10.223  39.547  1.00  7.43           C  
ATOM   1586  CG  LYS A 165      -2.288  -9.648  38.170  1.00 19.39           C  
ATOM   1587  CD  LYS A 165      -3.644 -10.035  37.602  1.00 60.51           C  
ATOM   1588  CE  LYS A 165      -3.958  -9.139  36.398  1.00 79.98           C  
ATOM   1589  NZ  LYS A 165      -5.358  -9.247  35.898  1.00 82.84           N  
ATOM   1590  H   LYS A 165       0.420 -10.389  38.638  1.00  0.00           H  
ATOM   1591  HZ1 LYS A 165      -5.531 -10.233  35.645  1.00  0.00           H  
ATOM   1592  HZ2 LYS A 165      -6.036  -8.984  36.648  1.00  0.00           H  
ATOM   1593  HZ3 LYS A 165      -5.526  -8.635  35.072  1.00  0.00           H  
ATOM   1594  N   PHE A 166       0.046 -11.138  41.867  1.00  6.94           N  
ATOM   1595  CA  PHE A 166       0.190 -11.662  43.228  1.00  7.81           C  
ATOM   1596  C   PHE A 166       0.945 -10.676  44.139  1.00 11.66           C  
ATOM   1597  O   PHE A 166       0.599 -10.503  45.314  1.00 11.32           O  
ATOM   1598  CB  PHE A 166       0.909 -13.008  43.193  1.00  7.42           C  
ATOM   1599  CG  PHE A 166       1.188 -13.578  44.548  1.00  9.63           C  
ATOM   1600  CD1 PHE A 166       0.189 -14.199  45.269  1.00 20.65           C  
ATOM   1601  CD2 PHE A 166       2.465 -13.523  45.085  1.00 11.77           C  
ATOM   1602  CE1 PHE A 166       0.451 -14.778  46.501  1.00 21.68           C  
ATOM   1603  CE2 PHE A 166       2.741 -14.103  46.306  1.00 12.87           C  
ATOM   1604  CZ  PHE A 166       1.729 -14.740  47.018  1.00 11.38           C  
ATOM   1605  H   PHE A 166       0.439 -11.633  41.109  1.00  0.00           H  
ATOM   1606  N   ILE A 167       1.981 -10.036  43.607  1.00  6.54           N  
ATOM   1607  CA  ILE A 167       2.760  -9.083  44.413  1.00  7.79           C  
ATOM   1608  C   ILE A 167       1.956  -7.798  44.675  1.00  6.57           C  
ATOM   1609  O   ILE A 167       1.929  -7.296  45.776  1.00  3.79           O  
ATOM   1610  CB  ILE A 167       4.111  -8.731  43.728  1.00  9.32           C  
ATOM   1611  CG1 ILE A 167       4.948 -10.015  43.565  1.00  7.52           C  
ATOM   1612  CG2 ILE A 167       4.843  -7.645  44.542  1.00  7.67           C  
ATOM   1613  CD1 ILE A 167       6.326  -9.811  42.971  1.00 10.56           C  
ATOM   1614  H   ILE A 167       2.177 -10.129  42.656  1.00  0.00           H  
ATOM   1615  N   GLU A 168       1.274  -7.298  43.651  1.00  6.32           N  
ATOM   1616  CA  GLU A 168       0.328  -6.206  43.825  1.00  7.00           C  
ATOM   1617  C   GLU A 168      -0.643  -6.485  44.976  1.00  8.18           C  
ATOM   1618  O   GLU A 168      -0.784  -5.671  45.901  1.00  9.67           O  
ATOM   1619  CB  GLU A 168      -0.468  -6.003  42.539  1.00  9.06           C  
ATOM   1620  CG  GLU A 168      -1.567  -4.976  42.666  1.00  7.29           C  
ATOM   1621  CD  GLU A 168      -2.585  -5.070  41.553  1.00 11.42           C  
ATOM   1622  OE1 GLU A 168      -2.346  -5.758  40.544  1.00  9.54           O  
ATOM   1623  OE2 GLU A 168      -3.640  -4.442  41.686  1.00 16.70           O  
ATOM   1624  H   GLU A 168       1.399  -7.673  42.754  1.00  0.00           H  
ATOM   1625  N   GLN A 169      -1.309  -7.633  44.908  1.00  5.72           N  
ATOM   1626  CA  GLN A 169      -2.303  -7.999  45.913  1.00  5.06           C  
ATOM   1627  C   GLN A 169      -1.682  -8.163  47.302  1.00 11.26           C  
ATOM   1628  O   GLN A 169      -2.252  -7.699  48.287  1.00  8.70           O  
ATOM   1629  CB  GLN A 169      -3.024  -9.284  45.500  1.00  8.40           C  
ATOM   1630  CG  GLN A 169      -3.967  -9.090  44.289  1.00  7.59           C  
ATOM   1631  CD  GLN A 169      -4.423 -10.420  43.663  1.00 21.20           C  
ATOM   1632  OE1 GLN A 169      -3.919 -11.490  43.995  1.00 33.81           O  
ATOM   1633  NE2 GLN A 169      -5.343 -10.337  42.712  1.00 25.48           N  
ATOM   1634  H   GLN A 169      -1.165  -8.219  44.134  1.00  0.00           H  
ATOM   1635 HE21 GLN A 169      -5.646 -11.184  42.342  1.00  0.00           H  
ATOM   1636 HE22 GLN A 169      -5.661  -9.447  42.445  1.00  0.00           H  
ATOM   1637  N   GLN A 170      -0.503  -8.778  47.384  1.00  7.62           N  
ATOM   1638  CA  GLN A 170       0.153  -8.967  48.677  1.00  7.57           C  
ATOM   1639  C   GLN A 170       0.551  -7.644  49.346  1.00  9.90           C  
ATOM   1640  O   GLN A 170       0.324  -7.464  50.538  1.00 11.06           O  
ATOM   1641  CB  GLN A 170       1.370  -9.888  48.551  1.00 14.24           C  
ATOM   1642  CG  GLN A 170       1.032 -11.380  48.392  1.00 14.37           C  
ATOM   1643  CD  GLN A 170       0.167 -11.933  49.514  1.00 17.05           C  
ATOM   1644  OE1 GLN A 170       0.538 -11.878  50.680  1.00 50.83           O  
ATOM   1645  NE2 GLN A 170      -1.017 -12.409  49.170  1.00 22.39           N  
ATOM   1646  H   GLN A 170      -0.084  -9.099  46.549  1.00  0.00           H  
ATOM   1647 HE21 GLN A 170      -1.516 -12.899  49.854  1.00  0.00           H  
ATOM   1648 HE22 GLN A 170      -1.304 -12.341  48.234  1.00  0.00           H  
ATOM   1649  N   ILE A 171       1.053  -6.690  48.573  1.00  8.37           N  
ATOM   1650  CA  ILE A 171       1.410  -5.382  49.135  1.00  7.30           C  
ATOM   1651  C   ILE A 171       0.163  -4.539  49.424  1.00  9.99           C  
ATOM   1652  O   ILE A 171       0.071  -3.901  50.474  1.00  7.42           O  
ATOM   1653  CB  ILE A 171       2.375  -4.592  48.176  1.00  5.88           C  
ATOM   1654  CG1 ILE A 171       3.684  -5.377  48.012  1.00  7.92           C  
ATOM   1655  CG2 ILE A 171       2.644  -3.205  48.712  1.00  5.70           C  
ATOM   1656  CD1 ILE A 171       4.642  -4.787  47.025  1.00 11.83           C  
ATOM   1657  H   ILE A 171       1.229  -6.859  47.615  1.00  0.00           H  
ATOM   1658  N   GLY A 172      -0.809  -4.567  48.516  1.00  8.45           N  
ATOM   1659  CA  GLY A 172      -1.974  -3.711  48.663  1.00 10.62           C  
ATOM   1660  C   GLY A 172      -2.809  -4.057  49.881  1.00  7.44           C  
ATOM   1661  O   GLY A 172      -3.543  -3.213  50.390  1.00 11.80           O  
ATOM   1662  H   GLY A 172      -0.727  -5.139  47.713  1.00  0.00           H  
ATOM   1663  N   LYS A 173      -2.732  -5.321  50.294  1.00  7.99           N  
ATOM   1664  CA  LYS A 173      -3.484  -5.841  51.424  1.00 13.03           C  
ATOM   1665  C   LYS A 173      -3.046  -5.164  52.712  1.00  9.76           C  
ATOM   1666  O   LYS A 173      -3.821  -5.091  53.666  1.00 14.31           O  
ATOM   1667  CB  LYS A 173      -3.257  -7.353  51.552  1.00 13.43           C  
ATOM   1668  CG  LYS A 173      -4.481  -8.227  51.340  1.00 45.88           C  
ATOM   1669  CD  LYS A 173      -4.628  -9.286  52.452  1.00 72.98           C  
ATOM   1670  CE  LYS A 173      -3.311 -10.015  52.785  1.00 43.21           C  
ATOM   1671  NZ  LYS A 173      -3.249 -11.408  52.285  1.00 29.93           N  
ATOM   1672  H   LYS A 173      -2.205  -5.942  49.742  1.00  0.00           H  
ATOM   1673  HZ1 LYS A 173      -4.125 -11.898  52.588  1.00  0.00           H  
ATOM   1674  HZ2 LYS A 173      -3.224 -11.379  51.253  1.00  0.00           H  
ATOM   1675  HZ3 LYS A 173      -2.452 -11.950  52.664  1.00  0.00           H  
ATOM   1676  N   ARG A 174      -1.770  -4.791  52.795  1.00  9.04           N  
ATOM   1677  CA  ARG A 174      -1.213  -4.270  54.050  1.00  9.65           C  
ATOM   1678  C   ARG A 174      -1.272  -2.732  54.108  1.00 14.86           C  
ATOM   1679  O   ARG A 174      -0.336  -2.027  53.744  1.00 10.90           O  
ATOM   1680  CB  ARG A 174       0.220  -4.777  54.242  1.00  6.97           C  
ATOM   1681  CG  ARG A 174       0.331  -6.149  54.908  1.00  6.05           C  
ATOM   1682  CD  ARG A 174      -0.168  -7.263  53.983  1.00  8.62           C  
ATOM   1683  NE  ARG A 174       0.136  -8.580  54.525  1.00 11.28           N  
ATOM   1684  CZ  ARG A 174       0.548  -9.617  53.795  1.00 27.18           C  
ATOM   1685  NH1 ARG A 174       0.712  -9.503  52.480  1.00 13.97           N  
ATOM   1686  NH2 ARG A 174       0.837 -10.770  54.386  1.00 17.09           N  
ATOM   1687  H   ARG A 174      -1.218  -4.728  51.979  1.00  0.00           H  
ATOM   1688  HE  ARG A 174       0.119  -8.653  55.511  1.00  0.00           H  
ATOM   1689 HH11 ARG A 174       0.561  -8.620  51.993  1.00  0.00           H  
ATOM   1690 HH12 ARG A 174       0.974 -10.287  51.910  1.00  0.00           H  
ATOM   1691 HH21 ARG A 174       0.830 -10.848  55.390  1.00  0.00           H  
ATOM   1692 HH22 ARG A 174       1.194 -11.562  53.882  1.00  0.00           H  
ATOM   1693  N   VAL A 175      -2.409  -2.218  54.558  1.00 18.59           N  
ATOM   1694  CA  VAL A 175      -2.661  -0.782  54.539  1.00 17.05           C  
ATOM   1695  C   VAL A 175      -2.098  -0.115  55.786  1.00 13.13           C  
ATOM   1696  O   VAL A 175      -1.472   0.935  55.719  1.00 12.50           O  
ATOM   1697  CB  VAL A 175      -4.175  -0.507  54.446  1.00  8.37           C  
ATOM   1698  CG1 VAL A 175      -4.454   0.980  54.525  1.00 11.32           C  
ATOM   1699  CG2 VAL A 175      -4.725  -1.124  53.162  1.00 10.83           C  
ATOM   1700  H   VAL A 175      -3.177  -2.821  54.613  1.00  0.00           H  
ATOM   1701  N   ASP A 176      -2.310  -0.781  56.919  1.00 20.26           N  
ATOM   1702  CA  ASP A 176      -1.947  -0.230  58.229  1.00 23.44           C  
ATOM   1703  C   ASP A 176      -0.901  -1.086  58.953  1.00 15.79           C  
ATOM   1704  O   ASP A 176      -0.469  -0.743  60.031  1.00 17.30           O  
ATOM   1705  CB  ASP A 176      -3.196  -0.062  59.104  1.00 15.68           C  
ATOM   1706  CG  ASP A 176      -4.094   1.099  58.645  1.00 80.12           C  
ATOM   1707  OD1 ASP A 176      -3.562   2.150  58.195  1.00 67.74           O  
ATOM   1708  OD2 ASP A 176      -5.330   0.963  58.697  1.00 80.75           O  
ATOM   1709  H   ASP A 176      -2.846  -1.576  56.876  1.00  0.00           H  
ATOM   1710  N   LYS A 177      -0.461  -2.159  58.295  1.00  8.94           N  
ATOM   1711  CA  LYS A 177       0.590  -3.024  58.845  1.00  7.14           C  
ATOM   1712  C   LYS A 177       1.630  -3.343  57.762  1.00 12.52           C  
ATOM   1713  O   LYS A 177       1.455  -2.992  56.600  1.00  7.94           O  
ATOM   1714  CB  LYS A 177      -0.026  -4.325  59.393  1.00 19.72           C  
ATOM   1715  CG  LYS A 177      -0.763  -5.163  58.353  1.00 58.07           C  
ATOM   1716  CD  LYS A 177      -1.920  -5.939  58.965  1.00 73.09           C  
ATOM   1717  CE  LYS A 177      -2.453  -7.007  58.008  1.00 80.40           C  
ATOM   1718  NZ  LYS A 177      -3.134  -6.457  56.802  1.00 63.52           N  
ATOM   1719  H   LYS A 177      -0.681  -2.279  57.362  1.00  0.00           H  
ATOM   1720  HZ1 LYS A 177      -3.910  -5.815  57.074  1.00  0.00           H  
ATOM   1721  HZ2 LYS A 177      -2.465  -5.954  56.198  1.00  0.00           H  
ATOM   1722  HZ3 LYS A 177      -3.540  -7.265  56.290  1.00  0.00           H  
ATOM   1723  N   THR A 178       2.726  -3.970  58.170  1.00 14.54           N  
ATOM   1724  CA  THR A 178       3.764  -4.404  57.241  1.00  7.43           C  
ATOM   1725  C   THR A 178       4.015  -5.907  57.353  1.00 22.35           C  
ATOM   1726  O   THR A 178       3.661  -6.544  58.358  1.00 13.11           O  
ATOM   1727  CB  THR A 178       5.094  -3.652  57.474  1.00  6.54           C  
ATOM   1728  OG1 THR A 178       5.420  -3.654  58.877  1.00 12.01           O  
ATOM   1729  CG2 THR A 178       4.997  -2.219  56.953  1.00 10.30           C  
ATOM   1730  H   THR A 178       2.839  -4.185  59.116  1.00  0.00           H  
ATOM   1731  HG1 THR A 178       5.496  -4.580  59.112  1.00  0.00           H  
ATOM   1732  N   PHE A 179       4.708  -6.450  56.359  1.00  9.18           N  
ATOM   1733  CA  PHE A 179       4.948  -7.877  56.292  1.00 12.08           C  
ATOM   1734  C   PHE A 179       6.263  -8.168  55.592  1.00  6.68           C  
ATOM   1735  O   PHE A 179       6.853  -7.282  54.954  1.00  8.94           O  
ATOM   1736  CB  PHE A 179       3.793  -8.574  55.567  1.00  8.55           C  
ATOM   1737  CG  PHE A 179       3.826  -8.420  54.069  1.00 12.46           C  
ATOM   1738  CD1 PHE A 179       3.510  -7.202  53.480  1.00 11.28           C  
ATOM   1739  CD2 PHE A 179       4.180  -9.487  53.256  1.00 14.50           C  
ATOM   1740  CE1 PHE A 179       3.557  -7.048  52.103  1.00  8.73           C  
ATOM   1741  CE2 PHE A 179       4.232  -9.339  51.886  1.00 12.48           C  
ATOM   1742  CZ  PHE A 179       3.921  -8.110  51.311  1.00  8.58           C  
ATOM   1743  H   PHE A 179       5.050  -5.883  55.621  1.00  0.00           H  
ATOM   1744  N   LEU A 180       6.813  -9.334  55.892  1.00  8.24           N  
ATOM   1745  CA  LEU A 180       8.037  -9.783  55.252  1.00  7.84           C  
ATOM   1746  C   LEU A 180       7.623 -10.616  54.054  1.00  5.14           C  
ATOM   1747  O   LEU A 180       6.753 -11.488  54.165  1.00 11.58           O  
ATOM   1748  CB  LEU A 180       8.877 -10.633  56.216  1.00  8.88           C  
ATOM   1749  CG  LEU A 180       9.420  -9.850  57.417  1.00  7.56           C  
ATOM   1750  CD1 LEU A 180      10.384 -10.712  58.210  1.00 18.17           C  
ATOM   1751  CD2 LEU A 180      10.108  -8.576  56.926  1.00  6.63           C  
ATOM   1752  H   LEU A 180       6.362  -9.954  56.508  1.00  0.00           H  
ATOM   1753  N   PRO A 181       8.198 -10.324  52.880  1.00  9.05           N  
ATOM   1754  CA  PRO A 181       7.876 -11.086  51.675  1.00  9.64           C  
ATOM   1755  C   PRO A 181       8.320 -12.551  51.753  1.00  5.65           C  
ATOM   1756  O   PRO A 181       9.420 -12.858  52.208  1.00 11.37           O  
ATOM   1757  CB  PRO A 181       8.599 -10.318  50.571  1.00  6.91           C  
ATOM   1758  CG  PRO A 181       9.754  -9.690  51.262  1.00  9.39           C  
ATOM   1759  CD  PRO A 181       9.226  -9.296  52.614  1.00  9.10           C  
ATOM   1760  N   SER A 182       7.446 -13.456  51.336  1.00  5.55           N  
ATOM   1761  CA  SER A 182       7.794 -14.880  51.278  1.00 13.11           C  
ATOM   1762  C   SER A 182       8.735 -15.175  50.117  1.00  7.67           C  
ATOM   1763  O   SER A 182       8.872 -14.362  49.195  1.00  9.21           O  
ATOM   1764  CB  SER A 182       6.543 -15.724  51.104  1.00  9.27           C  
ATOM   1765  OG  SER A 182       5.916 -15.444  49.867  1.00 27.02           O  
ATOM   1766  H   SER A 182       6.542 -13.140  51.122  1.00  0.00           H  
ATOM   1767  HG  SER A 182       6.500 -15.610  49.119  1.00  0.00           H  
ATOM   1768  N   LEU A 183       9.204 -16.415  50.053  1.00  7.83           N  
ATOM   1769  CA  LEU A 183      10.040 -16.830  48.942  1.00  6.79           C  
ATOM   1770  C   LEU A 183       9.236 -16.931  47.632  1.00 11.10           C  
ATOM   1771  O   LEU A 183       9.787 -16.745  46.546  1.00 12.42           O  
ATOM   1772  CB  LEU A 183      10.755 -18.148  49.266  1.00 13.38           C  
ATOM   1773  CG  LEU A 183      12.187 -17.979  49.805  1.00 15.67           C  
ATOM   1774  CD1 LEU A 183      12.928 -19.280  49.668  1.00 24.79           C  
ATOM   1775  CD2 LEU A 183      12.943 -16.892  49.032  1.00 19.17           C  
ATOM   1776  H   LEU A 183       9.091 -17.050  50.797  1.00  0.00           H  
ATOM   1777  N   ALA A 184       7.916 -17.070  47.731  1.00  7.23           N  
ATOM   1778  CA  ALA A 184       7.104 -17.014  46.509  1.00 13.17           C  
ATOM   1779  C   ALA A 184       7.282 -15.657  45.804  1.00 10.91           C  
ATOM   1780  O   ALA A 184       7.538 -15.599  44.610  1.00  7.88           O  
ATOM   1781  CB  ALA A 184       5.637 -17.247  46.831  1.00 13.56           C  
ATOM   1782  H   ALA A 184       7.537 -17.398  48.567  1.00  0.00           H  
ATOM   1783  N   ILE A 185       7.197 -14.581  46.582  1.00 12.48           N  
ATOM   1784  CA  ILE A 185       7.433 -13.228  46.064  1.00 12.74           C  
ATOM   1785  C   ILE A 185       8.864 -13.053  45.522  1.00  8.09           C  
ATOM   1786  O   ILE A 185       9.045 -12.657  44.376  1.00  4.94           O  
ATOM   1787  CB  ILE A 185       7.129 -12.154  47.148  1.00  6.15           C  
ATOM   1788  CG1 ILE A 185       5.618 -12.105  47.405  1.00  6.27           C  
ATOM   1789  CG2 ILE A 185       7.675 -10.775  46.725  1.00  7.68           C  
ATOM   1790  CD1 ILE A 185       5.173 -10.897  48.197  1.00 11.98           C  
ATOM   1791  H   ILE A 185       7.063 -14.689  47.542  1.00  0.00           H  
ATOM   1792  N   ILE A 186       9.861 -13.459  46.300  1.00  5.74           N  
ATOM   1793  CA  ILE A 186      11.252 -13.383  45.866  1.00  4.73           C  
ATOM   1794  C   ILE A 186      11.509 -14.178  44.555  1.00  5.88           C  
ATOM   1795  O   ILE A 186      12.177 -13.677  43.648  1.00  7.60           O  
ATOM   1796  CB  ILE A 186      12.212 -13.857  47.009  1.00  8.90           C  
ATOM   1797  CG1 ILE A 186      12.557 -12.681  47.938  1.00 13.85           C  
ATOM   1798  CG2 ILE A 186      13.520 -14.396  46.439  1.00 10.88           C  
ATOM   1799  CD1 ILE A 186      11.368 -11.997  48.556  1.00 23.12           C  
ATOM   1800  H   ILE A 186       9.675 -13.818  47.187  1.00  0.00           H  
ATOM   1801  N   SER A 187      10.952 -15.384  44.424  1.00  9.31           N  
ATOM   1802  CA  SER A 187      11.217 -16.158  43.215  1.00  9.32           C  
ATOM   1803  C   SER A 187      10.505 -15.577  41.989  1.00  7.80           C  
ATOM   1804  O   SER A 187      11.084 -15.549  40.907  1.00  9.36           O  
ATOM   1805  CB  SER A 187      10.884 -17.656  43.401  1.00 15.11           C  
ATOM   1806  OG  SER A 187       9.497 -17.908  43.378  1.00 19.79           O  
ATOM   1807  H   SER A 187      10.399 -15.785  45.129  1.00  0.00           H  
ATOM   1808  HG  SER A 187       9.047 -17.428  42.673  1.00  0.00           H  
ATOM   1809  N   LEU A 188       9.320 -14.997  42.168  1.00  8.25           N  
ATOM   1810  CA  LEU A 188       8.673 -14.287  41.064  1.00  2.00           C  
ATOM   1811  C   LEU A 188       9.550 -13.138  40.608  1.00  9.79           C  
ATOM   1812  O   LEU A 188       9.759 -12.955  39.411  1.00 11.16           O  
ATOM   1813  CB  LEU A 188       7.328 -13.726  41.473  1.00  5.37           C  
ATOM   1814  CG  LEU A 188       6.235 -14.734  41.779  1.00  7.56           C  
ATOM   1815  CD1 LEU A 188       5.058 -13.991  42.384  1.00  9.00           C  
ATOM   1816  CD2 LEU A 188       5.854 -15.486  40.496  1.00  4.77           C  
ATOM   1817  H   LEU A 188       8.864 -15.052  43.043  1.00  0.00           H  
ATOM   1818  N   GLU A 189      10.072 -12.374  41.566  1.00  4.66           N  
ATOM   1819  CA  GLU A 189      11.005 -11.288  41.274  1.00  5.64           C  
ATOM   1820  C   GLU A 189      12.247 -11.790  40.523  1.00  8.08           C  
ATOM   1821  O   GLU A 189      12.635 -11.221  39.489  1.00  6.41           O  
ATOM   1822  CB  GLU A 189      11.416 -10.605  42.583  1.00  2.00           C  
ATOM   1823  CG  GLU A 189      10.246  -9.948  43.317  1.00  5.25           C  
ATOM   1824  CD  GLU A 189      10.667  -9.226  44.591  1.00  4.19           C  
ATOM   1825  OE1 GLU A 189      11.828  -9.403  45.024  1.00  9.85           O  
ATOM   1826  OE2 GLU A 189       9.849  -8.439  45.122  1.00  5.88           O  
ATOM   1827  H   GLU A 189       9.793 -12.493  42.506  1.00  0.00           H  
ATOM   1828  N   ASN A 190      12.807 -12.910  40.975  1.00  2.36           N  
ATOM   1829  CA  ASN A 190      13.996 -13.476  40.345  1.00  6.95           C  
ATOM   1830  C   ASN A 190      13.739 -13.955  38.911  1.00 11.30           C  
ATOM   1831  O   ASN A 190      14.646 -13.938  38.068  1.00 12.50           O  
ATOM   1832  CB  ASN A 190      14.524 -14.651  41.170  1.00  5.67           C  
ATOM   1833  CG  ASN A 190      15.145 -14.217  42.497  1.00  6.02           C  
ATOM   1834  OD1 ASN A 190      15.427 -13.024  42.724  1.00 10.57           O  
ATOM   1835  ND2 ASN A 190      15.403 -15.193  43.363  1.00  8.34           N  
ATOM   1836  H   ASN A 190      12.443 -13.323  41.787  1.00  0.00           H  
ATOM   1837 HD21 ASN A 190      15.820 -14.986  44.233  1.00  0.00           H  
ATOM   1838 HD22 ASN A 190      15.143 -16.088  43.046  1.00  0.00           H  
ATOM   1839  N   SER A 191      12.513 -14.404  38.657  1.00  7.11           N  
ATOM   1840  CA  SER A 191      12.214 -15.178  37.464  1.00 11.32           C  
ATOM   1841  C   SER A 191      11.491 -14.440  36.331  1.00 16.47           C  
ATOM   1842  O   SER A 191      11.153 -15.062  35.322  1.00  9.96           O  
ATOM   1843  CB  SER A 191      11.405 -16.413  37.851  1.00  7.68           C  
ATOM   1844  OG  SER A 191      12.125 -17.189  38.777  1.00 13.14           O  
ATOM   1845  H   SER A 191      11.810 -14.355  39.338  1.00  0.00           H  
ATOM   1846  HG  SER A 191      12.737 -17.629  38.163  1.00  0.00           H  
ATOM   1847  N   TRP A 192      11.298 -13.130  36.461  1.00  7.79           N  
ATOM   1848  CA  TRP A 192      10.521 -12.390  35.469  1.00  5.06           C  
ATOM   1849  C   TRP A 192      11.092 -12.483  34.052  1.00  7.16           C  
ATOM   1850  O   TRP A 192      10.359 -12.706  33.104  1.00  6.25           O  
ATOM   1851  CB  TRP A 192      10.369 -10.919  35.885  1.00  4.35           C  
ATOM   1852  CG  TRP A 192       9.499 -10.119  34.924  1.00  5.70           C  
ATOM   1853  CD1 TRP A 192       8.186 -10.362  34.611  1.00  4.23           C  
ATOM   1854  CD2 TRP A 192       9.866  -8.928  34.224  1.00  3.84           C  
ATOM   1855  NE1 TRP A 192       7.712  -9.383  33.777  1.00  6.89           N  
ATOM   1856  CE2 TRP A 192       8.720  -8.478  33.528  1.00  9.04           C  
ATOM   1857  CE3 TRP A 192      11.037  -8.164  34.137  1.00  6.14           C  
ATOM   1858  CZ2 TRP A 192       8.705  -7.306  32.764  1.00  6.10           C  
ATOM   1859  CZ3 TRP A 192      11.025  -7.001  33.380  1.00  7.10           C  
ATOM   1860  CH2 TRP A 192       9.862  -6.582  32.702  1.00  5.40           C  
ATOM   1861  H   TRP A 192      11.647 -12.670  37.242  1.00  0.00           H  
ATOM   1862  HE1 TRP A 192       6.832  -9.429  33.329  1.00  0.00           H  
ATOM   1863  N   SER A 193      12.407 -12.369  33.927  1.00  9.19           N  
ATOM   1864  CA  SER A 193      13.071 -12.352  32.628  1.00  5.30           C  
ATOM   1865  C   SER A 193      12.916 -13.731  31.997  1.00 13.82           C  
ATOM   1866  O   SER A 193      12.501 -13.852  30.831  1.00 12.52           O  
ATOM   1867  CB  SER A 193      14.552 -12.041  32.833  1.00 13.02           C  
ATOM   1868  OG  SER A 193      15.119 -11.465  31.684  1.00 49.82           O  
ATOM   1869  H   SER A 193      12.951 -12.254  34.739  1.00  0.00           H  
ATOM   1870  HG  SER A 193      16.072 -11.405  31.754  1.00  0.00           H  
ATOM   1871  N   ALA A 194      13.159 -14.773  32.797  1.00  8.97           N  
ATOM   1872  CA  ALA A 194      13.081 -16.151  32.314  1.00  9.27           C  
ATOM   1873  C   ALA A 194      11.660 -16.525  31.889  1.00  7.91           C  
ATOM   1874  O   ALA A 194      11.459 -17.134  30.833  1.00  6.81           O  
ATOM   1875  CB  ALA A 194      13.568 -17.100  33.396  1.00  9.45           C  
ATOM   1876  H   ALA A 194      13.248 -14.597  33.763  1.00  0.00           H  
ATOM   1877  N   LEU A 195      10.687 -16.207  32.743  1.00  3.56           N  
ATOM   1878  CA  LEU A 195       9.278 -16.448  32.426  1.00  4.58           C  
ATOM   1879  C   LEU A 195       8.900 -15.743  31.121  1.00  2.26           C  
ATOM   1880  O   LEU A 195       8.354 -16.361  30.212  1.00  5.74           O  
ATOM   1881  CB  LEU A 195       8.357 -15.956  33.560  1.00  9.72           C  
ATOM   1882  CG  LEU A 195       8.138 -16.926  34.725  1.00 13.47           C  
ATOM   1883  CD1 LEU A 195       7.211 -16.320  35.777  1.00  9.95           C  
ATOM   1884  CD2 LEU A 195       7.565 -18.226  34.182  1.00 15.77           C  
ATOM   1885  H   LEU A 195      10.906 -15.776  33.613  1.00  0.00           H  
ATOM   1886  N   SER A 196       9.247 -14.460  31.025  1.00  4.55           N  
ATOM   1887  CA  SER A 196       8.933 -13.676  29.840  1.00  3.84           C  
ATOM   1888  C   SER A 196       9.500 -14.360  28.595  1.00  7.53           C  
ATOM   1889  O   SER A 196       8.791 -14.527  27.613  1.00  6.40           O  
ATOM   1890  CB  SER A 196       9.507 -12.256  29.970  1.00  8.89           C  
ATOM   1891  OG  SER A 196       8.804 -11.507  30.957  1.00  8.83           O  
ATOM   1892  H   SER A 196       9.702 -13.988  31.760  1.00  0.00           H  
ATOM   1893  HG  SER A 196       7.865 -11.692  30.888  1.00  0.00           H  
ATOM   1894  N   LYS A 197      10.769 -14.757  28.655  1.00  7.16           N  
ATOM   1895  CA  LYS A 197      11.449 -15.386  27.515  1.00  9.89           C  
ATOM   1896  C   LYS A 197      10.729 -16.668  27.084  1.00 13.48           C  
ATOM   1897  O   LYS A 197      10.469 -16.883  25.893  1.00  8.28           O  
ATOM   1898  CB  LYS A 197      12.904 -15.700  27.888  1.00 13.45           C  
ATOM   1899  CG  LYS A 197      13.722 -16.354  26.768  1.00 23.43           C  
ATOM   1900  CD  LYS A 197      15.170 -16.613  27.196  1.00 42.41           C  
ATOM   1901  CE  LYS A 197      16.025 -17.200  26.061  1.00 36.52           C  
ATOM   1902  NZ  LYS A 197      17.496 -16.928  26.237  1.00 91.55           N  
ATOM   1903  H   LYS A 197      11.267 -14.577  29.493  1.00  0.00           H  
ATOM   1904  HZ1 LYS A 197      17.765 -15.929  26.378  1.00  0.00           H  
ATOM   1905  HZ2 LYS A 197      17.868 -17.380  27.091  1.00  0.00           H  
ATOM   1906  HZ3 LYS A 197      18.069 -17.284  25.458  1.00  0.00           H  
ATOM   1907  N   GLN A 198      10.416 -17.521  28.060  1.00  5.23           N  
ATOM   1908  CA  GLN A 198       9.807 -18.823  27.782  1.00  6.77           C  
ATOM   1909  C   GLN A 198       8.380 -18.697  27.243  1.00 11.92           C  
ATOM   1910  O   GLN A 198       7.965 -19.496  26.410  1.00  9.94           O  
ATOM   1911  CB  GLN A 198       9.815 -19.702  29.039  1.00  5.02           C  
ATOM   1912  CG  GLN A 198      11.204 -20.193  29.419  1.00  6.21           C  
ATOM   1913  CD  GLN A 198      11.956 -20.797  28.239  1.00 13.79           C  
ATOM   1914  OE1 GLN A 198      11.402 -21.587  27.472  1.00 11.50           O  
ATOM   1915  NE2 GLN A 198      13.226 -20.449  28.105  1.00  9.15           N  
ATOM   1916  H   GLN A 198      10.598 -17.289  29.000  1.00  0.00           H  
ATOM   1917 HE21 GLN A 198      13.652 -20.791  27.289  1.00  0.00           H  
ATOM   1918 HE22 GLN A 198      13.654 -19.915  28.796  1.00  0.00           H  
ATOM   1919  N   ILE A 199       7.661 -17.664  27.683  1.00  6.59           N  
ATOM   1920  CA  ILE A 199       6.291 -17.443  27.241  1.00  4.42           C  
ATOM   1921  C   ILE A 199       6.273 -17.000  25.769  1.00  6.19           C  
ATOM   1922  O   ILE A 199       5.433 -17.432  24.981  1.00  7.50           O  
ATOM   1923  CB  ILE A 199       5.596 -16.394  28.141  1.00 10.54           C  
ATOM   1924  CG1 ILE A 199       5.359 -17.003  29.526  1.00  7.74           C  
ATOM   1925  CG2 ILE A 199       4.251 -15.966  27.538  1.00  8.12           C  
ATOM   1926  CD1 ILE A 199       5.053 -15.979  30.609  1.00  4.47           C  
ATOM   1927  H   ILE A 199       8.035 -17.091  28.391  1.00  0.00           H  
ATOM   1928  N   GLN A 200       7.264 -16.200  25.403  1.00  9.25           N  
ATOM   1929  CA  GLN A 200       7.426 -15.791  24.029  1.00  9.09           C  
ATOM   1930  C   GLN A 200       7.773 -17.011  23.173  1.00 11.86           C  
ATOM   1931  O   GLN A 200       7.164 -17.237  22.143  1.00  8.50           O  
ATOM   1932  CB  GLN A 200       8.491 -14.695  23.943  1.00  9.49           C  
ATOM   1933  CG  GLN A 200       7.905 -13.296  24.176  1.00 10.39           C  
ATOM   1934  CD  GLN A 200       8.957 -12.238  24.502  1.00 13.84           C  
ATOM   1935  OE1 GLN A 200       9.399 -11.491  23.627  1.00 14.48           O  
ATOM   1936  NE2 GLN A 200       9.311 -12.131  25.771  1.00  8.75           N  
ATOM   1937  H   GLN A 200       7.868 -15.854  26.094  1.00  0.00           H  
ATOM   1938 HE21 GLN A 200       9.894 -11.402  26.077  1.00  0.00           H  
ATOM   1939 HE22 GLN A 200       8.900 -12.773  26.393  1.00  0.00           H  
ATOM   1940  N   ILE A 201       8.681 -17.851  23.648  1.00  9.75           N  
ATOM   1941  CA  ILE A 201       8.998 -19.107  22.966  1.00 13.45           C  
ATOM   1942  C   ILE A 201       7.772 -20.038  22.854  1.00 18.56           C  
ATOM   1943  O   ILE A 201       7.480 -20.587  21.785  1.00 10.65           O  
ATOM   1944  CB  ILE A 201      10.157 -19.831  23.708  1.00 17.11           C  
ATOM   1945  CG1 ILE A 201      11.457 -19.038  23.506  1.00  9.00           C  
ATOM   1946  CG2 ILE A 201      10.292 -21.277  23.241  1.00 15.85           C  
ATOM   1947  CD1 ILE A 201      12.586 -19.458  24.442  1.00 17.40           C  
ATOM   1948  H   ILE A 201       9.140 -17.630  24.482  1.00  0.00           H  
ATOM   1949  N   ALA A 202       7.021 -20.162  23.945  1.00  5.64           N  
ATOM   1950  CA  ALA A 202       5.865 -21.045  23.989  1.00  6.14           C  
ATOM   1951  C   ALA A 202       4.869 -20.722  22.871  1.00 10.40           C  
ATOM   1952  O   ALA A 202       4.291 -21.633  22.265  1.00 11.23           O  
ATOM   1953  CB  ALA A 202       5.183 -20.946  25.346  1.00  9.34           C  
ATOM   1954  H   ALA A 202       7.287 -19.714  24.777  1.00  0.00           H  
ATOM   1955  N   SER A 203       4.759 -19.439  22.528  1.00  9.23           N  
ATOM   1956  CA  SER A 203       3.783 -18.987  21.534  1.00 16.70           C  
ATOM   1957  C   SER A 203       4.167 -19.500  20.147  1.00 21.98           C  
ATOM   1958  O   SER A 203       3.299 -19.715  19.312  1.00 17.55           O  
ATOM   1959  CB  SER A 203       3.660 -17.451  21.536  1.00 13.55           C  
ATOM   1960  OG  SER A 203       4.820 -16.824  21.001  1.00 18.56           O  
ATOM   1961  H   SER A 203       5.363 -18.764  22.915  1.00  0.00           H  
ATOM   1962  HG  SER A 203       4.708 -15.874  20.952  1.00  0.00           H  
ATOM   1963  N   THR A 204       5.434 -19.886  20.006  1.00 16.53           N  
ATOM   1964  CA  THR A 204       5.961 -20.482  18.789  1.00 19.57           C  
ATOM   1965  C   THR A 204       6.069 -22.016  18.920  1.00 53.81           C  
ATOM   1966  O   THR A 204       6.441 -22.705  17.970  1.00 24.21           O  
ATOM   1967  CB  THR A 204       7.368 -19.900  18.447  1.00 35.00           C  
ATOM   1968  OG1 THR A 204       8.363 -20.459  19.321  1.00 16.77           O  
ATOM   1969  CG2 THR A 204       7.378 -18.363  18.593  1.00 16.41           C  
ATOM   1970  H   THR A 204       6.073 -19.795  20.748  1.00  0.00           H  
ATOM   1971  HG1 THR A 204       8.414 -21.413  19.202  1.00  0.00           H  
ATOM   1972  N   ASN A 205       5.698 -22.553  20.080  1.00 15.78           N  
ATOM   1973  CA  ASN A 205       6.038 -23.930  20.435  1.00  9.90           C  
ATOM   1974  C   ASN A 205       4.837 -24.641  21.073  1.00 27.15           C  
ATOM   1975  O   ASN A 205       4.977 -25.418  22.018  1.00 15.07           O  
ATOM   1976  CB  ASN A 205       7.230 -23.901  21.394  1.00 15.91           C  
ATOM   1977  CG  ASN A 205       7.752 -25.279  21.743  1.00 47.36           C  
ATOM   1978  OD1 ASN A 205       8.323 -25.476  22.812  1.00 22.31           O  
ATOM   1979  ND2 ASN A 205       7.698 -26.196  20.788  1.00 50.92           N  
ATOM   1980  H   ASN A 205       5.216 -22.006  20.750  1.00  0.00           H  
ATOM   1981 HD21 ASN A 205       8.026 -27.080  21.039  1.00  0.00           H  
ATOM   1982 HD22 ASN A 205       7.384 -25.953  19.902  1.00  0.00           H  
ATOM   1983  N   ASN A 206       3.648 -24.336  20.556  1.00 13.83           N  
ATOM   1984  CA  ASN A 206       2.396 -24.928  21.039  1.00 21.13           C  
ATOM   1985  C   ASN A 206       2.232 -24.840  22.549  1.00 10.41           C  
ATOM   1986  O   ASN A 206       1.842 -25.817  23.202  1.00 17.01           O  
ATOM   1987  CB  ASN A 206       2.272 -26.388  20.592  1.00 25.31           C  
ATOM   1988  CG  ASN A 206       1.809 -26.509  19.155  1.00 65.72           C  
ATOM   1989  OD1 ASN A 206       0.739 -26.018  18.787  1.00 63.93           O  
ATOM   1990  ND2 ASN A 206       2.655 -27.080  18.312  1.00 92.47           N  
ATOM   1991  H   ASN A 206       3.638 -23.697  19.826  1.00  0.00           H  
ATOM   1992 HD21 ASN A 206       2.387 -27.093  17.364  1.00  0.00           H  
ATOM   1993 HD22 ASN A 206       3.494 -27.436  18.660  1.00  0.00           H  
ATOM   1994  N   GLY A 207       2.592 -23.684  23.090  1.00 11.10           N  
ATOM   1995  CA  GLY A 207       2.329 -23.408  24.494  1.00 19.80           C  
ATOM   1996  C   GLY A 207       3.305 -24.073  25.450  1.00  8.88           C  
ATOM   1997  O   GLY A 207       3.161 -23.953  26.668  1.00 10.47           O  
ATOM   1998  H   GLY A 207       3.098 -23.034  22.559  1.00  0.00           H  
ATOM   1999  N   GLN A 208       4.364 -24.658  24.907  1.00  8.98           N  
ATOM   2000  CA  GLN A 208       5.358 -25.325  25.716  1.00 11.54           C  
ATOM   2001  C   GLN A 208       6.647 -24.516  25.819  1.00 19.60           C  
ATOM   2002  O   GLN A 208       7.116 -23.952  24.827  1.00 13.55           O  
ATOM   2003  CB  GLN A 208       5.637 -26.696  25.125  1.00 14.17           C  
ATOM   2004  CG  GLN A 208       4.469 -27.654  25.297  1.00 16.62           C  
ATOM   2005  CD  GLN A 208       4.570 -28.860  24.380  1.00 60.72           C  
ATOM   2006  OE1 GLN A 208       3.644 -29.141  23.612  1.00 90.28           O  
ATOM   2007  NE2 GLN A 208       5.724 -29.521  24.383  1.00 54.14           N  
ATOM   2008  H   GLN A 208       4.501 -24.691  23.931  1.00  0.00           H  
ATOM   2009 HE21 GLN A 208       5.817 -30.304  23.809  1.00  0.00           H  
ATOM   2010 HE22 GLN A 208       6.475 -29.147  24.900  1.00  0.00           H  
ATOM   2011  N   PHE A 209       7.173 -24.417  27.042  1.00  9.71           N  
ATOM   2012  CA  PHE A 209       8.456 -23.764  27.280  1.00 10.76           C  
ATOM   2013  C   PHE A 209       9.532 -24.644  26.662  1.00  5.39           C  
ATOM   2014  O   PHE A 209       9.423 -25.872  26.670  1.00 11.87           O  
ATOM   2015  CB  PHE A 209       8.745 -23.659  28.781  1.00  9.03           C  
ATOM   2016  CG  PHE A 209       7.899 -22.644  29.520  1.00  5.58           C  
ATOM   2017  CD1 PHE A 209       6.853 -21.976  28.901  1.00  9.28           C  
ATOM   2018  CD2 PHE A 209       8.168 -22.371  30.852  1.00 10.57           C  
ATOM   2019  CE1 PHE A 209       6.096 -21.067  29.596  1.00  7.46           C  
ATOM   2020  CE2 PHE A 209       7.413 -21.466  31.547  1.00 10.41           C  
ATOM   2021  CZ  PHE A 209       6.372 -20.811  30.922  1.00 11.89           C  
ATOM   2022  H   PHE A 209       6.739 -24.874  27.799  1.00  0.00           H  
ATOM   2023  N   GLU A 210      10.619 -24.018  26.239  1.00 11.36           N  
ATOM   2024  CA  GLU A 210      11.797 -24.757  25.823  1.00 11.08           C  
ATOM   2025  C   GLU A 210      12.599 -25.175  27.065  1.00  9.48           C  
ATOM   2026  O   GLU A 210      13.221 -26.241  27.113  1.00 11.32           O  
ATOM   2027  CB  GLU A 210      12.649 -23.890  24.894  1.00 16.24           C  
ATOM   2028  CG  GLU A 210      13.472 -24.681  23.897  1.00 57.16           C  
ATOM   2029  CD  GLU A 210      14.927 -24.258  23.895  1.00 96.65           C  
ATOM   2030  OE1 GLU A 210      15.232 -23.198  23.305  1.00 90.94           O  
ATOM   2031  OE2 GLU A 210      15.758 -24.976  24.510  1.00112.00           O  
ATOM   2032  H   GLU A 210      10.650 -23.035  26.280  1.00  0.00           H  
ATOM   2033  N   SER A 211      12.626 -24.298  28.051  1.00  9.18           N  
ATOM   2034  CA  SER A 211      13.338 -24.588  29.283  1.00  7.05           C  
ATOM   2035  C   SER A 211      12.447 -24.238  30.456  1.00 11.43           C  
ATOM   2036  O   SER A 211      11.814 -23.183  30.476  1.00 11.21           O  
ATOM   2037  CB  SER A 211      14.639 -23.780  29.338  1.00 13.09           C  
ATOM   2038  OG  SER A 211      15.520 -24.220  28.320  1.00 28.63           O  
ATOM   2039  H   SER A 211      12.107 -23.459  27.993  1.00  0.00           H  
ATOM   2040  HG  SER A 211      15.125 -23.961  27.468  1.00  0.00           H  
ATOM   2041  N   PRO A 212      12.303 -25.180  31.398  1.00 15.29           N  
ATOM   2042  CA  PRO A 212      11.443 -24.960  32.556  1.00 10.53           C  
ATOM   2043  C   PRO A 212      11.922 -23.795  33.405  1.00 13.37           C  
ATOM   2044  O   PRO A 212      13.106 -23.452  33.417  1.00 12.28           O  
ATOM   2045  CB  PRO A 212      11.543 -26.263  33.338  1.00 12.74           C  
ATOM   2046  CG  PRO A 212      12.170 -27.265  32.368  1.00 21.63           C  
ATOM   2047  CD  PRO A 212      13.076 -26.425  31.531  1.00 17.44           C  
ATOM   2048  N   VAL A 213      10.997 -23.257  34.185  1.00 11.87           N  
ATOM   2049  CA  VAL A 213      11.307 -22.264  35.194  1.00  9.60           C  
ATOM   2050  C   VAL A 213      10.877 -22.865  36.533  1.00  8.93           C  
ATOM   2051  O   VAL A 213       9.802 -23.454  36.638  1.00 12.81           O  
ATOM   2052  CB  VAL A 213      10.544 -20.933  34.911  1.00 10.46           C  
ATOM   2053  CG1 VAL A 213      10.804 -19.914  36.015  1.00  9.80           C  
ATOM   2054  CG2 VAL A 213      10.980 -20.360  33.552  1.00 14.32           C  
ATOM   2055  H   VAL A 213      10.074 -23.583  34.078  1.00  0.00           H  
ATOM   2056  N   VAL A 214      11.814 -22.894  37.477  1.00 11.18           N  
ATOM   2057  CA  VAL A 214      11.543 -23.351  38.833  1.00  9.96           C  
ATOM   2058  C   VAL A 214      11.171 -22.161  39.704  1.00 11.80           C  
ATOM   2059  O   VAL A 214      11.925 -21.196  39.814  1.00  9.37           O  
ATOM   2060  CB  VAL A 214      12.769 -24.056  39.454  1.00  9.46           C  
ATOM   2061  CG1 VAL A 214      12.449 -24.538  40.881  1.00  5.77           C  
ATOM   2062  CG2 VAL A 214      13.177 -25.224  38.586  1.00 10.35           C  
ATOM   2063  H   VAL A 214      12.731 -22.672  37.235  1.00  0.00           H  
ATOM   2064  N   LEU A 215       9.977 -22.224  40.275  1.00  6.20           N  
ATOM   2065  CA  LEU A 215       9.467 -21.173  41.142  1.00  9.17           C  
ATOM   2066  C   LEU A 215       9.277 -21.803  42.517  1.00 11.29           C  
ATOM   2067  O   LEU A 215       9.386 -23.013  42.683  1.00 11.71           O  
ATOM   2068  CB  LEU A 215       8.117 -20.659  40.621  1.00  7.60           C  
ATOM   2069  CG  LEU A 215       8.088 -19.942  39.261  1.00 11.36           C  
ATOM   2070  CD1 LEU A 215       6.641 -19.609  38.894  1.00 19.63           C  
ATOM   2071  CD2 LEU A 215       8.919 -18.649  39.319  1.00 36.63           C  
ATOM   2072  H   LEU A 215       9.446 -23.053  40.153  1.00  0.00           H  
ATOM   2073  N   ILE A 216       9.032 -20.964  43.508  1.00 13.14           N  
ATOM   2074  CA  ILE A 216       8.656 -21.449  44.827  1.00 10.09           C  
ATOM   2075  C   ILE A 216       7.235 -20.980  45.054  1.00 34.49           C  
ATOM   2076  O   ILE A 216       6.896 -19.819  44.749  1.00 16.69           O  
ATOM   2077  CB  ILE A 216       9.598 -20.873  45.924  1.00 14.58           C  
ATOM   2078  CG1 ILE A 216      11.009 -21.433  45.725  1.00 13.99           C  
ATOM   2079  CG2 ILE A 216       9.096 -21.233  47.322  1.00  7.61           C  
ATOM   2080  CD1 ILE A 216      12.070 -20.424  45.990  1.00 27.82           C  
ATOM   2081  H   ILE A 216       9.090 -19.989  43.367  1.00  0.00           H  
ATOM   2082  N   ASN A 217       6.368 -21.917  45.421  1.00 16.04           N  
ATOM   2083  CA  ASN A 217       4.962 -21.582  45.587  1.00 21.68           C  
ATOM   2084  C   ASN A 217       4.637 -21.103  47.002  1.00 13.82           C  
ATOM   2085  O   ASN A 217       5.527 -20.988  47.841  1.00 20.83           O  
ATOM   2086  CB  ASN A 217       4.065 -22.759  45.163  1.00 22.25           C  
ATOM   2087  CG  ASN A 217       4.121 -23.941  46.114  1.00 24.38           C  
ATOM   2088  OD1 ASN A 217       4.799 -23.922  47.150  1.00 20.13           O  
ATOM   2089  ND2 ASN A 217       3.381 -24.988  45.767  1.00 24.40           N  
ATOM   2090  H   ASN A 217       6.727 -22.803  45.655  1.00  0.00           H  
ATOM   2091 HD21 ASN A 217       3.296 -25.736  46.405  1.00  0.00           H  
ATOM   2092 HD22 ASN A 217       2.873 -24.938  44.927  1.00  0.00           H  
ATOM   2093  N   ALA A 218       3.375 -20.759  47.233  1.00 22.98           N  
ATOM   2094  CA  ALA A 218       2.949 -20.208  48.513  1.00 40.30           C  
ATOM   2095  C   ALA A 218       2.993 -21.223  49.646  1.00 21.13           C  
ATOM   2096  O   ALA A 218       2.850 -20.848  50.806  1.00 33.41           O  
ATOM   2097  CB  ALA A 218       1.553 -19.618  48.393  1.00 52.22           C  
ATOM   2098  H   ALA A 218       2.744 -20.760  46.488  1.00  0.00           H  
ATOM   2099  N   GLN A 219       3.258 -22.486  49.322  1.00 15.75           N  
ATOM   2100  CA  GLN A 219       3.533 -23.486  50.351  1.00 18.57           C  
ATOM   2101  C   GLN A 219       5.040 -23.721  50.471  1.00 30.87           C  
ATOM   2102  O   GLN A 219       5.477 -24.667  51.122  1.00 39.02           O  
ATOM   2103  CB  GLN A 219       2.819 -24.819  50.053  1.00 25.72           C  
ATOM   2104  CG  GLN A 219       1.623 -24.765  49.095  1.00 54.93           C  
ATOM   2105  CD  GLN A 219       0.579 -23.701  49.438  1.00 74.37           C  
ATOM   2106  OE1 GLN A 219       0.301 -23.410  50.603  1.00 60.63           O  
ATOM   2107  NE2 GLN A 219      -0.032 -23.139  48.398  1.00 87.54           N  
ATOM   2108  H   GLN A 219       3.346 -22.757  48.391  1.00  0.00           H  
ATOM   2109 HE21 GLN A 219      -0.773 -22.515  48.569  1.00  0.00           H  
ATOM   2110 HE22 GLN A 219       0.227 -23.432  47.504  1.00  0.00           H  
ATOM   2111  N   ASN A 220       5.830 -22.872  49.817  1.00 25.41           N  
ATOM   2112  CA  ASN A 220       7.288 -22.905  49.933  1.00 23.84           C  
ATOM   2113  C   ASN A 220       7.953 -24.060  49.195  1.00 37.20           C  
ATOM   2114  O   ASN A 220       9.137 -24.333  49.408  1.00 36.38           O  
ATOM   2115  CB  ASN A 220       7.720 -22.945  51.405  1.00 30.29           C  
ATOM   2116  CG  ASN A 220       8.148 -21.596  51.919  1.00 44.73           C  
ATOM   2117  OD1 ASN A 220       9.265 -21.432  52.406  1.00 68.58           O  
ATOM   2118  ND2 ASN A 220       7.260 -20.615  51.825  1.00 47.68           N  
ATOM   2119  H   ASN A 220       5.473 -22.196  49.206  1.00  0.00           H  
ATOM   2120 HD21 ASN A 220       7.507 -19.747  52.192  1.00  0.00           H  
ATOM   2121 HD22 ASN A 220       6.401 -20.802  51.389  1.00  0.00           H  
ATOM   2122  N   GLN A 221       7.211 -24.743  48.327  1.00 29.10           N  
ATOM   2123  CA  GLN A 221       7.804 -25.853  47.591  1.00 35.98           C  
ATOM   2124  C   GLN A 221       8.260 -25.416  46.201  1.00 11.19           C  
ATOM   2125  O   GLN A 221       7.705 -24.457  45.640  1.00 15.28           O  
ATOM   2126  CB  GLN A 221       6.832 -27.048  47.523  1.00 30.49           C  
ATOM   2127  CG  GLN A 221       5.567 -26.812  46.717  1.00 93.91           C  
ATOM   2128  CD  GLN A 221       4.526 -27.913  46.893  1.00 95.18           C  
ATOM   2129  OE1 GLN A 221       3.477 -27.699  47.507  1.00 79.16           O  
ATOM   2130  NE2 GLN A 221       4.768 -29.062  46.274  1.00 94.34           N  
ATOM   2131  H   GLN A 221       6.256 -24.543  48.221  1.00  0.00           H  
ATOM   2132 HE21 GLN A 221       4.080 -29.754  46.356  1.00  0.00           H  
ATOM   2133 HE22 GLN A 221       5.600 -29.157  45.766  1.00  0.00           H  
ATOM   2134  N   ARG A 222       9.438 -25.909  45.810  1.00 13.27           N  
ATOM   2135  CA  ARG A 222       9.973 -25.683  44.475  1.00 10.71           C  
ATOM   2136  C   ARG A 222       9.046 -26.367  43.484  1.00 14.90           C  
ATOM   2137  O   ARG A 222       8.698 -27.539  43.657  1.00 21.47           O  
ATOM   2138  CB  ARG A 222      11.399 -26.255  44.354  1.00 14.02           C  
ATOM   2139  CG  ARG A 222      12.532 -25.355  44.836  1.00 12.38           C  
ATOM   2140  CD  ARG A 222      13.934 -26.040  44.695  1.00 46.69           C  
ATOM   2141  NE  ARG A 222      15.065 -25.204  45.149  1.00 40.20           N  
ATOM   2142  CZ  ARG A 222      16.360 -25.525  45.029  1.00 57.32           C  
ATOM   2143  NH1 ARG A 222      16.718 -26.687  44.499  1.00 30.00           N  
ATOM   2144  NH2 ARG A 222      17.307 -24.689  45.454  1.00 15.03           N  
ATOM   2145  H   ARG A 222       9.954 -26.428  46.457  1.00  0.00           H  
ATOM   2146  HE  ARG A 222      14.810 -24.323  45.559  1.00  0.00           H  
ATOM   2147 HH11 ARG A 222      16.060 -27.395  44.328  1.00  0.00           H  
ATOM   2148 HH12 ARG A 222      17.701 -26.918  44.432  1.00  0.00           H  
ATOM   2149 HH21 ARG A 222      17.142 -23.798  45.930  1.00  0.00           H  
ATOM   2150 HH22 ARG A 222      18.265 -24.983  45.448  1.00  0.00           H  
ATOM   2151  N   VAL A 223       8.564 -25.613  42.503  1.00 12.21           N  
ATOM   2152  CA  VAL A 223       7.690 -26.157  41.468  1.00 10.94           C  
ATOM   2153  C   VAL A 223       8.329 -25.898  40.115  1.00 10.52           C  
ATOM   2154  O   VAL A 223       8.948 -24.854  39.914  1.00 14.97           O  
ATOM   2155  CB  VAL A 223       6.276 -25.491  41.493  1.00 15.79           C  
ATOM   2156  CG1 VAL A 223       5.549 -25.853  42.790  1.00 20.79           C  
ATOM   2157  CG2 VAL A 223       6.391 -23.953  41.331  1.00 15.41           C  
ATOM   2158  H   VAL A 223       8.774 -24.648  42.517  1.00  0.00           H  
ATOM   2159  N   THR A 224       8.166 -26.830  39.187  1.00 10.03           N  
ATOM   2160  CA  THR A 224       8.733 -26.653  37.855  1.00 11.15           C  
ATOM   2161  C   THR A 224       7.654 -26.270  36.841  1.00 17.44           C  
ATOM   2162  O   THR A 224       6.606 -26.913  36.767  1.00 16.88           O  
ATOM   2163  CB  THR A 224       9.468 -27.926  37.399  1.00 17.69           C  
ATOM   2164  OG1 THR A 224      10.486 -28.259  38.362  1.00 14.09           O  
ATOM   2165  CG2 THR A 224      10.104 -27.715  36.039  1.00 14.72           C  
ATOM   2166  H   THR A 224       7.624 -27.627  39.365  1.00  0.00           H  
ATOM   2167  HG1 THR A 224      11.091 -27.531  38.487  1.00  0.00           H  
ATOM   2168  N   ILE A 225       7.843 -25.106  36.224  1.00 10.97           N  
ATOM   2169  CA  ILE A 225       6.870 -24.513  35.312  1.00 13.92           C  
ATOM   2170  C   ILE A 225       7.328 -24.775  33.867  1.00  9.00           C  
ATOM   2171  O   ILE A 225       8.472 -24.473  33.534  1.00 11.84           O  
ATOM   2172  CB  ILE A 225       6.775 -22.996  35.560  1.00 14.69           C  
ATOM   2173  CG1 ILE A 225       6.479 -22.722  37.041  1.00 15.01           C  
ATOM   2174  CG2 ILE A 225       5.688 -22.380  34.708  1.00 13.31           C  
ATOM   2175  CD1 ILE A 225       5.227 -23.418  37.555  1.00 15.96           C  
ATOM   2176  H   ILE A 225       8.656 -24.570  36.421  1.00  0.00           H  
ATOM   2177  N   THR A 226       6.460 -25.374  33.041  1.00 12.67           N  
ATOM   2178  CA  THR A 226       6.846 -25.844  31.706  1.00  8.47           C  
ATOM   2179  C   THR A 226       5.920 -25.410  30.556  1.00  7.67           C  
ATOM   2180  O   THR A 226       6.165 -25.736  29.389  1.00  7.58           O  
ATOM   2181  CB  THR A 226       6.945 -27.390  31.663  1.00 10.38           C  
ATOM   2182  OG1 THR A 226       5.659 -27.963  31.934  1.00 10.19           O  
ATOM   2183  CG2 THR A 226       7.956 -27.904  32.696  1.00 15.38           C  
ATOM   2184  H   THR A 226       5.571 -25.642  33.388  1.00  0.00           H  
ATOM   2185  HG1 THR A 226       5.059 -27.706  31.233  1.00  0.00           H  
ATOM   2186  N   ASN A 227       4.812 -24.759  30.869  1.00  8.45           N  
ATOM   2187  CA  ASN A 227       3.895 -24.332  29.817  1.00  9.42           C  
ATOM   2188  C   ASN A 227       2.970 -23.195  30.253  1.00 15.85           C  
ATOM   2189  O   ASN A 227       2.922 -22.830  31.432  1.00  7.96           O  
ATOM   2190  CB  ASN A 227       3.065 -25.527  29.329  1.00  6.25           C  
ATOM   2191  CG  ASN A 227       2.187 -26.108  30.419  1.00 10.38           C  
ATOM   2192  OD1 ASN A 227       1.284 -25.441  30.926  1.00 10.03           O  
ATOM   2193  ND2 ASN A 227       2.523 -27.296  30.867  1.00  9.35           N  
ATOM   2194  H   ASN A 227       4.589 -24.558  31.797  1.00  0.00           H  
ATOM   2195 HD21 ASN A 227       2.034 -27.596  31.658  1.00  0.00           H  
ATOM   2196 HD22 ASN A 227       3.250 -27.812  30.444  1.00  0.00           H  
ATOM   2197  N   VAL A 228       2.171 -22.706  29.307  1.00  7.64           N  
ATOM   2198  CA  VAL A 228       1.335 -21.531  29.528  1.00  4.77           C  
ATOM   2199  C   VAL A 228       0.022 -21.823  30.229  1.00  5.38           C  
ATOM   2200  O   VAL A 228      -0.719 -20.903  30.511  1.00  8.46           O  
ATOM   2201  CB  VAL A 228       0.998 -20.830  28.196  1.00  9.63           C  
ATOM   2202  CG1 VAL A 228       2.277 -20.314  27.550  1.00 11.65           C  
ATOM   2203  CG2 VAL A 228       0.248 -21.801  27.255  1.00  5.90           C  
ATOM   2204  H   VAL A 228       2.175 -23.139  28.420  1.00  0.00           H  
ATOM   2205  N   ASP A 229      -0.267 -23.097  30.502  1.00  8.35           N  
ATOM   2206  CA  ASP A 229      -1.449 -23.448  31.299  1.00  5.46           C  
ATOM   2207  C   ASP A 229      -1.184 -23.422  32.811  1.00  9.20           C  
ATOM   2208  O   ASP A 229      -2.090 -23.651  33.621  1.00  7.50           O  
ATOM   2209  CB  ASP A 229      -2.011 -24.812  30.873  1.00  5.97           C  
ATOM   2210  CG  ASP A 229      -2.814 -24.719  29.568  1.00  7.65           C  
ATOM   2211  OD1 ASP A 229      -3.065 -23.566  29.147  1.00 12.58           O  
ATOM   2212  OD2 ASP A 229      -3.207 -25.770  28.997  1.00  9.24           O  
ATOM   2213  H   ASP A 229       0.305 -23.823  30.205  1.00  0.00           H  
ATOM   2214  N   ALA A 230       0.058 -23.133  33.186  1.00  6.69           N  
ATOM   2215  CA  ALA A 230       0.424 -23.009  34.600  1.00  5.49           C  
ATOM   2216  C   ALA A 230      -0.217 -21.740  35.167  1.00  3.17           C  
ATOM   2217  O   ALA A 230      -0.373 -20.756  34.470  1.00  4.54           O  
ATOM   2218  CB  ALA A 230       1.938 -22.951  34.742  1.00  3.87           C  
ATOM   2219  H   ALA A 230       0.740 -23.013  32.484  1.00  0.00           H  
ATOM   2220  N   GLY A 231      -0.513 -21.746  36.463  1.00  8.19           N  
ATOM   2221  CA  GLY A 231      -1.210 -20.629  37.075  1.00  5.98           C  
ATOM   2222  C   GLY A 231      -0.433 -19.324  37.043  1.00 10.21           C  
ATOM   2223  O   GLY A 231      -1.019 -18.250  36.899  1.00 11.15           O  
ATOM   2224  H   GLY A 231      -0.157 -22.448  37.042  1.00  0.00           H  
ATOM   2225  N   VAL A 232       0.890 -19.405  37.148  1.00  9.52           N  
ATOM   2226  CA  VAL A 232       1.702 -18.191  37.110  1.00  7.01           C  
ATOM   2227  C   VAL A 232       1.526 -17.457  35.780  1.00 10.06           C  
ATOM   2228  O   VAL A 232       1.495 -16.224  35.743  1.00 10.05           O  
ATOM   2229  CB  VAL A 232       3.201 -18.500  37.367  1.00 11.27           C  
ATOM   2230  CG1 VAL A 232       3.778 -19.357  36.256  1.00  8.46           C  
ATOM   2231  CG2 VAL A 232       3.982 -17.209  37.537  1.00 11.90           C  
ATOM   2232  H   VAL A 232       1.343 -20.266  37.299  1.00  0.00           H  
ATOM   2233  N   VAL A 233       1.234 -18.213  34.722  1.00  7.17           N  
ATOM   2234  CA  VAL A 233       1.037 -17.618  33.403  1.00  8.33           C  
ATOM   2235  C   VAL A 233      -0.415 -17.156  33.213  1.00 10.14           C  
ATOM   2236  O   VAL A 233      -0.675 -16.040  32.769  1.00  9.81           O  
ATOM   2237  CB  VAL A 233       1.422 -18.626  32.262  1.00  8.85           C  
ATOM   2238  CG1 VAL A 233       1.232 -17.944  30.871  1.00 11.96           C  
ATOM   2239  CG2 VAL A 233       2.878 -19.109  32.436  1.00  7.59           C  
ATOM   2240  H   VAL A 233       1.105 -19.185  34.822  1.00  0.00           H  
ATOM   2241  N   THR A 234      -1.360 -17.995  33.610  1.00 15.43           N  
ATOM   2242  CA  THR A 234      -2.774 -17.736  33.359  1.00 12.99           C  
ATOM   2243  C   THR A 234      -3.322 -16.586  34.226  1.00  6.73           C  
ATOM   2244  O   THR A 234      -4.068 -15.727  33.735  1.00  9.40           O  
ATOM   2245  CB  THR A 234      -3.629 -19.028  33.568  1.00 14.60           C  
ATOM   2246  OG1 THR A 234      -3.384 -19.571  34.858  1.00 19.22           O  
ATOM   2247  CG2 THR A 234      -3.263 -20.080  32.555  1.00 12.49           C  
ATOM   2248  H   THR A 234      -1.139 -18.867  34.012  1.00  0.00           H  
ATOM   2249  HG1 THR A 234      -3.736 -20.477  34.855  1.00  0.00           H  
ATOM   2250  N   SER A 235      -2.758 -16.434  35.420  1.00  5.81           N  
ATOM   2251  CA  SER A 235      -3.453 -15.711  36.484  1.00 12.55           C  
ATOM   2252  C   SER A 235      -2.592 -14.768  37.304  1.00 10.87           C  
ATOM   2253  O   SER A 235      -3.094 -14.167  38.247  1.00 18.69           O  
ATOM   2254  CB  SER A 235      -4.127 -16.701  37.444  1.00 15.38           C  
ATOM   2255  OG  SER A 235      -5.183 -17.380  36.792  1.00 25.92           O  
ATOM   2256  H   SER A 235      -1.967 -16.960  35.673  1.00  0.00           H  
ATOM   2257  HG  SER A 235      -5.798 -16.741  36.410  1.00  0.00           H  
ATOM   2258  N   ASN A 236      -1.335 -14.574  36.905  1.00  7.48           N  
ATOM   2259  CA  ASN A 236      -0.389 -13.851  37.747  1.00  9.11           C  
ATOM   2260  C   ASN A 236       0.491 -12.833  37.005  1.00 11.49           C  
ATOM   2261  O   ASN A 236       0.286 -11.613  37.153  1.00  8.56           O  
ATOM   2262  CB  ASN A 236       0.479 -14.843  38.529  1.00  5.57           C  
ATOM   2263  CG  ASN A 236       1.344 -14.166  39.590  1.00 10.10           C  
ATOM   2264  OD1 ASN A 236       1.347 -12.936  39.733  1.00  5.34           O  
ATOM   2265  ND2 ASN A 236       2.126 -14.964  40.296  1.00  7.85           N  
ATOM   2266  H   ASN A 236      -1.015 -14.937  36.050  1.00  0.00           H  
ATOM   2267 HD21 ASN A 236       2.674 -14.589  41.011  1.00  0.00           H  
ATOM   2268 HD22 ASN A 236       2.176 -15.931  40.081  1.00  0.00           H  
ATOM   2269  N   ILE A 237       1.427 -13.317  36.184  1.00  5.17           N  
ATOM   2270  CA  ILE A 237       2.304 -12.407  35.434  1.00  5.74           C  
ATOM   2271  C   ILE A 237       1.476 -11.429  34.557  1.00 10.29           C  
ATOM   2272  O   ILE A 237       0.476 -11.833  33.947  1.00  5.49           O  
ATOM   2273  CB  ILE A 237       3.331 -13.210  34.583  1.00 10.15           C  
ATOM   2274  CG1 ILE A 237       4.442 -12.289  34.083  1.00  5.70           C  
ATOM   2275  CG2 ILE A 237       2.631 -13.938  33.420  1.00  7.69           C  
ATOM   2276  CD1 ILE A 237       5.614 -13.034  33.463  1.00  5.97           C  
ATOM   2277  H   ILE A 237       1.512 -14.291  36.036  1.00  0.00           H  
ATOM   2278  N   ALA A 238       1.810 -10.136  34.612  1.00  6.67           N  
ATOM   2279  CA  ALA A 238       0.968  -9.083  34.039  1.00  2.00           C  
ATOM   2280  C   ALA A 238       1.655  -8.257  32.949  1.00  5.67           C  
ATOM   2281  O   ALA A 238       1.014  -7.426  32.298  1.00  7.20           O  
ATOM   2282  CB  ALA A 238       0.454  -8.132  35.162  1.00  3.83           C  
ATOM   2283  H   ALA A 238       2.599  -9.867  35.152  1.00  0.00           H  
ATOM   2284  N   LEU A 239       2.964  -8.432  32.804  1.00 15.43           N  
ATOM   2285  CA  LEU A 239       3.759  -7.760  31.770  1.00  3.95           C  
ATOM   2286  C   LEU A 239       4.830  -8.737  31.310  1.00  6.45           C  
ATOM   2287  O   LEU A 239       5.388  -9.507  32.121  1.00  8.04           O  
ATOM   2288  CB  LEU A 239       4.445  -6.522  32.338  1.00  3.33           C  
ATOM   2289  CG  LEU A 239       3.535  -5.418  32.882  1.00 10.12           C  
ATOM   2290  CD1 LEU A 239       4.397  -4.399  33.645  1.00  7.29           C  
ATOM   2291  CD2 LEU A 239       2.754  -4.760  31.741  1.00  7.43           C  
ATOM   2292  H   LEU A 239       3.437  -9.071  33.376  1.00  0.00           H  
ATOM   2293  N   LEU A 240       5.145  -8.684  30.019  1.00  7.09           N  
ATOM   2294  CA  LEU A 240       6.206  -9.509  29.481  1.00  5.48           C  
ATOM   2295  C   LEU A 240       7.365  -8.626  29.023  1.00  7.87           C  
ATOM   2296  O   LEU A 240       7.174  -7.645  28.298  1.00  7.58           O  
ATOM   2297  CB  LEU A 240       5.689 -10.370  28.314  1.00  7.76           C  
ATOM   2298  CG  LEU A 240       4.561 -11.364  28.627  1.00  4.77           C  
ATOM   2299  CD1 LEU A 240       4.048 -12.008  27.337  1.00  7.22           C  
ATOM   2300  CD2 LEU A 240       5.062 -12.422  29.579  1.00 10.63           C  
ATOM   2301  H   LEU A 240       4.637  -8.105  29.396  1.00  0.00           H  
ATOM   2302  N   LEU A 241       8.557  -8.945  29.511  1.00  9.49           N  
ATOM   2303  CA  LEU A 241       9.778  -8.312  29.021  1.00  8.47           C  
ATOM   2304  C   LEU A 241      10.059  -8.855  27.628  1.00  5.74           C  
ATOM   2305  O   LEU A 241      10.070 -10.068  27.418  1.00  5.17           O  
ATOM   2306  CB  LEU A 241      10.959  -8.651  29.935  1.00  6.06           C  
ATOM   2307  CG  LEU A 241      12.321  -8.064  29.550  1.00  8.63           C  
ATOM   2308  CD1 LEU A 241      12.273  -6.547  29.626  1.00  7.13           C  
ATOM   2309  CD2 LEU A 241      13.400  -8.640  30.470  1.00 11.01           C  
ATOM   2310  H   LEU A 241       8.636  -9.624  30.223  1.00  0.00           H  
ATOM   2311  N   ASN A 242      10.262  -7.948  26.681  1.00  4.79           N  
ATOM   2312  CA  ASN A 242      10.569  -8.342  25.311  1.00  6.60           C  
ATOM   2313  C   ASN A 242      11.859  -9.166  25.257  1.00  7.97           C  
ATOM   2314  O   ASN A 242      12.864  -8.789  25.866  1.00 11.05           O  
ATOM   2315  CB  ASN A 242      10.725  -7.104  24.437  1.00 10.11           C  
ATOM   2316  CG  ASN A 242      10.551  -7.407  22.963  1.00 14.78           C  
ATOM   2317  OD1 ASN A 242       9.536  -7.069  22.373  1.00 17.90           O  
ATOM   2318  ND2 ASN A 242      11.574  -7.980  22.353  1.00  8.71           N  
ATOM   2319  H   ASN A 242      10.260  -7.001  26.955  1.00  0.00           H  
ATOM   2320 HD21 ASN A 242      11.431  -8.144  21.396  1.00  0.00           H  
ATOM   2321 HD22 ASN A 242      12.365  -8.073  22.897  1.00  0.00           H  
ATOM   2322  N   ARG A 243      11.864 -10.203  24.416  1.00  4.79           N  
ATOM   2323  CA  ARG A 243      13.023 -11.100  24.313  1.00  8.84           C  
ATOM   2324  C   ARG A 243      14.298 -10.347  23.894  1.00  9.53           C  
ATOM   2325  O   ARG A 243      15.404 -10.790  24.160  1.00 13.58           O  
ATOM   2326  CB  ARG A 243      12.739 -12.236  23.306  1.00  9.62           C  
ATOM   2327  CG  ARG A 243      12.261 -11.742  21.954  1.00 13.77           C  
ATOM   2328  CD  ARG A 243      12.054 -12.828  20.912  1.00 12.98           C  
ATOM   2329  NE  ARG A 243      11.799 -12.218  19.597  1.00 16.87           N  
ATOM   2330  CZ  ARG A 243      11.474 -12.887  18.492  1.00 15.49           C  
ATOM   2331  NH1 ARG A 243      11.364 -14.209  18.501  1.00 16.48           N  
ATOM   2332  NH2 ARG A 243      11.232 -12.229  17.369  1.00 14.38           N  
ATOM   2333  H   ARG A 243      11.004 -10.462  23.985  1.00  0.00           H  
ATOM   2334  HE  ARG A 243      11.923 -11.251  19.533  1.00  0.00           H  
ATOM   2335 HH11 ARG A 243      11.433 -14.796  19.327  1.00  0.00           H  
ATOM   2336 HH12 ARG A 243      11.177 -14.701  17.627  1.00  0.00           H  
ATOM   2337 HH21 ARG A 243      11.323 -11.238  17.240  1.00  0.00           H  
ATOM   2338 HH22 ARG A 243      11.062 -12.764  16.523  1.00  0.00           H  
ATOM   2339  N   ASN A 244      14.137  -9.224  23.205  1.00  7.65           N  
ATOM   2340  CA  ASN A 244      15.294  -8.413  22.829  1.00 15.65           C  
ATOM   2341  C   ASN A 244      15.954  -7.667  23.991  1.00 24.11           C  
ATOM   2342  O   ASN A 244      16.991  -7.041  23.812  1.00 21.18           O  
ATOM   2343  CB  ASN A 244      14.915  -7.415  21.741  1.00 15.61           C  
ATOM   2344  CG  ASN A 244      14.640  -8.071  20.421  1.00 22.90           C  
ATOM   2345  OD1 ASN A 244      15.211  -9.120  20.097  1.00 20.78           O  
ATOM   2346  ND2 ASN A 244      13.684  -7.521  19.689  1.00 54.57           N  
ATOM   2347  H   ASN A 244      13.259  -9.060  22.836  1.00  0.00           H  
ATOM   2348 HD21 ASN A 244      13.497  -7.876  18.781  1.00  0.00           H  
ATOM   2349 HD22 ASN A 244      13.247  -6.700  20.013  1.00  0.00           H  
ATOM   2350  N   ASN A 245      15.296  -7.633  25.145  1.00 21.01           N  
ATOM   2351  CA  ASN A 245      15.918  -7.079  26.343  1.00 29.33           C  
ATOM   2352  C   ASN A 245      16.500  -8.169  27.243  1.00 16.00           C  
ATOM   2353  O   ASN A 245      17.257  -7.876  28.162  1.00 45.44           O  
ATOM   2354  CB  ASN A 245      14.917  -6.208  27.107  1.00 48.95           C  
ATOM   2355  CG  ASN A 245      14.364  -5.071  26.255  1.00 44.99           C  
ATOM   2356  OD1 ASN A 245      13.797  -5.307  25.189  1.00 55.80           O  
ATOM   2357  ND2 ASN A 245      14.531  -3.837  26.718  1.00 28.94           N  
ATOM   2358  H   ASN A 245      14.390  -8.001  25.220  1.00  0.00           H  
ATOM   2359 HD21 ASN A 245      14.191  -3.103  26.167  1.00  0.00           H  
ATOM   2360 HD22 ASN A 245      15.010  -3.704  27.558  1.00  0.00           H  
ATOM   2361  N   MET A 246      16.034  -9.403  27.071  1.00 60.86           N  
ATOM   2362  CA  MET A 246      16.856 -10.560  27.415  1.00 60.66           C  
ATOM   2363  C   MET A 246      18.033 -10.506  26.434  1.00110.45           C  
ATOM   2364  O   MET A 246      17.888 -10.017  25.306  1.00103.27           O  
ATOM   2365  CB  MET A 246      16.094 -11.886  27.206  1.00 41.21           C  
ATOM   2366  CG  MET A 246      15.068 -12.255  28.267  1.00  8.47           C  
ATOM   2367  SD  MET A 246      13.692 -11.130  28.180  1.00 58.89           S  
ATOM   2368  CE  MET A 246      12.425 -12.179  27.634  1.00 30.21           C  
ATOM   2369  H   MET A 246      15.161  -9.529  26.661  1.00  0.00           H  
ATOM   2370  N   ALA A 247      19.206 -10.935  26.885  1.00123.51           N  
ATOM   2371  CA  ALA A 247      20.371 -11.031  26.009  1.00122.95           C  
ATOM   2372  C   ALA A 247      20.878 -12.479  25.943  1.00123.62           C  
ATOM   2373  O   ALA A 247      22.111 -12.680  25.919  1.00127.08           O  
ATOM   2374  CB  ALA A 247      21.474 -10.083  26.503  1.00119.15           C  
ATOM   2375  OXT ALA A 247      20.032 -13.401  25.887  1.00131.15           O  
ATOM   2376  H   ALA A 247      19.315 -11.236  27.801  1.00  0.00           H  
TER    2377      ALA A 247                                                      
MASTER      244    0    1    8   10    0    0    6 2793    1   15   19          
END                                                                             
