# Supplementary material for: Modeling of loops in proteins: a multi-method approach
Source: BMC Struct Biol. 2010 Feb 11;10:5. doi: 10.1186/1472-6807-10-5 (PMC2837870; doi:10.1186/1472-6807-10-5)
Supplement: Additional file 1 — Student t-test. Results from two sample paired t-test of Table 2. [file 1472-6807-10-5-S1.GZ › loop_test_data/2hbg_37-41.pdb]

HEADER    OXYGEN TRANSPORT                        11-FEB-91   2HBG              
TITLE     GLYCERA DIBRANCHIATA HEMOGLOBIN. STRUCTURE AND REFINEMENT             
TITLE    2 AT 1.5 ANGSTROMS RESOLUTION                                          
COMPND    MOL_ID: 1;                                                            
COMPND   2 MOLECULE: HEMOGLOBIN (DEOXY);                                        
COMPND   3 CHAIN: A;                                                            
COMPND   4 ENGINEERED: YES                                                      
SOURCE    MOL_ID: 1;                                                            
SOURCE   2 ORGANISM_SCIENTIFIC: GLYCERA DIBRANCHIATA                            
KEYWDS    OXYGEN TRANSPORT                                                      
EXPDTA    X-RAY DIFFRACTION                                                     
AUTHOR    G.A.ARENTS,W.E.LOVE                                                   
REVDAT   2   01-APR-03 2HBG    1       JRNL                                     
REVDAT   1   15-JUL-92 2HBG    0                                                
JRNL        AUTH   G.ARENTS,W.E.LOVE                                            
JRNL        TITL   GLYCERA DIBRANCHIATA HEMOGLOBIN. STRUCTURE AND               
JRNL        TITL 2 REFINEMENT AT 1.5 A RESOLUTION.                              
JRNL        REF    J.MOL.BIOL.                   V. 210   149 1989              
JRNL        REFN   ASTM JMOBAK  UK ISSN 0022-2836                               
REMARK   1                                                                      
REMARK   2                                                                      
REMARK   2 RESOLUTION. 1.50 ANGSTROMS.                                          
REMARK   3                                                                      
REMARK   3 REFINEMENT.                                                          
REMARK   3   PROGRAM     : PROLSQ                                               
REMARK   3   AUTHORS     : KONNERT,HENDRICKSON                                  
REMARK   3                                                                      
REMARK   3  DATA USED IN REFINEMENT.                                            
REMARK   3   RESOLUTION RANGE HIGH (ANGSTROMS) : 1.50                           
REMARK   3   RESOLUTION RANGE LOW  (ANGSTROMS) : NULL                           
REMARK   3   DATA CUTOFF            (SIGMA(F)) : NULL                           
REMARK   3   COMPLETENESS FOR RANGE        (%) : NULL                           
REMARK   3   NUMBER OF REFLECTIONS             : NULL                           
REMARK   3                                                                      
REMARK   3  FIT TO DATA USED IN REFINEMENT.                                     
REMARK   3   CROSS-VALIDATION METHOD          : NULL                            
REMARK   3   FREE R VALUE TEST SET SELECTION  : NULL                            
REMARK   3   R VALUE     (WORKING + TEST SET) : 0.127                           
REMARK   3   R VALUE            (WORKING SET) : NULL                            
REMARK   3   FREE R VALUE                     : NULL                            
REMARK   3   FREE R VALUE TEST SET SIZE   (%) : NULL                            
REMARK   3   FREE R VALUE TEST SET COUNT      : NULL                            
REMARK   3                                                                      
REMARK   3  FIT/AGREEMENT OF MODEL WITH ALL DATA.                               
REMARK   3   R VALUE   (WORKING + TEST SET, NO CUTOFF) : NULL                   
REMARK   3   R VALUE          (WORKING SET, NO CUTOFF) : NULL                   
REMARK   3   FREE R VALUE                  (NO CUTOFF) : NULL                   
REMARK   3   FREE R VALUE TEST SET SIZE (%, NO CUTOFF) : NULL                   
REMARK   3   FREE R VALUE TEST SET COUNT   (NO CUTOFF) : NULL                   
REMARK   3   TOTAL NUMBER OF REFLECTIONS   (NO CUTOFF) : NULL                   
REMARK   3                                                                      
REMARK   3  NUMBER OF NON-HYDROGEN ATOMS USED IN REFINEMENT.                    
REMARK   3   PROTEIN ATOMS            : 1060                                    
REMARK   3   NUCLEIC ACID ATOMS       : 0                                       
REMARK   3   HETEROGEN ATOMS          : 43                                      
REMARK   3   SOLVENT ATOMS            : 146                                     
REMARK   3                                                                      
REMARK   3  B VALUES.                                                           
REMARK   3   FROM WILSON PLOT           (A**2) : NULL                           
REMARK   3   MEAN B VALUE      (OVERALL, A**2) : NULL                           
REMARK   3   OVERALL ANISOTROPIC B VALUE.                                       
REMARK   3    B11 (A**2) : NULL                                                 
REMARK   3    B22 (A**2) : NULL                                                 
REMARK   3    B33 (A**2) : NULL                                                 
REMARK   3    B12 (A**2) : NULL                                                 
REMARK   3    B13 (A**2) : NULL                                                 
REMARK   3    B23 (A**2) : NULL                                                 
REMARK   3                                                                      
REMARK   3  ESTIMATED COORDINATE ERROR.                                         
REMARK   3   ESD FROM LUZZATI PLOT        (A) : NULL                            
REMARK   3   ESD FROM SIGMAA              (A) : NULL                            
REMARK   3   LOW RESOLUTION CUTOFF        (A) : NULL                            
REMARK   3                                                                      
REMARK   3  RMS DEVIATIONS FROM IDEAL VALUES.                                   
REMARK   3   DISTANCE RESTRAINTS.                    RMS    SIGMA               
REMARK   3    BOND LENGTH                     (A) : 0.015 ; NULL                
REMARK   3    ANGLE DISTANCE                  (A) : 0.040 ; NULL                
REMARK   3    INTRAPLANAR 1-4 DISTANCE        (A) : NULL  ; NULL                
REMARK   3    H-BOND OR METAL COORDINATION    (A) : NULL  ; NULL                
REMARK   3                                                                      
REMARK   3   PLANE RESTRAINT                  (A) : NULL  ; NULL                
REMARK   3   CHIRAL-CENTER RESTRAINT       (A**3) : NULL  ; NULL                
REMARK   3                                                                      
REMARK   3   NON-BONDED CONTACT RESTRAINTS.                                     
REMARK   3    SINGLE TORSION                  (A) : NULL  ; NULL                
REMARK   3    MULTIPLE TORSION                (A) : NULL  ; NULL                
REMARK   3    H-BOND (X...Y)                  (A) : NULL  ; NULL                
REMARK   3    H-BOND (X-H...Y)                (A) : NULL  ; NULL                
REMARK   3                                                                      
REMARK   3   CONFORMATIONAL TORSION ANGLE RESTRAINTS.                           
REMARK   3    SPECIFIED                 (DEGREES) : NULL  ; NULL                
REMARK   3    PLANAR                    (DEGREES) : NULL  ; NULL                
REMARK   3    STAGGERED                 (DEGREES) : NULL  ; NULL                
REMARK   3    TRANSVERSE                (DEGREES) : NULL  ; NULL                
REMARK   3                                                                      
REMARK   3  ISOTROPIC THERMAL FACTOR RESTRAINTS.    RMS    SIGMA                
REMARK   3   MAIN-CHAIN BOND              (A**2) : NULL  ; NULL                 
REMARK   3   MAIN-CHAIN ANGLE             (A**2) : NULL  ; NULL                 
REMARK   3   SIDE-CHAIN BOND              (A**2) : NULL  ; NULL                 
REMARK   3   SIDE-CHAIN ANGLE             (A**2) : NULL  ; NULL                 
REMARK   3                                                                      
REMARK   3  OTHER REFINEMENT REMARKS: NULL                                      
REMARK   4                                                                      
REMARK   4 2HBG COMPLIES WITH FORMAT V. 3.0, 1-DEC-2006                         
REMARK   4                                                                      
REMARK   4 THIS IS THE REMEDIATED VERSION OF THIS PDB ENTRY.                    
REMARK   4 REMEDIATED DATA FILE REVISION 3.100 (2007-03-18)                     
REMARK 200                                                                      
REMARK 200 EXPERIMENTAL DETAILS                                                 
REMARK 200  EXPERIMENT TYPE                : X-RAY DIFFRACTION                  
REMARK 200  DATE OF DATA COLLECTION        : NULL                               
REMARK 200  TEMPERATURE           (KELVIN) : NULL                               
REMARK 200  PH                             : NULL                               
REMARK 200  NUMBER OF CRYSTALS USED        : NULL                               
REMARK 200                                                                      
REMARK 200  SYNCHROTRON              (Y/N) : NULL                               
REMARK 200  RADIATION SOURCE               : NULL                               
REMARK 200  BEAMLINE                       : NULL                               
REMARK 200  X-RAY GENERATOR MODEL          : NULL                               
REMARK 200  MONOCHROMATIC OR LAUE    (M/L) : NULL                               
REMARK 200  WAVELENGTH OR RANGE        (A) : NULL                               
REMARK 200  MONOCHROMATOR                  : NULL                               
REMARK 200  OPTICS                         : NULL                               
REMARK 200                                                                      
REMARK 200  DETECTOR TYPE                  : NULL                               
REMARK 200  DETECTOR MANUFACTURER          : NULL                               
REMARK 200  INTENSITY-INTEGRATION SOFTWARE : NULL                               
REMARK 200  DATA SCALING SOFTWARE          : NULL                               
REMARK 200                                                                      
REMARK 200  NUMBER OF UNIQUE REFLECTIONS   : NULL                               
REMARK 200  RESOLUTION RANGE HIGH      (A) : NULL                               
REMARK 200  RESOLUTION RANGE LOW       (A) : NULL                               
REMARK 200  REJECTION CRITERIA  (SIGMA(I)) : NULL                               
REMARK 200                                                                      
REMARK 200 OVERALL.                                                             
REMARK 200  COMPLETENESS FOR RANGE     (%) : NULL                               
REMARK 200  DATA REDUNDANCY                : NULL                               
REMARK 200  R MERGE                    (I) : NULL                               
REMARK 200  R SYM                      (I) : NULL                               
REMARK 200  <I/SIGMA(I)> FOR THE DATA SET  : NULL                               
REMARK 200                                                                      
REMARK 200 IN THE HIGHEST RESOLUTION SHELL.                                     
REMARK 200  HIGHEST RESOLUTION SHELL, RANGE HIGH (A) : NULL                     
REMARK 200  HIGHEST RESOLUTION SHELL, RANGE LOW  (A) : NULL                     
REMARK 200  COMPLETENESS FOR SHELL     (%) : NULL                               
REMARK 200  DATA REDUNDANCY IN SHELL       : NULL                               
REMARK 200  R MERGE FOR SHELL          (I) : NULL                               
REMARK 200  R SYM FOR SHELL            (I) : NULL                               
REMARK 200  <I/SIGMA(I)> FOR SHELL         : NULL                               
REMARK 200                                                                      
REMARK 200 DIFFRACTION PROTOCOL: NULL                                           
REMARK 200 METHOD USED TO DETERMINE THE STRUCTURE: NULL                         
REMARK 200 SOFTWARE USED: NULL                                                  
REMARK 200 STARTING MODEL: NULL                                                 
REMARK 200                                                                      
REMARK 200 REMARK: NULL                                                         
REMARK 280                                                                      
REMARK 280 CRYSTAL                                                              
REMARK 280 SOLVENT CONTENT, VS   (%): 46.52                                     
REMARK 280 MATTHEWS COEFFICIENT, VM (ANGSTROMS**3/DA): 2.30                     
REMARK 280                                                                      
REMARK 280 CRYSTALLIZATION CONDITIONS: NULL                                     
REMARK 290                                                                      
REMARK 290 CRYSTALLOGRAPHIC SYMMETRY                                            
REMARK 290 SYMMETRY OPERATORS FOR SPACE GROUP: P 21 21 21                       
REMARK 290                                                                      
REMARK 290      SYMOP   SYMMETRY                                                
REMARK 290     NNNMMM   OPERATOR                                                
REMARK 290       1555   X,Y,Z                                                   
REMARK 290       2555   1/2-X,-Y,1/2+Z                                          
REMARK 290       3555   -X,1/2+Y,1/2-Z                                          
REMARK 290       4555   1/2+X,1/2-Y,-Z                                          
REMARK 290                                                                      
REMARK 290     WHERE NNN -> OPERATOR NUMBER                                     
REMARK 290           MMM -> TRANSLATION VECTOR                                  
REMARK 290                                                                      
REMARK 290 CRYSTALLOGRAPHIC SYMMETRY TRANSFORMATIONS                            
REMARK 290 THE FOLLOWING TRANSFORMATIONS OPERATE ON THE ATOM/HETATM             
REMARK 290 RECORDS IN THIS ENTRY TO PRODUCE CRYSTALLOGRAPHICALLY                
REMARK 290 RELATED MOLECULES.                                                   
REMARK 290   SMTRY1   1  1.000000  0.000000  0.000000        0.00000            
REMARK 290   SMTRY2   1  0.000000  1.000000  0.000000        0.00000            
REMARK 290   SMTRY3   1  0.000000  0.000000  1.000000        0.00000            
REMARK 290   SMTRY1   2 -1.000000  0.000000  0.000000       21.37500            
REMARK 290   SMTRY2   2  0.000000 -1.000000  0.000000        0.00000            
REMARK 290   SMTRY3   2  0.000000  0.000000  1.000000       19.33000            
REMARK 290   SMTRY1   3 -1.000000  0.000000  0.000000        0.00000            
REMARK 290   SMTRY2   3  0.000000  1.000000  0.000000       41.57500            
REMARK 290   SMTRY3   3  0.000000  0.000000 -1.000000       19.33000            
REMARK 290   SMTRY1   4  1.000000  0.000000  0.000000       21.37500            
REMARK 290   SMTRY2   4  0.000000 -1.000000  0.000000       41.57500            
REMARK 290   SMTRY3   4  0.000000  0.000000 -1.000000        0.00000            
REMARK 290                                                                      
REMARK 290 REMARK: NULL                                                         
REMARK 300                                                                      
REMARK 300 BIOMOLECULE: 1                                                       
REMARK 300 THIS ENTRY CONTAINS THE CRYSTALLOGRAPHIC ASYMMETRIC UNIT             
REMARK 300 WHICH CONSISTS OF 1 CHAIN(S). SEE REMARK 350 FOR                     
REMARK 300 INFORMATION ON GENERATING THE BIOLOGICAL MOLECULE(S).                
REMARK 350                                                                      
REMARK 350 GENERATING THE BIOMOLECULE                                           
REMARK 350 COORDINATES FOR A COMPLETE MULTIMER REPRESENTING THE KNOWN           
REMARK 350 BIOLOGICALLY SIGNIFICANT OLIGOMERIZATION STATE OF THE                
REMARK 350 MOLECULE CAN BE GENERATED BY APPLYING BIOMT TRANSFORMATIONS          
REMARK 350 GIVEN BELOW.  BOTH NON-CRYSTALLOGRAPHIC AND                          
REMARK 350 CRYSTALLOGRAPHIC OPERATIONS ARE GIVEN.                               
REMARK 350                                                                      
REMARK 350 BIOMOLECULE: 1                                                       
REMARK 350 APPLY THE FOLLOWING TO CHAINS: A                                     
REMARK 350   BIOMT1   1  1.000000  0.000000  0.000000        0.00000            
REMARK 350   BIOMT2   1  0.000000  1.000000  0.000000        0.00000            
REMARK 350   BIOMT3   1  0.000000  0.000000  1.000000        0.00000            
REMARK 500                                                                      
REMARK 500 GEOMETRY AND STEREOCHEMISTRY                                         
REMARK 500 SUBTOPIC: CLOSE CONTACTS IN SAME ASYMMETRIC UNIT                     
REMARK 500                                                                      
REMARK 500 THE FOLLOWING ATOMS ARE IN CLOSE CONTACT.                            
REMARK 500                                                                      
REMARK 500  ATM1  RES C  SSEQI   ATM2  RES C  SSEQI                             
REMARK 500   ND2  ASN A    95     O    HOH     138              1.73            
REMARK 500   O    HOH      30     O    HOH      64              2.07            
REMARK 500   NE2  HIS A    90    FE    HEM     148              2.17            
REMARK 500   OE1  GLN A   101     O    HOH      45              2.19            
REMARK 500                                                                      
REMARK 500 GEOMETRY AND STEREOCHEMISTRY                                         
REMARK 500 SUBTOPIC: CLOSE CONTACTS                                             
REMARK 500                                                                      
REMARK 500 THE FOLLOWING ATOMS THAT ARE RELATED BY CRYSTALLOGRAPHIC             
REMARK 500 SYMMETRY ARE IN CLOSE CONTACT.  AN ATOM LOCATED WITHIN 0.15          
REMARK 500 ANGSTROMS OF A SYMMETRY RELATED ATOM IS ASSUMED TO BE ON A           
REMARK 500 SPECIAL POSITION AND IS, THEREFORE, LISTED IN REMARK 375             
REMARK 500 INSTEAD OF REMARK 500.  ATOMS WITH NON-BLANK ALTERNATE               
REMARK 500 LOCATION INDICATORS ARE NOT INCLUDED IN THE CALCULATIONS.            
REMARK 500                                                                      
REMARK 500 DISTANCE CUTOFF:                                                     
REMARK 500 2.2 ANGSTROMS FOR CONTACTS NOT INVOLVING HYDROGEN ATOMS              
REMARK 500 1.6 ANGSTROMS FOR CONTACTS INVOLVING HYDROGEN ATOMS                  
REMARK 500                                                                      
REMARK 500  ATM1  RES C  SSEQI   ATM2  RES C  SSEQI  SSYMOP   DISTANCE          
REMARK 500   CB   ALA A    57     O    HOH      93     2554     1.77            
REMARK 500                                                                      
REMARK 500 GEOMETRY AND STEREOCHEMISTRY                                         
REMARK 500 SUBTOPIC: COVALENT BOND LENGTHS                                      
REMARK 500                                                                      
REMARK 500 THE STEREOCHEMICAL PARAMETERS OF THE FOLLOWING RESIDUES              
REMARK 500 HAVE VALUES WHICH DEVIATE FROM EXPECTED VALUES BY MORE               
REMARK 500 THAN 6*RMSD (M=MODEL NUMBER; RES=RESIDUE NAME; C=CHAIN               
REMARK 500 IDENTIFIER; SSEQ=SEQUENCE NUMBER; I=INSERTION CODE).                 
REMARK 500                                                                      
REMARK 500 STANDARD TABLE:                                                      
REMARK 500 FORMAT: (10X,I3,1X,2(A3,1X,A1,I4,A1,1X,A4,3X),F6.3)                  
REMARK 500                                                                      
REMARK 500 EXPECTED VALUES: ENGH AND HUBER, 1991                                
REMARK 500                                                                      
REMARK 500  M RES CSSEQI ATM1   RES CSSEQI ATM2   DEVIATION                     
REMARK 500    ASN A  95   CG    ASN A  95   OD1    0.895                        
REMARK 500    ASN A  95   CG    ASN A  95   ND2    1.919                        
REMARK 500                                                                      
REMARK 500 GEOMETRY AND STEREOCHEMISTRY                                         
REMARK 500 SUBTOPIC: COVALENT BOND ANGLES                                       
REMARK 500                                                                      
REMARK 500 THE STEREOCHEMICAL PARAMETERS OF THE FOLLOWING RESIDUES              
REMARK 500 HAVE VALUES WHICH DEVIATE FROM EXPECTED VALUES BY MORE               
REMARK 500 THAN 6*RMSD (M=MODEL NUMBER; RES=RESIDUE NAME; C=CHAIN               
REMARK 500 IDENTIFIER; SSEQ=SEQUENCE NUMBER; I=INSERTION CODE).                 
REMARK 500                                                                      
REMARK 500 STANDARD TABLE:                                                      
REMARK 500 FORMAT: (10X,I3,1X,A3,1X,A1,I4,A1,3(1X,A4,2X),12X,F5.1)              
REMARK 500                                                                      
REMARK 500 EXPECTED VALUES: ENGH AND HUBER, 1991                                
REMARK 500                                                                      
REMARK 500  M RES CSSEQI ATM1   ATM2   ATM3                                     
REMARK 500    LEU A  31   CB  -  CG  -  CD1 ANGL. DEV. = 22.4 DEGREES           
REMARK 500    LEU A  31   CB  -  CG  -  CD2 ANGL. DEV. = 22.4 DEGREES           
REMARK 500    LYS A  84   CG  -  CD  -  CE  ANGL. DEV. =-34.4 DEGREES           
REMARK 500    ASN A  95   CB  -  CG  -  OD1 ANGL. DEV. =-32.2 DEGREES           
REMARK 500    ASN A  95   CB  -  CG  -  ND2 ANGL. DEV. =-29.7 DEGREES           
DBREF  2HBG A    1   147  UNP    P02216   GLB1_GLYDI       1    147             
SEQADV 2HBG LYS A   29  UNP  P02216    ASP    29 CONFLICT                       
SEQRES   1 A  147  GLY LEU SER ALA ALA GLN ARG GLN VAL ILE ALA ALA THR          
SEQRES   2 A  147  TRP LYS ASP ILE ALA GLY ALA ASP ASN GLY ALA GLY VAL          
SEQRES   3 A  147  GLY LYS LYS CYS LEU ILE LYS PHE LEU SER ALA HIS PRO          
SEQRES   4 A  147  GLN MET ALA ALA VAL PHE GLY PHE SER GLY ALA SER ASP          
SEQRES   5 A  147  PRO GLY VAL ALA ALA LEU GLY ALA LYS VAL LEU ALA GLN          
SEQRES   6 A  147  ILE GLY VAL ALA VAL SER HIS LEU GLY ASP GLU GLY LYS          
SEQRES   7 A  147  MET VAL ALA GLN MET LYS ALA VAL GLY VAL ARG HIS LYS          
SEQRES   8 A  147  GLY TYR GLY ASN LYS HIS ILE LYS ALA GLN TYR PHE GLU          
SEQRES   9 A  147  PRO LEU GLY ALA SER LEU LEU SER ALA MET GLU HIS ARG          
SEQRES  10 A  147  ILE GLY GLY LYS MET ASN ALA ALA ALA LYS ASP ALA TRP          
SEQRES  11 A  147  ALA ALA ALA TYR ALA ASP ILE SER GLY ALA LEU ILE SER          
SEQRES  12 A  147  GLY LEU GLN SER                                              
FTNOTE   1 SIX RESIDUES HAVE THEIR SIDE CHAINS MODELED IN MORE THAN             
FTNOTE   1  ONE CONFORMATION. THEY ARE LEU 31, LYS 84, ASN 95, SER 109,         
FTNOTE   1  SER 112, AND SER 143.                                               
HET    HEM    148      43                                                       
HETNAM     HEM PROTOPORPHYRIN IX CONTAINING FE                                  
HETSYN     HEM HEME                                                             
FORMUL   2  HEM    C34 H32 FE N4 O4                                             
FORMUL   3  HOH   *146(H2 O)                                                    
HELIX    1  HA SER A    3  ALA A   18  1                                  16    
HELIX    2  HB GLY A   23  ALA A   37  1                                  15    
HELIX    3  HC PRO A   39  GLY A   46  1IRREGULAR                          8    
HELIX    4  HE PRO A   53  HIS A   72  1                                  20    
HELIX    5  HF GLU A   76  GLY A   92  189-92 DISTORTED                   17    
HELIX    6  HG ALA A  100  GLY A  119  1                                  20    
HELIX    7  HH ALA A  124  SER A  147  1                                  24    
TURN     1  AB ASP A  21  ALA A  24     TYPE I'                                 
TURN     2  EF HIS A  72  ASP A  75     TYPE I                                  
CRYST1   42.750   83.150   38.660  90.00  90.00  90.00 P 21 21 21    4          
ORIGX1      1.000000  0.000000  0.000000        0.00000                         
ORIGX2      0.000000  1.000000  0.000000        0.00000                         
ORIGX3      0.000000  0.000000  1.000000        0.00000                         
SCALE1      0.023392  0.000000  0.000000        0.00000                         
SCALE2      0.000000  0.012026  0.000000        0.00000                         
SCALE3      0.000000  0.000000  0.025867        0.00000                         
ATOM      1  N   GLY A   1       4.931  27.080  16.133  1.00 11.12           N  
ATOM      2  CA  GLY A   1       6.049  27.982  15.828  1.00 11.81           C  
ATOM      3  C   GLY A   1       7.215  27.583  16.714  1.00 12.46           C  
ATOM      4  O   GLY A   1       7.011  27.106  17.836  1.00 13.24           O  
ATOM      5  N   LEU A   2       8.432  27.774  16.226  1.00 12.72           N  
ATOM      6  CA  LEU A   2       9.683  27.495  16.839  1.00 12.59           C  
ATOM      7  C   LEU A   2      10.356  28.784  17.314  1.00 12.92           C  
ATOM      8  O   LEU A   2      10.229  29.751  16.587  1.00 12.67           O  
ATOM      9  CB  LEU A   2      10.642  26.818  15.798  1.00 13.43           C  
ATOM     10  CG  LEU A   2      10.216  25.423  15.323  1.00 14.30           C  
ATOM     11  CD1 LEU A   2      11.262  24.742  14.424  1.00 14.66           C  
ATOM     12  CD2 LEU A   2       9.983  24.550  16.544  1.00 14.67           C  
ATOM     13  N   SER A   3      11.012  28.728  18.460  1.00 13.40           N  
ATOM     14  CA  SER A   3      11.722  29.974  18.914  1.00 14.02           C  
ATOM     15  C   SER A   3      12.948  30.116  18.031  1.00 14.20           C  
ATOM     16  O   SER A   3      13.273  29.152  17.256  1.00 13.99           O  
ATOM     17  CB  SER A   3      12.082  29.715  20.387  1.00 14.47           C  
ATOM     18  OG  SER A   3      13.083  28.651  20.408  1.00 14.99           O  
ATOM     19  N   ALA A   4      13.681  31.227  18.110  1.00 13.99           N  
ATOM     20  CA  ALA A   4      14.892  31.394  17.274  1.00 13.76           C  
ATOM     21  C   ALA A   4      15.946  30.345  17.618  1.00 13.07           C  
ATOM     22  O   ALA A   4      16.608  29.879  16.690  1.00 13.12           O  
ATOM     23  CB  ALA A   4      15.483  32.817  17.414  1.00 13.85           C  
ATOM     24  N   ALA A   5      16.119  29.967  18.875  1.00 13.16           N  
ATOM     25  CA  ALA A   5      17.097  28.973  19.311  1.00 12.44           C  
ATOM     26  C   ALA A   5      16.781  27.604  18.678  1.00 12.51           C  
ATOM     27  O   ALA A   5      17.707  26.927  18.232  1.00 12.74           O  
ATOM     28  CB  ALA A   5      17.167  28.828  20.815  1.00 12.54           C  
ATOM     29  N   GLN A   6      15.523  27.230  18.688  1.00 12.17           N  
ATOM     30  CA  GLN A   6      15.061  25.971  18.099  1.00 12.60           C  
ATOM     31  C   GLN A   6      15.328  25.966  16.587  1.00 12.83           C  
ATOM     32  O   GLN A   6      15.853  24.973  16.078  1.00 12.40           O  
ATOM     33  CB  GLN A   6      13.570  25.683  18.371  1.00 12.71           C  
ATOM     34  CG  GLN A   6      13.347  25.424  19.866  1.00 13.05           C  
ATOM     35  CD  GLN A   6      11.850  25.292  20.177  1.00 13.48           C  
ATOM     36  OE1 GLN A   6      11.034  26.030  19.671  1.00 13.58           O  
ATOM     37  NE2 GLN A   6      11.570  24.324  21.058  1.00 13.91           N  
ATOM     38  N   ARG A   7      14.997  27.068  15.926  1.00 13.37           N  
ATOM     39  CA  ARG A   7      15.213  27.199  14.487  1.00 14.71           C  
ATOM     40  C   ARG A   7      16.665  27.007  14.127  1.00 14.60           C  
ATOM     41  O   ARG A   7      17.010  26.298  13.136  1.00 14.72           O  
ATOM     42  CB  ARG A   7      14.636  28.527  13.947  1.00 16.15           C  
ATOM     43  CG  ARG A   7      13.112  28.494  14.115  1.00 18.69           C  
ATOM     44  CD  ARG A   7      12.359  29.439  13.231  1.00 20.30           C  
ATOM     45  NE  ARG A   7      13.110  30.723  13.212  1.00 21.98           N  
ATOM     46  CZ  ARG A   7      12.791  31.644  14.131  1.00 22.71           C  
ATOM     47  NH1 ARG A   7      11.811  31.344  14.979  1.00 23.42           N  
ATOM     48  NH2 ARG A   7      13.433  32.799  14.177  1.00 23.45           N  
ATOM     49  N   GLN A   8      17.575  27.606  14.888  1.00 14.31           N  
ATOM     50  CA  GLN A   8      18.979  27.500  14.682  1.00 14.08           C  
ATOM     51  C   GLN A   8      19.446  26.029  14.723  1.00 13.59           C  
ATOM     52  O   GLN A   8      20.250  25.608  13.897  1.00 13.14           O  
ATOM     53  CB  GLN A   8      19.807  28.231  15.783  1.00 14.18           C  
ATOM     54  CG  GLN A   8      21.077  28.850  15.156  0.50 14.46           C  
ATOM     55  CD  GLN A   8      20.604  29.999  14.259  0.01 14.39           C  
ATOM     56  OE1 GLN A   8      20.352  31.100  14.728  0.01 14.40           O  
ATOM     57  NE2 GLN A   8      20.471  29.683  12.980  0.01 14.41           N  
ATOM     58  N   VAL A   9      18.942  25.328  15.707  1.00 13.25           N  
ATOM     59  CA  VAL A   9      19.342  23.899  15.906  1.00 13.15           C  
ATOM     60  C   VAL A   9      18.868  22.990  14.787  1.00 12.39           C  
ATOM     61  O   VAL A   9      19.632  22.111  14.316  1.00 11.42           O  
ATOM     62  CB  VAL A   9      18.772  23.491  17.309  1.00 13.61           C  
ATOM     63  CG1 VAL A   9      18.767  22.044  17.547  1.00 14.11           C  
ATOM     64  CG2 VAL A   9      19.532  24.267  18.407  1.00 14.23           C  
ATOM     65  N   ILE A  10      17.622  23.161  14.400  1.00 12.02           N  
ATOM     66  CA  ILE A  10      17.008  22.359  13.317  1.00 12.39           C  
ATOM     67  C   ILE A  10      17.748  22.590  12.009  1.00 12.22           C  
ATOM     68  O   ILE A  10      18.110  21.636  11.285  1.00 12.62           O  
ATOM     69  CB  ILE A  10      15.524  22.761  13.129  1.00 12.67           C  
ATOM     70  CG1 ILE A  10      14.713  22.406  14.359  1.00 13.22           C  
ATOM     71  CG2 ILE A  10      14.908  22.133  11.843  1.00 12.95           C  
ATOM     72  CD1 ILE A  10      14.977  21.066  15.010  1.00 15.11           C  
ATOM     73  N   ALA A  11      17.947  23.842  11.684  1.00 12.54           N  
ATOM     74  CA  ALA A  11      18.665  24.234  10.436  1.00 13.01           C  
ATOM     75  C   ALA A  11      20.061  23.654  10.400  1.00 13.13           C  
ATOM     76  O   ALA A  11      20.448  23.088   9.335  1.00 13.65           O  
ATOM     77  CB  ALA A  11      18.636  25.758  10.299  1.00 13.08           C  
ATOM     78  N   ALA A  12      20.802  23.746  11.473  1.00 13.03           N  
ATOM     79  CA  ALA A  12      22.169  23.195  11.543  1.00 13.19           C  
ATOM     80  C   ALA A  12      22.198  21.681  11.439  1.00 12.99           C  
ATOM     81  O   ALA A  12      22.978  21.133  10.627  1.00 13.79           O  
ATOM     82  CB  ALA A  12      22.906  23.635  12.816  1.00 13.29           C  
ATOM     83  N   THR A  13      21.407  20.974  12.222  1.00 12.25           N  
ATOM     84  CA  THR A  13      21.413  19.492  12.175  1.00 11.49           C  
ATOM     85  C   THR A  13      20.833  18.971  10.875  1.00 11.22           C  
ATOM     86  O   THR A  13      21.262  17.879  10.470  1.00 11.15           O  
ATOM     87  CB  THR A  13      20.749  18.857  13.452  1.00 11.53           C  
ATOM     88  OG1 THR A  13      19.415  19.442  13.542  1.00 11.04           O  
ATOM     89  CG2 THR A  13      21.500  19.125  14.782  1.00 11.71           C  
ATOM     90  N   TRP A  14      19.906  19.762  10.248  1.00 10.70           N  
ATOM     91  CA  TRP A  14      19.336  19.285   8.955  1.00 10.44           C  
ATOM     92  C   TRP A  14      20.428  19.042   7.943  1.00 10.88           C  
ATOM     93  O   TRP A  14      20.348  18.063   7.154  1.00 10.50           O  
ATOM     94  CB  TRP A  14      18.201  20.227   8.421  1.00 10.40           C  
ATOM     95  CG  TRP A  14      17.771  19.768   7.046  1.00  9.80           C  
ATOM     96  CD1 TRP A  14      18.035  20.406   5.849  1.00  9.85           C  
ATOM     97  CD2 TRP A  14      17.069  18.558   6.753  1.00  9.52           C  
ATOM     98  NE1 TRP A  14      17.506  19.621   4.808  1.00  9.93           N  
ATOM     99  CE2 TRP A  14      16.920  18.511   5.331  1.00  9.54           C  
ATOM    100  CE3 TRP A  14      16.547  17.533   7.544  1.00  9.13           C  
ATOM    101  CZ2 TRP A  14      16.278  17.457   4.681  1.00  9.42           C  
ATOM    102  CZ3 TRP A  14      15.900  16.488   6.883  1.00  9.21           C  
ATOM    103  CH2 TRP A  14      15.782  16.455   5.489  1.00  9.06           C  
ATOM    104  N   LYS A  15      21.448  19.910   7.931  1.00 11.27           N  
ATOM    105  CA  LYS A  15      22.540  19.697   6.945  1.00 12.85           C  
ATOM    106  C   LYS A  15      23.163  18.330   7.149  1.00 12.94           C  
ATOM    107  O   LYS A  15      23.442  17.636   6.124  1.00 12.93           O  
ATOM    108  CB  LYS A  15      23.553  20.834   6.973  1.00 14.16           C  
ATOM    109  CG  LYS A  15      22.872  22.182   6.662  0.85 15.10           C  
ATOM    110  CD  LYS A  15      23.821  23.326   7.003  0.85 16.49           C  
ATOM    111  CE  LYS A  15      25.242  23.053   6.549  0.60 16.82           C  
ATOM    112  NZ  LYS A  15      26.052  24.324   6.649  0.60 17.39           N  
ATOM    113  N   ASP A  16      23.375  17.877   8.359  1.00 13.05           N  
ATOM    114  CA  ASP A  16      23.960  16.563   8.636  1.00 12.86           C  
ATOM    115  C   ASP A  16      22.953  15.442   8.407  1.00 12.60           C  
ATOM    116  O   ASP A  16      23.397  14.349   8.042  1.00 13.29           O  
ATOM    117  CB  ASP A  16      24.531  16.436  10.075  1.00 13.55           C  
ATOM    118  CG  ASP A  16      25.796  17.338  10.164  0.50 13.59           C  
ATOM    119  OD1 ASP A  16      26.594  17.221   9.214  0.50 14.08           O  
ATOM    120  OD2 ASP A  16      25.933  18.092  11.082  0.50 13.57           O  
ATOM    121  N   ILE A  17      21.661  15.670   8.635  1.00 11.24           N  
ATOM    122  CA  ILE A  17      20.643  14.663   8.420  1.00 10.39           C  
ATOM    123  C   ILE A  17      20.486  14.393   6.903  1.00 10.50           C  
ATOM    124  O   ILE A  17      20.354  13.224   6.516  1.00 10.64           O  
ATOM    125  CB  ILE A  17      19.257  15.026   9.061  1.00 10.14           C  
ATOM    126  CG1 ILE A  17      19.427  15.093  10.619  1.00  9.59           C  
ATOM    127  CG2 ILE A  17      18.111  14.069   8.624  1.00  9.86           C  
ATOM    128  CD1 ILE A  17      18.297  15.902  11.321  1.00  9.25           C  
ATOM    129  N   ALA A  18      20.513  15.441   6.101  1.00  9.86           N  
ATOM    130  CA  ALA A  18      20.389  15.327   4.654  1.00 10.34           C  
ATOM    131  C   ALA A  18      21.624  14.552   4.095  1.00 10.73           C  
ATOM    132  O   ALA A  18      21.477  13.791   3.126  1.00 10.31           O  
ATOM    133  CB  ALA A  18      20.211  16.649   3.964  1.00  9.99           C  
ATOM    134  N   GLY A  19      22.772  14.758   4.686  1.00 11.30           N  
ATOM    135  CA  GLY A  19      24.029  14.069   4.294  1.00 11.59           C  
ATOM    136  C   GLY A  19      24.269  14.176   2.794  1.00 12.05           C  
ATOM    137  O   GLY A  19      24.181  15.257   2.189  1.00 12.54           O  
ATOM    138  N   ALA A  20      24.546  13.028   2.194  1.00 12.50           N  
ATOM    139  CA  ALA A  20      24.796  13.033   0.728  1.00 13.22           C  
ATOM    140  C   ALA A  20      23.754  12.351  -0.103  1.00 12.93           C  
ATOM    141  O   ALA A  20      24.025  11.941  -1.255  1.00 13.05           O  
ATOM    142  CB  ALA A  20      26.236  12.464   0.558  1.00 14.02           C  
ATOM    143  N   ASP A  21      22.516  12.199   0.427  1.00 11.81           N  
ATOM    144  CA  ASP A  21      21.429  11.534  -0.299  1.00 10.91           C  
ATOM    145  C   ASP A  21      20.084  12.256  -0.044  1.00 10.43           C  
ATOM    146  O   ASP A  21      19.028  11.649  -0.185  1.00 10.15           O  
ATOM    147  CB  ASP A  21      21.292  10.047   0.117  1.00 10.94           C  
ATOM    148  CG  ASP A  21      20.941   9.890   1.603  1.00 11.16           C  
ATOM    149  OD1 ASP A  21      20.887  10.893   2.333  1.00 10.88           O  
ATOM    150  OD2 ASP A  21      20.728   8.686   1.999  1.00 10.83           O  
ATOM    151  N   ASN A  22      20.193  13.539   0.309  1.00  9.20           N  
ATOM    152  CA  ASN A  22      19.019  14.342   0.611  1.00  9.01           C  
ATOM    153  C   ASN A  22      18.106  13.601   1.638  1.00  8.44           C  
ATOM    154  O   ASN A  22      16.867  13.685   1.508  1.00  8.43           O  
ATOM    155  CB  ASN A  22      18.264  14.842  -0.619  1.00  9.55           C  
ATOM    156  CG  ASN A  22      17.420  16.078  -0.299  1.00 10.58           C  
ATOM    157  OD1 ASN A  22      16.350  16.232  -0.956  1.00 11.23           O  
ATOM    158  ND2 ASN A  22      17.795  16.919   0.609  1.00 10.50           N  
ATOM    159  N   GLY A  23      18.709  12.978   2.626  1.00  8.20           N  
ATOM    160  CA  GLY A  23      17.958  12.284   3.688  1.00  8.69           C  
ATOM    161  C   GLY A  23      17.288  10.992   3.318  1.00  9.46           C  
ATOM    162  O   GLY A  23      16.556  10.373   4.180  1.00  9.53           O  
ATOM    163  N   ALA A  24      17.483  10.480   2.090  1.00  9.56           N  
ATOM    164  CA  ALA A  24      16.838   9.221   1.671  1.00  9.83           C  
ATOM    165  C   ALA A  24      17.058   8.048   2.570  1.00  9.75           C  
ATOM    166  O   ALA A  24      16.095   7.223   2.851  1.00  9.89           O  
ATOM    167  CB  ALA A  24      17.316   8.900   0.240  1.00 10.48           C  
ATOM    168  N   GLY A  25      18.270   7.855   3.063  1.00  9.83           N  
ATOM    169  CA  GLY A  25      18.606   6.726   3.954  1.00  9.60           C  
ATOM    170  C   GLY A  25      17.828   6.842   5.273  1.00  9.68           C  
ATOM    171  O   GLY A  25      17.436   5.788   5.848  1.00  9.83           O  
ATOM    172  N   VAL A  26      17.625   8.069   5.733  1.00  9.03           N  
ATOM    173  CA  VAL A  26      16.913   8.333   6.992  1.00  9.56           C  
ATOM    174  C   VAL A  26      15.439   7.984   6.790  1.00  9.19           C  
ATOM    175  O   VAL A  26      14.868   7.407   7.691  1.00  8.97           O  
ATOM    176  CB  VAL A  26      17.111   9.793   7.493  1.00  9.78           C  
ATOM    177  CG1 VAL A  26      16.210  10.223   8.662  1.00  9.67           C  
ATOM    178  CG2 VAL A  26      18.549  10.054   7.881  1.00  9.86           C  
ATOM    179  N   GLY A  27      14.942   8.358   5.599  1.00  8.73           N  
ATOM    180  CA  GLY A  27      13.537   8.067   5.287  1.00  9.28           C  
ATOM    181  C   GLY A  27      13.311   6.551   5.158  1.00  9.11           C  
ATOM    182  O   GLY A  27      12.257   6.040   5.585  1.00  8.86           O  
ATOM    183  N   LYS A  28      14.302   5.873   4.561  1.00  9.36           N  
ATOM    184  CA  LYS A  28      14.133   4.403   4.412  1.00  9.71           C  
ATOM    185  C   LYS A  28      14.068   3.745   5.803  1.00 10.07           C  
ATOM    186  O   LYS A  28      13.200   2.930   6.121  1.00 10.32           O  
ATOM    187  CB  LYS A  28      15.265   3.766   3.626  1.00 10.54           C  
ATOM    188  CG  LYS A  28      15.066   2.247   3.448  1.00 12.01           C  
ATOM    189  CD  LYS A  28      16.330   1.622   2.863  1.00 13.39           C  
ATOM    190  CE  LYS A  28      16.146   0.225   2.344  0.50 13.29           C  
ATOM    191  NZ  LYS A  28      17.412  -0.310   1.779  0.01 13.30           N  
ATOM    192  N   LYS A  29      15.011   4.122   6.637  1.00  9.61           N  
ATOM    193  CA  LYS A  29      15.106   3.568   7.999  1.00  9.90           C  
ATOM    194  C   LYS A  29      13.871   3.884   8.807  1.00  9.88           C  
ATOM    195  O   LYS A  29      13.253   2.995   9.405  1.00  9.70           O  
ATOM    196  CB  LYS A  29      16.431   4.009   8.638  1.00 10.28           C  
ATOM    197  CG  LYS A  29      16.506   3.421  10.090  0.50 10.00           C  
ATOM    198  CD  LYS A  29      17.636   4.032  10.884  0.50 10.08           C  
ATOM    199  CE  LYS A  29      18.970   3.757  10.296  0.50 10.20           C  
ATOM    200  NZ  LYS A  29      20.063   4.575  10.839  0.01 10.18           N  
ATOM    201  N   CYS A  30      13.443   5.127   8.771  1.00  9.62           N  
ATOM    202  CA  CYS A  30      12.235   5.559   9.479  1.00 10.17           C  
ATOM    203  C   CYS A  30      11.024   4.711   9.122  1.00 10.54           C  
ATOM    204  O   CYS A  30      10.323   4.213  10.051  1.00 10.72           O  
ATOM    205  CB  CYS A  30      11.962   7.054   9.143  1.00 10.29           C  
ATOM    206  SG  CYS A  30      10.370   7.620   9.722  1.00 11.32           S  
ATOM    207  N   LEU A  31      10.716   4.558   7.840  1.00 10.51           N  
ATOM    208  CA  LEU A  31       9.524   3.786   7.459  1.00 11.26           C  
ATOM    209  C   LEU A  31       9.641   2.302   7.639  1.00 11.24           C  
ATOM    210  O   LEU A  31       8.630   1.684   7.983  1.00 11.14           O  
ATOM    211  CB  LEU A  31       9.115   4.127   6.016  1.00 11.92           C  
ATOM    212  CG  LEU A  31       8.244   5.329   5.880  1.00 12.42           C  
ATOM    213  CD1ALEU A  31       9.078   6.615   5.924  0.50 12.49           C  
ATOM    214  CD1BLEU A  31       7.508   5.160   4.535  0.25 13.05           C  
ATOM    215  CD1CLEU A  31       6.963   6.035   6.912  0.25 10.08           C  
ATOM    216  CD2ALEU A  31       7.508   5.160   4.535  0.50 13.05           C  
ATOM    217  CD2BLEU A  31       6.963   6.035   6.912  0.25 10.08           C  
ATOM    218  CD2CLEU A  31       9.078   6.615   5.924  0.25 12.49           C  
ATOM    219  N   ILE A  32      10.811   1.757   7.328  1.00 11.47           N  
ATOM    220  CA  ILE A  32      11.004   0.303   7.472  1.00 11.74           C  
ATOM    221  C   ILE A  32      10.743  -0.070   8.921  1.00 11.13           C  
ATOM    222  O   ILE A  32      10.003  -1.042   9.278  1.00 11.05           O  
ATOM    223  CB  ILE A  32      12.466  -0.083   7.055  1.00 12.61           C  
ATOM    224  CG1 ILE A  32      12.774   0.189   5.589  1.00 14.04           C  
ATOM    225  CG2 ILE A  32      12.700  -1.597   7.320  1.00 13.62           C  
ATOM    226  CD1 ILE A  32      14.277  -0.383   5.223  1.00 15.90           C  
ATOM    227  N   LYS A  33      11.453   0.650   9.809  1.00 10.81           N  
ATOM    228  CA  LYS A  33      11.313   0.367  11.254  1.00 11.55           C  
ATOM    229  C   LYS A  33       9.920   0.638  11.761  1.00 11.81           C  
ATOM    230  O   LYS A  33       9.395  -0.061  12.677  0.99 11.82           O  
ATOM    231  CB  LYS A  33      12.383   1.116  12.080  1.00 12.05           C  
ATOM    232  CG  LYS A  33      13.719   0.373  11.863  1.00 11.97           C  
ATOM    233  CD  LYS A  33      14.804   0.922  12.773  0.49 12.27           C  
ATOM    234  CE  LYS A  33      15.938  -0.123  12.814  0.37 12.25           C  
ATOM    235  NZ  LYS A  33      16.051  -0.714  11.454  0.34 12.23           N  
ATOM    236  N   PHE A  34       9.265   1.632  11.188  1.00 11.78           N  
ATOM    237  CA  PHE A  34       7.884   1.973  11.626  1.00 12.66           C  
ATOM    238  C   PHE A  34       6.983   0.753  11.308  1.00 12.89           C  
ATOM    239  O   PHE A  34       6.211   0.352  12.200  1.00 12.96           O  
ATOM    240  CB  PHE A  34       7.422   3.277  11.033  1.00 12.92           C  
ATOM    241  CG  PHE A  34       6.003   3.705  11.221  1.00 13.52           C  
ATOM    242  CD1 PHE A  34       5.548   3.928  12.523  1.00 13.85           C  
ATOM    243  CD2 PHE A  34       5.142   3.896  10.144  1.00 13.57           C  
ATOM    244  CE1 PHE A  34       4.227   4.362  12.750  1.00 14.03           C  
ATOM    245  CE2 PHE A  34       3.824   4.321  10.356  1.00 13.78           C  
ATOM    246  CZ  PHE A  34       3.353   4.553  11.661  1.00 13.77           C  
ATOM    247  N   LEU A  35       7.067   0.274  10.087  1.00 13.48           N  
ATOM    248  CA  LEU A  35       6.235  -0.877   9.661  1.00 14.76           C  
ATOM    249  C   LEU A  35       6.647  -2.135  10.401  1.00 15.08           C  
ATOM    250  O   LEU A  35       5.736  -2.960  10.742  1.00 15.33           O  
ATOM    251  CB  LEU A  35       6.253  -0.987   8.103  1.00 15.82           C  
ATOM    252  CG  LEU A  35       5.710   0.276   7.388  1.00 16.53           C  
ATOM    253  CD1 LEU A  35       5.878   0.265   5.892  1.00 17.45           C  
ATOM    254  CD2 LEU A  35       4.233   0.408   7.705  1.00 17.43           C  
ATOM    255  N   SER A  36       7.924  -2.305  10.703  1.00 15.24           N  
ATOM    256  CA  SER A  36       8.306  -3.552  11.461  1.00 16.09           C  
ATOM    257  C   SER A  36       7.680  -3.501  12.865  1.00 16.42           C  
ATOM    258  O   SER A  36       7.283  -4.532  13.389  1.00 16.44           O  
ATOM    259  CB  SER A  36       9.774  -3.798  11.595  1.00 16.35           C  
ATOM    260  OG  SER A  36      10.355  -3.770  10.317  0.75 17.08           O  
ATOM    261  N   ALA A  37       7.622  -2.320  13.476  1.00 16.51           N  
ATOM    262  CA  ALA A  37       7.047  -2.197  14.814  1.00 16.77           C  
ATOM    263  C   ALA A  37       5.525  -2.164  14.813  1.00 17.31           C  
ATOM    264  O   ALA A  37       4.928  -2.482  15.890  1.00 17.59           O  
ATOM    265  CB  ALA A  37       7.579  -0.934  15.496  1.00 16.01           C  
ATOM    266  N   HIS A  38       4.878  -1.749  13.760  1.00 17.15           N  
ATOM    267  CA  HIS A  38       3.414  -1.643  13.679  1.00 17.49           C  
ATOM    268  C   HIS A  38       2.989  -2.258  12.321  1.00 17.80           C  
ATOM    269  O   HIS A  38       2.697  -1.580  11.327  1.00 16.96           O  
ATOM    270  CB  HIS A  38       2.938  -0.205  13.795  1.00 17.62           C  
ATOM    271  CG  HIS A  38       3.494   0.607  14.907  1.00 18.09           C  
ATOM    272  ND1 HIS A  38       4.709   1.288  14.833  1.00 18.43           N  
ATOM    273  CD2 HIS A  38       2.993   0.872  16.133  1.00 17.97           C  
ATOM    274  CE1 HIS A  38       4.921   1.930  15.983  1.00 18.38           C  
ATOM    275  NE2 HIS A  38       3.892   1.691  16.775  1.00 18.58           N  
ATOM    276  N   PRO A  39       2.999  -3.601  12.339  1.00 18.59           N  
ATOM    277  CA  PRO A  39       2.665  -4.403  11.169  1.00 19.11           C  
ATOM    278  C   PRO A  39       1.366  -3.950  10.531  1.00 19.46           C  
ATOM    279  O   PRO A  39       1.224  -3.873   9.296  1.00 19.85           O  
ATOM    280  CB  PRO A  39       2.689  -5.838  11.630  1.00 19.52           C  
ATOM    281  CG  PRO A  39       3.050  -5.833  13.112  1.00 19.48           C  
ATOM    282  CD  PRO A  39       3.343  -4.436  13.515  1.00 18.84           C  
ATOM    283  N   GLN A  40       0.405  -3.607  11.381  1.00 19.77           N  
ATOM    284  CA  GLN A  40      -0.900  -3.125  10.961  1.00 19.80           C  
ATOM    285  C   GLN A  40      -0.790  -1.944  10.024  1.00 19.20           C  
ATOM    286  O   GLN A  40      -1.719  -1.713   9.182  1.00 19.80           O  
ATOM    287  CB  GLN A  40      -1.717  -2.813  12.216  1.00 21.14           C  
ATOM    288  CG  GLN A  40      -1.476  -1.587  12.993  1.00 22.24           C  
ATOM    289  CD  GLN A  40      -0.448  -1.528  14.091  1.00 22.83           C  
ATOM    290  OE1 GLN A  40       0.465  -2.338  14.249  0.50 22.84           O  
ATOM    291  NE2 GLN A  40      -0.588  -0.477  14.943  0.50 22.90           N  
ATOM    292  N   MET A  41       0.277  -1.148  10.092  1.00 17.77           N  
ATOM    293  CA  MET A  41       0.395   0.033   9.196  1.00 16.89           C  
ATOM    294  C   MET A  41       0.636  -0.304   7.732  1.00 15.98           C  
ATOM    295  O   MET A  41       0.366   0.602   6.899  1.00 15.55           O  
ATOM    296  CB  MET A  41       1.505   0.956   9.711  1.00 17.49           C  
ATOM    297  CG  MET A  41       1.185   1.585  11.010  1.00 18.46           C  
ATOM    298  SD  MET A  41      -0.270   2.707  10.895  1.00 19.38           S  
ATOM    299  CE  MET A  41       0.300   3.857   9.656  1.00 19.21           C  
ATOM    300  N   ALA A  42       1.128  -1.481   7.408  1.00 14.89           N  
ATOM    301  CA  ALA A  42       1.386  -1.804   5.993  1.00 15.27           C  
ATOM    302  C   ALA A  42       0.167  -1.591   5.134  1.00 15.05           C  
ATOM    303  O   ALA A  42       0.270  -1.038   4.027  1.00 15.40           O  
ATOM    304  CB  ALA A  42       1.927  -3.262   5.869  1.00 15.54           C  
ATOM    305  N   ALA A  43      -0.966  -2.062   5.603  1.00 15.26           N  
ATOM    306  CA  ALA A  43      -2.260  -1.972   4.893  1.00 16.55           C  
ATOM    307  C   ALA A  43      -2.691  -0.518   4.672  1.00 17.22           C  
ATOM    308  O   ALA A  43      -3.375  -0.237   3.646  1.00 17.72           O  
ATOM    309  CB  ALA A  43      -3.335  -2.731   5.629  1.00 16.55           C  
ATOM    310  N   VAL A  44      -2.336   0.376   5.584  1.00 17.12           N  
ATOM    311  CA  VAL A  44      -2.699   1.787   5.437  1.00 17.56           C  
ATOM    312  C   VAL A  44      -1.977   2.380   4.228  1.00 17.88           C  
ATOM    313  O   VAL A  44      -2.534   3.086   3.357  1.00 18.34           O  
ATOM    314  CB  VAL A  44      -2.378   2.533   6.759  1.00 17.94           C  
ATOM    315  CG1 VAL A  44      -2.544   4.029   6.567  1.00 18.35           C  
ATOM    316  CG2 VAL A  44      -3.226   1.974   7.905  1.00 17.78           C  
ATOM    317  N   PHE A  45      -0.698   2.114   4.166  1.00 17.74           N  
ATOM    318  CA  PHE A  45       0.175   2.593   3.066  1.00 18.02           C  
ATOM    319  C   PHE A  45      -0.092   1.830   1.762  1.00 18.28           C  
ATOM    320  O   PHE A  45       0.151   2.403   0.701  1.00 19.04           O  
ATOM    321  CB  PHE A  45       1.651   2.422   3.407  1.00 17.51           C  
ATOM    322  CG  PHE A  45       2.197   3.339   4.434  1.00 17.29           C  
ATOM    323  CD1 PHE A  45       2.522   4.647   4.057  1.00 16.94           C  
ATOM    324  CD2 PHE A  45       2.392   2.902   5.746  1.00 17.16           C  
ATOM    325  CE1 PHE A  45       3.036   5.510   4.990  1.00 17.08           C  
ATOM    326  CE2 PHE A  45       2.911   3.779   6.702  1.00 17.39           C  
ATOM    327  CZ  PHE A  45       3.240   5.089   6.307  1.00 17.08           C  
ATOM    328  N   GLY A  46      -0.524   0.603   1.853  1.00 18.26           N  
ATOM    329  CA  GLY A  46      -0.769  -0.186   0.617  1.00 17.90           C  
ATOM    330  C   GLY A  46       0.538  -0.897   0.296  1.00 18.09           C  
ATOM    331  O   GLY A  46       0.855  -1.104  -0.887  1.00 19.06           O  
ATOM    332  N   PHE A  47       1.312  -1.267   1.294  1.00 16.88           N  
ATOM    333  CA  PHE A  47       2.579  -1.946   1.129  1.00 16.40           C  
ATOM    334  C   PHE A  47       2.371  -3.435   1.577  1.00 16.34           C  
ATOM    335  O   PHE A  47       1.429  -3.689   2.381  1.00 16.65           O  
ATOM    336  CB  PHE A  47       3.759  -1.365   1.904  1.00 15.23           C  
ATOM    337  CG  PHE A  47       4.123   0.039   1.567  1.00 15.08           C  
ATOM    338  CD1 PHE A  47       4.024   0.524   0.262  1.00 15.39           C  
ATOM    339  CD2 PHE A  47       4.576   0.890   2.574  1.00 15.36           C  
ATOM    340  CE1 PHE A  47       4.377   1.877  -0.038  1.00 15.39           C  
ATOM    341  CE2 PHE A  47       4.910   2.211   2.275  1.00 15.00           C  
ATOM    342  CZ  PHE A  47       4.819   2.679   0.998  1.00 15.23           C  
ATOM    343  N   SER A  48       3.234  -4.250   1.012  1.00 15.49           N  
ATOM    344  CA  SER A  48       3.150  -5.658   1.354  1.00 15.86           C  
ATOM    345  C   SER A  48       3.768  -5.929   2.695  1.00 15.56           C  
ATOM    346  O   SER A  48       3.432  -6.974   3.344  1.00 16.47           O  
ATOM    347  CB  SER A  48       3.830  -6.469   0.235  1.00 16.20           C  
ATOM    348  OG  SER A  48       5.161  -6.162   0.089  1.00 16.64           O  
ATOM    349  N   GLY A  49       4.660  -5.103   3.162  1.00 14.61           N  
ATOM    350  CA  GLY A  49       5.388  -5.261   4.399  1.00 13.87           C  
ATOM    351  C   GLY A  49       6.590  -4.301   4.439  1.00 13.82           C  
ATOM    352  O   GLY A  49       6.681  -3.441   3.564  1.00 13.07           O  
ATOM    353  N   ALA A  50       7.427  -4.496   5.453  1.00 13.39           N  
ATOM    354  CA  ALA A  50       8.561  -3.558   5.608  1.00 13.84           C  
ATOM    355  C   ALA A  50       9.539  -3.611   4.505  1.00 14.08           C  
ATOM    356  O   ALA A  50      10.235  -2.591   4.240  1.00 15.42           O  
ATOM    357  CB  ALA A  50       9.218  -3.788   6.983  1.00 13.36           C  
ATOM    358  N   SER A  51       9.643  -4.752   3.836  1.00 14.53           N  
ATOM    359  CA  SER A  51      10.642  -4.917   2.753  1.00 14.28           C  
ATOM    360  C   SER A  51      10.125  -4.571   1.399  1.00 13.70           C  
ATOM    361  O   SER A  51      10.845  -4.773   0.404  1.00 14.07           O  
ATOM    362  CB  SER A  51      11.277  -6.306   2.858  1.00 15.20           C  
ATOM    363  OG  SER A  51      10.230  -7.211   2.412  1.00 17.28           O  
ATOM    364  N   ASP A  52       8.935  -4.042   1.291  1.00 13.03           N  
ATOM    365  CA  ASP A  52       8.373  -3.609  -0.037  1.00 12.41           C  
ATOM    366  C   ASP A  52       9.263  -2.415  -0.463  1.00 12.33           C  
ATOM    367  O   ASP A  52       9.560  -1.515   0.334  1.00 11.92           O  
ATOM    368  CB  ASP A  52       6.928  -3.286   0.082  1.00 11.88           C  
ATOM    369  CG  ASP A  52       6.191  -2.757  -1.103  1.00 12.52           C  
ATOM    370  OD1 ASP A  52       6.613  -2.072  -2.055  1.00 11.51           O  
ATOM    371  OD2 ASP A  52       4.953  -3.003  -1.125  1.00 13.14           O  
ATOM    372  N   PRO A  53       9.710  -2.446  -1.721  1.00 12.19           N  
ATOM    373  CA  PRO A  53      10.538  -1.359  -2.258  1.00 11.63           C  
ATOM    374  C   PRO A  53       9.825  -0.025  -2.226  1.00 10.67           C  
ATOM    375  O   PRO A  53      10.544   1.014  -2.230  1.00 11.19           O  
ATOM    376  CB  PRO A  53      10.919  -1.831  -3.667  1.00 11.69           C  
ATOM    377  CG  PRO A  53       9.874  -2.854  -4.033  1.00 12.22           C  
ATOM    378  CD  PRO A  53       9.417  -3.484  -2.731  1.00 12.33           C  
ATOM    379  N   GLY A  54       8.511   0.036  -2.202  1.00 10.20           N  
ATOM    380  CA  GLY A  54       7.783   1.356  -2.135  1.00 10.23           C  
ATOM    381  C   GLY A  54       8.126   2.076  -0.789  1.00 10.51           C  
ATOM    382  O   GLY A  54       8.011   3.319  -0.675  1.00  9.97           O  
ATOM    383  N   VAL A  55       8.567   1.303   0.184  1.00 10.49           N  
ATOM    384  CA  VAL A  55       8.930   1.878   1.536  1.00 10.39           C  
ATOM    385  C   VAL A  55      10.070   2.846   1.352  1.00 10.65           C  
ATOM    386  O   VAL A  55      10.067   3.980   1.888  1.00 10.72           O  
ATOM    387  CB  VAL A  55       9.190   0.736   2.557  1.00 10.48           C  
ATOM    388  CG1 VAL A  55       9.837   1.260   3.855  1.00 10.47           C  
ATOM    389  CG2 VAL A  55       7.967  -0.100   2.908  1.00  9.98           C  
ATOM    390  N   ALA A  56      11.104   2.483   0.630  1.00 10.74           N  
ATOM    391  CA  ALA A  56      12.286   3.312   0.379  1.00 11.10           C  
ATOM    392  C   ALA A  56      11.939   4.517  -0.503  1.00 10.85           C  
ATOM    393  O   ALA A  56      12.465   5.624  -0.290  1.00 11.17           O  
ATOM    394  CB  ALA A  56      13.378   2.505  -0.329  1.00 10.96           C  
ATOM    395  N   ALA A  57      11.129   4.244  -1.474  1.00 10.53           N  
ATOM    396  CA  ALA A  57      10.711   5.329  -2.445  1.00 11.11           C  
ATOM    397  C   ALA A  57       9.962   6.385  -1.645  1.00 10.92           C  
ATOM    398  O   ALA A  57      10.254   7.587  -1.707  1.00 11.51           O  
ATOM    399  CB  ALA A  57       9.882   4.708  -3.548  1.00 11.17           C  
ATOM    400  N   LEU A  58       8.973   5.909  -0.879  1.00 10.42           N  
ATOM    401  CA  LEU A  58       8.196   6.886  -0.047  1.00 11.04           C  
ATOM    402  C   LEU A  58       9.056   7.508   1.027  1.00 10.41           C  
ATOM    403  O   LEU A  58       8.943   8.750   1.232  1.00 11.02           O  
ATOM    404  CB  LEU A  58       6.892   6.194   0.455  1.00 11.51           C  
ATOM    405  CG  LEU A  58       6.071   7.137   1.361  1.00 12.21           C  
ATOM    406  CD1 LEU A  58       5.557   8.278   0.422  1.00 12.37           C  
ATOM    407  CD2 LEU A  58       4.962   6.456   2.065  1.00 12.52           C  
ATOM    408  N   GLY A  59       9.912   6.791   1.747  1.00  9.43           N  
ATOM    409  CA  GLY A  59      10.764   7.440   2.770  1.00  9.57           C  
ATOM    410  C   GLY A  59      11.555   8.601   2.160  1.00  9.96           C  
ATOM    411  O   GLY A  59      11.703   9.692   2.797  1.00  9.78           O  
ATOM    412  N   ALA A  60      12.099   8.400   0.953  1.00  9.82           N  
ATOM    413  CA  ALA A  60      12.887   9.484   0.309  1.00  9.85           C  
ATOM    414  C   ALA A  60      12.031  10.720   0.072  1.00 10.45           C  
ATOM    415  O   ALA A  60      12.463  11.846   0.262  1.00 10.88           O  
ATOM    416  CB  ALA A  60      13.477   8.992  -1.012  1.00  9.63           C  
ATOM    417  N   LYS A  61      10.800  10.540  -0.377  1.00 10.05           N  
ATOM    418  CA  LYS A  61       9.848  11.650  -0.648  1.00  9.97           C  
ATOM    419  C   LYS A  61       9.490  12.405   0.619  1.00  9.13           C  
ATOM    420  O   LYS A  61       9.428  13.622   0.580  1.00  8.02           O  
ATOM    421  CB  LYS A  61       8.583  11.145  -1.302  1.00 10.44           C  
ATOM    422  CG  LYS A  61       8.892  10.812  -2.786  1.00 12.18           C  
ATOM    423  CD  LYS A  61       7.733  10.097  -3.443  1.00 13.23           C  
ATOM    424  CE  LYS A  61       8.064   9.945  -4.933  1.00 14.14           C  
ATOM    425  NZ  LYS A  61       6.927   9.193  -5.534  0.50 14.34           N  
ATOM    426  N   VAL A  62       9.250  11.691   1.715  1.00  8.85           N  
ATOM    427  CA  VAL A  62       8.917  12.341   2.990  1.00  8.34           C  
ATOM    428  C   VAL A  62      10.109  13.195   3.471  1.00  8.24           C  
ATOM    429  O   VAL A  62       9.906  14.356   3.892  1.00  7.99           O  
ATOM    430  CB  VAL A  62       8.536  11.262   4.042  1.00  8.87           C  
ATOM    431  CG1 VAL A  62       8.526  11.809   5.460  1.00  9.13           C  
ATOM    432  CG2 VAL A  62       7.216  10.586   3.594  1.00  8.85           C  
ATOM    433  N   LEU A  63      11.292  12.617   3.445  1.00  7.55           N  
ATOM    434  CA  LEU A  63      12.472  13.381   3.933  1.00  7.76           C  
ATOM    435  C   LEU A  63      12.720  14.587   3.032  1.00  7.68           C  
ATOM    436  O   LEU A  63      13.042  15.674   3.582  1.00  7.07           O  
ATOM    437  CB  LEU A  63      13.667  12.402   4.087  1.00  7.81           C  
ATOM    438  CG  LEU A  63      13.837  11.871   5.524  1.00  7.98           C  
ATOM    439  CD1 LEU A  63      14.267  13.003   6.500  1.00  8.16           C  
ATOM    440  CD2 LEU A  63      12.576  11.234   6.046  1.00  7.32           C  
ATOM    441  N   ALA A  64      12.567  14.473   1.732  1.00  7.48           N  
ATOM    442  CA  ALA A  64      12.781  15.628   0.829  1.00  8.43           C  
ATOM    443  C   ALA A  64      11.787  16.727   1.207  1.00  8.40           C  
ATOM    444  O   ALA A  64      12.140  17.904   1.181  1.00  8.90           O  
ATOM    445  CB  ALA A  64      12.646  15.251  -0.664  1.00  8.49           C  
ATOM    446  N   GLN A  65      10.574  16.316   1.513  1.00  8.75           N  
ATOM    447  CA  GLN A  65       9.512  17.309   1.906  1.00  8.89           C  
ATOM    448  C   GLN A  65       9.868  17.985   3.222  1.00  7.95           C  
ATOM    449  O   GLN A  65       9.608  19.217   3.443  1.00  7.90           O  
ATOM    450  CB  GLN A  65       8.116  16.656   1.865  1.00  9.67           C  
ATOM    451  CG  GLN A  65       7.013  17.699   2.255  1.00 10.90           C  
ATOM    452  CD  GLN A  65       6.851  18.771   1.205  1.00 11.81           C  
ATOM    453  OE1 GLN A  65       6.783  18.459   0.030  1.00 12.91           O  
ATOM    454  NE2 GLN A  65       6.772  20.062   1.561  1.00 12.26           N  
ATOM    455  N   ILE A  66      10.453  17.317   4.182  1.00  8.04           N  
ATOM    456  CA  ILE A  66      10.875  17.886   5.468  1.00  7.45           C  
ATOM    457  C   ILE A  66      11.979  18.925   5.177  1.00  7.32           C  
ATOM    458  O   ILE A  66      11.967  19.999   5.784  1.00  6.89           O  
ATOM    459  CB  ILE A  66      11.287  16.782   6.470  1.00  8.01           C  
ATOM    460  CG1 ILE A  66       9.969  16.022   6.857  1.00  8.22           C  
ATOM    461  CG2 ILE A  66      12.103  17.330   7.675  1.00  7.66           C  
ATOM    462  CD1 ILE A  66      10.128  14.795   7.770  1.00  8.98           C  
ATOM    463  N   GLY A  67      12.858  18.573   4.242  1.00  6.78           N  
ATOM    464  CA  GLY A  67      13.917  19.527   3.852  1.00  7.57           C  
ATOM    465  C   GLY A  67      13.290  20.857   3.354  1.00  7.46           C  
ATOM    466  O   GLY A  67      13.807  21.937   3.716  1.00  7.54           O  
ATOM    467  N   VAL A  68      12.230  20.760   2.591  1.00  7.59           N  
ATOM    468  CA  VAL A  68      11.517  21.936   2.042  1.00  8.03           C  
ATOM    469  C   VAL A  68      10.915  22.712   3.199  1.00  8.18           C  
ATOM    470  O   VAL A  68      11.134  23.955   3.306  1.00  8.66           O  
ATOM    471  CB  VAL A  68      10.509  21.544   0.943  1.00  8.71           C  
ATOM    472  CG1 VAL A  68       9.678  22.761   0.528  1.00  8.65           C  
ATOM    473  CG2 VAL A  68      11.235  20.920  -0.244  1.00  8.61           C  
ATOM    474  N   ALA A  69      10.199  22.045   4.092  1.00  7.97           N  
ATOM    475  CA  ALA A  69       9.640  22.759   5.261  1.00  8.64           C  
ATOM    476  C   ALA A  69      10.739  23.455   6.051  1.00  9.32           C  
ATOM    477  O   ALA A  69      10.519  24.574   6.542  1.00  9.39           O  
ATOM    478  CB  ALA A  69       8.856  21.800   6.126  1.00  8.98           C  
ATOM    479  N   VAL A  70      11.922  22.861   6.250  1.00  9.04           N  
ATOM    480  CA  VAL A  70      13.016  23.455   7.024  1.00  9.59           C  
ATOM    481  C   VAL A  70      13.516  24.707   6.346  1.00 10.12           C  
ATOM    482  O   VAL A  70      13.919  25.704   7.067  1.00 10.69           O  
ATOM    483  CB  VAL A  70      14.154  22.403   7.249  1.00  9.86           C  
ATOM    484  CG1 VAL A  70      15.405  23.013   7.845  1.00 10.13           C  
ATOM    485  CG2 VAL A  70      13.628  21.217   8.077  1.00  9.98           C  
ATOM    486  N   SER A  71      13.526  24.685   5.032  1.00  9.92           N  
ATOM    487  CA  SER A  71      14.024  25.895   4.282  1.00 11.58           C  
ATOM    488  C   SER A  71      13.127  27.088   4.500  1.00 12.38           C  
ATOM    489  O   SER A  71      13.593  28.253   4.231  1.00 12.57           O  
ATOM    490  CB  SER A  71      14.198  25.564   2.803  1.00 12.19           C  
ATOM    491  OG  SER A  71      12.964  25.715   2.126  1.00 13.50           O  
ATOM    492  N   HIS A  72      11.914  26.890   4.979  1.00 12.49           N  
ATOM    493  CA  HIS A  72      10.962  27.934   5.248  1.00 13.73           C  
ATOM    494  C   HIS A  72      10.699  28.212   6.710  1.00 14.63           C  
ATOM    495  O   HIS A  72       9.693  28.906   7.022  1.00 14.38           O  
ATOM    496  CB  HIS A  72       9.601  27.681   4.504  1.00 13.66           C  
ATOM    497  CG  HIS A  72       9.663  27.669   3.004  1.00 14.21           C  
ATOM    498  ND1 HIS A  72      10.119  28.694   2.208  1.00 14.60           N  
ATOM    499  CD2 HIS A  72       9.236  26.712   2.136  1.00 13.91           C  
ATOM    500  CE1 HIS A  72       9.995  28.368   0.932  1.00 14.04           C  
ATOM    501  NE2 HIS A  72       9.473  27.165   0.872  1.00 14.05           N  
ATOM    502  N   LEU A  73      11.494  27.764   7.634  1.00 16.09           N  
ATOM    503  CA  LEU A  73      11.337  28.024   9.069  1.00 18.35           C  
ATOM    504  C   LEU A  73      11.455  29.536   9.321  1.00 19.09           C  
ATOM    505  O   LEU A  73      11.081  30.026  10.382  1.00 19.65           O  
ATOM    506  CB  LEU A  73      12.306  27.164   9.858  1.00 19.01           C  
ATOM    507  CG  LEU A  73      11.919  25.948  10.661  1.00 19.48           C  
ATOM    508  CD1 LEU A  73      10.730  25.158  10.158  1.00 20.00           C  
ATOM    509  CD2 LEU A  73      13.147  24.995  10.685  1.00 19.53           C  
ATOM    510  N   GLY A  74      11.955  30.289   8.381  1.00 20.29           N  
ATOM    511  CA  GLY A  74      12.084  31.762   8.485  1.00 21.73           C  
ATOM    512  C   GLY A  74      10.705  32.415   8.335  1.00 22.49           C  
ATOM    513  O   GLY A  74      10.428  33.523   8.868  1.00 23.20           O  
ATOM    514  N   ASP A  75       9.802  31.771   7.646  1.00 22.66           N  
ATOM    515  CA  ASP A  75       8.436  32.251   7.391  1.00 22.70           C  
ATOM    516  C   ASP A  75       7.452  31.146   7.683  1.00 21.99           C  
ATOM    517  O   ASP A  75       7.078  30.422   6.753  1.00 21.41           O  
ATOM    518  CB  ASP A  75       8.371  32.785   5.957  1.00 24.21           C  
ATOM    519  CG  ASP A  75       7.009  33.370   5.594  1.00 25.64           C  
ATOM    520  OD1 ASP A  75       5.959  33.370   6.288  1.00 26.14           O  
ATOM    521  OD2 ASP A  75       7.003  33.898   4.438  1.00 26.62           O  
ATOM    522  N   GLU A  76       7.062  31.023   8.930  1.00 21.14           N  
ATOM    523  CA  GLU A  76       6.138  30.030   9.449  1.00 20.59           C  
ATOM    524  C   GLU A  76       4.900  29.916   8.591  1.00 19.91           C  
ATOM    525  O   GLU A  76       4.406  28.799   8.419  1.00 20.10           O  
ATOM    526  CB  GLU A  76       5.600  30.329  10.878  1.00 21.37           C  
ATOM    527  CG  GLU A  76       5.041  29.118  11.619  0.75 22.25           C  
ATOM    528  CD  GLU A  76       4.435  29.235  12.967  0.50 22.50           C  
ATOM    529  OE1 GLU A  76       4.317  30.235  13.660  0.50 22.52           O  
ATOM    530  OE2 GLU A  76       4.004  28.106  13.396  0.50 22.86           O  
ATOM    531  N   GLY A  77       4.420  31.028   8.090  1.00 18.75           N  
ATOM    532  CA  GLY A  77       3.250  31.128   7.253  1.00 17.42           C  
ATOM    533  C   GLY A  77       3.431  30.256   6.004  1.00 16.57           C  
ATOM    534  O   GLY A  77       2.536  29.464   5.664  1.00 16.31           O  
ATOM    535  N   LYS A  78       4.557  30.363   5.345  1.00 16.02           N  
ATOM    536  CA  LYS A  78       4.794  29.557   4.147  1.00 16.11           C  
ATOM    537  C   LYS A  78       4.878  28.053   4.490  1.00 15.62           C  
ATOM    538  O   LYS A  78       4.365  27.249   3.736  1.00 14.55           O  
ATOM    539  CB  LYS A  78       6.099  29.868   3.395  1.00 16.79           C  
ATOM    540  CG  LYS A  78       6.061  31.331   2.899  1.00 18.37           C  
ATOM    541  CD  LYS A  78       7.055  31.367   1.692  1.00 18.97           C  
ATOM    542  CE  LYS A  78       7.237  32.839   1.329  0.75 19.55           C  
ATOM    543  NZ  LYS A  78       7.975  33.503   2.453  0.60 20.00           N  
ATOM    544  N   MET A  79       5.619  27.812   5.597  1.00 14.90           N  
ATOM    545  CA  MET A  79       5.804  26.406   5.980  1.00 15.17           C  
ATOM    546  C   MET A  79       4.462  25.705   6.177  1.00 13.82           C  
ATOM    547  O   MET A  79       4.197  24.609   5.676  1.00 13.02           O  
ATOM    548  CB  MET A  79       6.623  26.320   7.268  1.00 17.81           C  
ATOM    549  CG  MET A  79       7.324  25.006   7.376  1.00 21.18           C  
ATOM    550  SD  MET A  79       7.017  24.411   9.097  1.00 25.56           S  
ATOM    551  CE  MET A  79       5.350  23.801   8.802  1.00 23.21           C  
ATOM    552  N   VAL A  80       3.626  26.375   6.987  1.00 12.24           N  
ATOM    553  CA  VAL A  80       2.299  25.828   7.311  1.00 11.29           C  
ATOM    554  C   VAL A  80       1.434  25.709   6.065  1.00 10.42           C  
ATOM    555  O   VAL A  80       0.831  24.628   5.930  1.00 10.81           O  
ATOM    556  CB  VAL A  80       1.612  26.646   8.429  1.00 11.24           C  
ATOM    557  CG1 VAL A  80       0.131  26.352   8.520  1.00 11.08           C  
ATOM    558  CG2 VAL A  80       2.335  26.437   9.745  1.00 11.56           C  
ATOM    559  N   ALA A  81       1.371  26.721   5.241  1.00  9.39           N  
ATOM    560  CA  ALA A  81       0.509  26.601   4.023  1.00  9.18           C  
ATOM    561  C   ALA A  81       0.958  25.465   3.138  1.00  9.23           C  
ATOM    562  O   ALA A  81       0.127  24.746   2.583  1.00  9.09           O  
ATOM    563  CB  ALA A  81       0.513  27.917   3.259  1.00  9.62           C  
ATOM    564  N   GLN A  82       2.281  25.311   2.975  1.00  9.37           N  
ATOM    565  CA  GLN A  82       2.835  24.226   2.162  1.00 10.14           C  
ATOM    566  C   GLN A  82       2.481  22.849   2.702  1.00  9.88           C  
ATOM    567  O   GLN A  82       2.098  21.903   1.952  1.00 10.24           O  
ATOM    568  CB  GLN A  82       4.370  24.243   2.094  1.00 11.02           C  
ATOM    569  CG  GLN A  82       4.998  24.830   0.851  0.70 12.43           C  
ATOM    570  CD  GLN A  82       6.406  25.336   1.072  0.70 13.09           C  
ATOM    571  OE1 GLN A  82       7.029  25.131   2.105  0.30 13.24           O  
ATOM    572  NE2 GLN A  82       6.775  25.976   0.069  0.30 13.55           N  
ATOM    573  N   MET A  83       2.597  22.718   4.000  1.00  9.72           N  
ATOM    574  CA  MET A  83       2.309  21.419   4.679  1.00  9.40           C  
ATOM    575  C   MET A  83       0.818  21.163   4.619  1.00  9.39           C  
ATOM    576  O   MET A  83       0.402  19.981   4.495  1.00  9.69           O  
ATOM    577  CB  MET A  83       2.941  21.398   6.043  1.00  9.71           C  
ATOM    578  CG  MET A  83       4.452  21.328   6.083  1.00 10.22           C  
ATOM    579  SD  MET A  83       5.149  20.027   5.049  1.00 11.23           S  
ATOM    580  CE  MET A  83       4.230  18.591   5.435  1.00 10.61           C  
ATOM    581  N   LYS A  84       0.008  22.186   4.674  1.00  8.80           N  
ATOM    582  CA  LYS A  84      -1.464  22.000   4.611  1.00  9.28           C  
ATOM    583  C   LYS A  84      -1.823  21.414   3.237  1.00  9.43           C  
ATOM    584  O   LYS A  84      -2.658  20.498   3.113  1.00  9.20           O  
ATOM    585  CB  LYS A  84      -2.145  23.310   4.782  1.00 10.25           C  
ATOM    586  CG  LYS A  84      -3.172  23.464   5.846  1.00 11.42           C  
ATOM    587  CD ALYS A  84      -2.593  24.190   7.082  0.50 11.78           C  
ATOM    588  CD BLYS A  84      -3.874  24.938   6.218  0.50  4.92           C  
ATOM    589  CE ALYS A  84      -3.737  24.930   7.804  0.50 12.28           C  
ATOM    590  CE BLYS A  84      -4.579  24.536   4.873  0.50 14.75           C  
ATOM    591  NZ ALYS A  84      -3.596  24.661   9.272  0.50 12.75           N  
ATOM    592  NZ BLYS A  84      -6.209  23.956   5.564  0.50 21.90           N  
ATOM    593  N   ALA A  85      -1.151  21.985   2.205  1.00  9.31           N  
ATOM    594  CA  ALA A  85      -1.386  21.515   0.836  1.00  9.24           C  
ATOM    595  C   ALA A  85      -0.995  20.048   0.709  1.00  8.98           C  
ATOM    596  O   ALA A  85      -1.728  19.269   0.012  1.00  8.49           O  
ATOM    597  CB  ALA A  85      -0.639  22.426  -0.181  1.00  9.60           C  
ATOM    598  N   VAL A  86       0.115  19.645   1.293  1.00  7.61           N  
ATOM    599  CA  VAL A  86       0.522  18.228   1.229  1.00  7.60           C  
ATOM    600  C   VAL A  86      -0.549  17.360   1.884  1.00  7.34           C  
ATOM    601  O   VAL A  86      -0.876  16.235   1.401  1.00  7.12           O  
ATOM    602  CB  VAL A  86       1.879  17.980   1.901  1.00  8.04           C  
ATOM    603  CG1 VAL A  86       2.297  16.509   2.042  1.00  8.26           C  
ATOM    604  CG2 VAL A  86       3.018  18.724   1.131  1.00  7.85           C  
ATOM    605  N   GLY A  87      -1.038  17.885   3.010  1.00  6.96           N  
ATOM    606  CA  GLY A  87      -2.077  17.184   3.820  1.00  7.46           C  
ATOM    607  C   GLY A  87      -3.332  17.004   2.971  1.00  7.99           C  
ATOM    608  O   GLY A  87      -3.912  15.952   2.987  1.00  7.84           O  
ATOM    609  N   VAL A  88      -3.737  18.088   2.272  1.00  8.47           N  
ATOM    610  CA  VAL A  88      -4.953  17.921   1.394  1.00  8.40           C  
ATOM    611  C   VAL A  88      -4.740  16.823   0.394  1.00  8.36           C  
ATOM    612  O   VAL A  88      -5.700  16.044   0.107  1.00  9.46           O  
ATOM    613  CB  VAL A  88      -5.307  19.288   0.772  1.00  8.21           C  
ATOM    614  CG1 VAL A  88      -6.349  19.042  -0.347  1.00  8.34           C  
ATOM    615  CG2 VAL A  88      -5.737  20.289   1.792  1.00  8.04           C  
ATOM    616  N   ARG A  89      -3.543  16.672  -0.133  1.00  8.35           N  
ATOM    617  CA  ARG A  89      -3.266  15.611  -1.116  1.00  9.65           C  
ATOM    618  C   ARG A  89      -3.487  14.227  -0.512  1.00 10.00           C  
ATOM    619  O   ARG A  89      -3.906  13.296  -1.241  1.00 10.93           O  
ATOM    620  CB  ARG A  89      -1.839  15.760  -1.667  1.00 10.38           C  
ATOM    621  CG  ARG A  89      -1.636  17.063  -2.412  1.00 11.67           C  
ATOM    622  CD  ARG A  89      -0.573  16.987  -3.477  1.00 12.65           C  
ATOM    623  NE  ARG A  89       0.770  16.722  -2.976  1.00 13.35           N  
ATOM    624  CZ  ARG A  89       1.626  17.719  -2.690  1.00 14.26           C  
ATOM    625  NH1 ARG A  89       1.238  18.993  -2.833  1.00 15.16           N  
ATOM    626  NH2 ARG A  89       2.863  17.462  -2.252  1.00 14.78           N  
ATOM    627  N   HIS A  90      -3.204  14.090   0.766  1.00  9.83           N  
ATOM    628  CA  HIS A  90      -3.314  12.810   1.492  1.00 10.09           C  
ATOM    629  C   HIS A  90      -4.745  12.299   1.561  1.00 10.73           C  
ATOM    630  O   HIS A  90      -4.956  11.107   1.888  1.00 11.49           O  
ATOM    631  CB  HIS A  90      -2.698  12.862   2.893  1.00  9.41           C  
ATOM    632  CG  HIS A  90      -1.198  12.722   2.816  1.00  9.56           C  
ATOM    633  ND1 HIS A  90      -0.338  13.614   2.210  1.00  9.37           N  
ATOM    634  CD2 HIS A  90      -0.452  11.723   3.344  1.00  9.22           C  
ATOM    635  CE1 HIS A  90       0.894  13.170   2.381  1.00  9.36           C  
ATOM    636  NE2 HIS A  90       0.850  12.025   3.045  1.00  9.42           N  
ATOM    637  N   LYS A  91      -5.661  13.189   1.268  1.00 12.05           N  
ATOM    638  CA  LYS A  91      -7.103  12.821   1.281  1.00 12.86           C  
ATOM    639  C   LYS A  91      -7.264  11.715   0.241  1.00 14.10           C  
ATOM    640  O   LYS A  91      -8.198  10.922   0.494  1.00 15.61           O  
ATOM    641  CB  LYS A  91      -8.078  13.912   0.930  1.00 12.46           C  
ATOM    642  CG  LYS A  91      -8.305  14.957   1.991  1.00 11.73           C  
ATOM    643  CD  LYS A  91      -9.121  16.128   1.427  1.00 11.65           C  
ATOM    644  CE  LYS A  91      -9.318  17.180   2.506  1.00 11.09           C  
ATOM    645  NZ  LYS A  91      -9.940  16.588   3.701  1.00 11.34           N  
ATOM    646  N   GLY A  92      -6.472  11.645  -0.791  1.00 14.60           N  
ATOM    647  CA  GLY A  92      -6.615  10.583  -1.775  1.00 15.65           C  
ATOM    648  C   GLY A  92      -5.607   9.481  -1.739  1.00 16.69           C  
ATOM    649  O   GLY A  92      -5.531   8.654  -2.693  1.00 16.95           O  
ATOM    650  N   TYR A  93      -4.774   9.395  -0.689  1.00 17.22           N  
ATOM    651  CA  TYR A  93      -3.719   8.402  -0.567  1.00 17.59           C  
ATOM    652  C   TYR A  93      -3.977   7.276   0.405  1.00 19.15           C  
ATOM    653  O   TYR A  93      -4.759   7.481   1.343  1.00 19.94           O  
ATOM    654  CB  TYR A  93      -2.423   9.105  -0.026  1.00 16.58           C  
ATOM    655  CG  TYR A  93      -1.792  10.120  -0.931  1.00 15.77           C  
ATOM    656  CD1 TYR A  93      -2.121  10.204  -2.299  1.00 15.89           C  
ATOM    657  CD2 TYR A  93      -0.837  10.995  -0.469  1.00 15.21           C  
ATOM    658  CE1 TYR A  93      -1.531  11.163  -3.146  1.00 15.52           C  
ATOM    659  CE2 TYR A  93      -0.242  11.938  -1.288  1.00 15.38           C  
ATOM    660  CZ  TYR A  93      -0.584  12.006  -2.635  1.00 15.81           C  
ATOM    661  OH  TYR A  93       0.028  12.986  -3.397  1.00 15.77           O  
ATOM    662  N   GLY A  94      -3.299   6.174   0.208  1.00 20.60           N  
ATOM    663  CA  GLY A  94      -3.430   5.007   1.118  1.00 22.99           C  
ATOM    664  C   GLY A  94      -4.617   4.126   0.809  1.00 24.24           C  
ATOM    665  O   GLY A  94      -5.409   4.449  -0.090  1.00 24.81           O  
ATOM    666  N   ASN A  95      -4.756   3.055   1.532  1.00 25.70           N  
ATOM    667  CA  ASN A  95      -5.850   2.069   1.355  1.00 26.80           C  
ATOM    668  C   ASN A  95      -6.748   2.076   2.597  1.00 27.56           C  
ATOM    669  O   ASN A  95      -7.856   1.476   2.510  1.00 28.51           O  
ATOM    670  CB  ASN A  95      -5.345   0.668   1.007  1.00 27.12           C  
ATOM    671  CG  ASN A  95      -4.417   0.635  -0.195  1.00 27.17           C  
ATOM    672  OD1AASN A  95      -3.684   1.612  -0.427  0.50 27.37           O  
ATOM    673  OD1BASN A  95      -5.943   1.581  -1.334  0.50 39.22           O  
ATOM    674  ND2AASN A  95      -4.417  -0.454  -0.941  0.50 27.11           N  
ATOM    675  ND2BASN A  95      -3.539  -2.328   0.800  0.50 25.66           N  
ATOM    676  N   LYS A  96      -6.327   2.688   3.659  1.00 27.76           N  
ATOM    677  CA  LYS A  96      -7.133   2.769   4.893  1.00 28.25           C  
ATOM    678  C   LYS A  96      -7.202   4.253   5.283  1.00 28.15           C  
ATOM    679  O   LYS A  96      -6.301   5.019   4.860  1.00 28.17           O  
ATOM    680  CB  LYS A  96      -6.528   1.938   5.984  1.00 29.14           C  
ATOM    681  CG  LYS A  96      -6.279   0.472   5.573  1.00 30.09           C  
ATOM    682  CD  LYS A  96      -7.528  -0.198   5.095  1.00 30.81           C  
ATOM    683  CE  LYS A  96      -7.294  -1.611   4.588  1.00 31.65           C  
ATOM    684  NZ  LYS A  96      -6.740  -1.572   3.203  1.00 32.53           N  
ATOM    685  N   HIS A  97      -8.235   4.628   6.011  1.00 27.53           N  
ATOM    686  CA  HIS A  97      -8.382   6.038   6.433  1.00 27.09           C  
ATOM    687  C   HIS A  97      -7.099   6.484   7.103  1.00 25.52           C  
ATOM    688  O   HIS A  97      -6.681   5.742   8.011  1.00 24.98           O  
ATOM    689  CB  HIS A  97      -9.554   6.159   7.465  1.00 28.26           C  
ATOM    690  CG  HIS A  97      -9.753   7.556   7.948  1.00 29.62           C  
ATOM    691  ND1 HIS A  97      -9.825   8.673   7.113  1.00 30.26           N  
ATOM    692  CD2 HIS A  97      -9.933   8.025   9.219  1.00 30.15           C  
ATOM    693  CE1 HIS A  97     -10.023   9.753   7.834  1.00 30.28           C  
ATOM    694  NE2 HIS A  97     -10.105   9.396   9.113  1.00 30.55           N  
ATOM    695  N   ILE A  98      -6.510   7.601   6.699  1.00 24.19           N  
ATOM    696  CA  ILE A  98      -5.260   8.051   7.371  1.00 23.02           C  
ATOM    697  C   ILE A  98      -5.674   8.845   8.621  1.00 22.46           C  
ATOM    698  O   ILE A  98      -6.354   9.907   8.469  1.00 22.67           O  
ATOM    699  CB  ILE A  98      -4.306   8.833   6.438  1.00 22.78           C  
ATOM    700  CG1 ILE A  98      -3.820   7.998   5.253  1.00 22.39           C  
ATOM    701  CG2 ILE A  98      -3.080   9.433   7.269  1.00 22.70           C  
ATOM    702  CD1 ILE A  98      -2.977   8.794   4.227  1.00 21.98           C  
ATOM    703  N   LYS A  99      -5.319   8.380   9.799  1.00 21.43           N  
ATOM    704  CA  LYS A  99      -5.730   9.092  11.015  1.00 20.88           C  
ATOM    705  C   LYS A  99      -4.596   9.842  11.689  1.00 19.52           C  
ATOM    706  O   LYS A  99      -3.446   9.410  11.650  1.00 19.14           O  
ATOM    707  CB  LYS A  99      -6.401   8.209  12.057  1.00 21.77           C  
ATOM    708  CG  LYS A  99      -6.313   6.729  11.883  1.00 23.14           C  
ATOM    709  CD  LYS A  99      -7.553   5.975  12.247  1.00 23.85           C  
ATOM    710  CE  LYS A  99      -7.531   5.375  13.635  1.00 24.43           C  
ATOM    711  NZ  LYS A  99      -8.843   4.650  13.876  1.00 25.18           N  
ATOM    712  N   ALA A 100      -4.995  10.931  12.338  1.00 17.90           N  
ATOM    713  CA  ALA A 100      -4.036  11.770  13.073  1.00 16.74           C  
ATOM    714  C   ALA A 100      -3.215  10.977  14.059  1.00 15.64           C  
ATOM    715  O   ALA A 100      -2.045  11.268  14.323  1.00 15.55           O  
ATOM    716  CB  ALA A 100      -4.860  12.850  13.842  1.00 17.00           C  
ATOM    717  N   GLN A 101      -3.794   9.951  14.682  1.00 14.66           N  
ATOM    718  CA  GLN A 101      -3.099   9.139  15.648  1.00 14.43           C  
ATOM    719  C   GLN A 101      -1.844   8.466  15.102  1.00 13.76           C  
ATOM    720  O   GLN A 101      -0.902   8.205  15.898  1.00 13.70           O  
ATOM    721  CB  GLN A 101      -4.052   8.012  16.215  1.00 15.27           C  
ATOM    722  CG  GLN A 101      -4.945   8.588  17.299  0.50 15.38           C  
ATOM    723  CD  GLN A 101      -6.100   9.396  16.795  0.50 15.66           C  
ATOM    724  OE1 GLN A 101      -6.344   9.576  15.592  0.50 15.90           O  
ATOM    725  NE2 GLN A 101      -6.868   9.910  17.744  0.50 15.94           N  
ATOM    726  N   TYR A 102      -1.829   8.162  13.827  1.00 12.75           N  
ATOM    727  CA  TYR A 102      -0.680   7.473  13.217  1.00 12.92           C  
ATOM    728  C   TYR A 102       0.583   8.318  13.190  1.00 12.22           C  
ATOM    729  O   TYR A 102       1.704   7.740  13.199  1.00 12.41           O  
ATOM    730  CB  TYR A 102      -1.043   7.001  11.779  1.00 13.84           C  
ATOM    731  CG  TYR A 102      -2.198   6.047  11.647  1.00 14.57           C  
ATOM    732  CD1 TYR A 102      -2.609   5.217  12.673  1.00 15.20           C  
ATOM    733  CD2 TYR A 102      -2.901   5.991  10.455  1.00 15.38           C  
ATOM    734  CE1 TYR A 102      -3.727   4.333  12.530  1.00 15.64           C  
ATOM    735  CE2 TYR A 102      -3.989   5.107  10.259  1.00 15.79           C  
ATOM    736  CZ  TYR A 102      -4.364   4.313  11.325  1.00 16.01           C  
ATOM    737  OH  TYR A 102      -5.431   3.454  11.152  1.00 17.68           O  
ATOM    738  N   PHE A 103       0.451   9.634  13.200  1.00 11.46           N  
ATOM    739  CA  PHE A 103       1.588  10.563  13.136  1.00 11.54           C  
ATOM    740  C   PHE A 103       2.512  10.556  14.314  1.00 12.33           C  
ATOM    741  O   PHE A 103       3.733  10.783  14.182  1.00 11.74           O  
ATOM    742  CB  PHE A 103       1.074  11.992  12.768  1.00 10.87           C  
ATOM    743  CG  PHE A 103       0.565  12.026  11.326  1.00 10.27           C  
ATOM    744  CD1 PHE A 103      -0.724  11.640  10.998  1.00 10.32           C  
ATOM    745  CD2 PHE A 103       1.451  12.468  10.340  1.00 10.25           C  
ATOM    746  CE1 PHE A 103      -1.157  11.656   9.682  1.00  9.99           C  
ATOM    747  CE2 PHE A 103       1.030  12.526   9.010  1.00 10.18           C  
ATOM    748  CZ  PHE A 103      -0.259  12.113   8.658  1.00  9.77           C  
ATOM    749  N   GLU A 104       1.927  10.285  15.533  1.00 13.01           N  
ATOM    750  CA  GLU A 104       2.784  10.278  16.721  1.00 13.74           C  
ATOM    751  C   GLU A 104       3.846   9.220  16.650  1.00 12.72           C  
ATOM    752  O   GLU A 104       5.034   9.580  16.730  1.00 13.20           O  
ATOM    753  CB  GLU A 104       1.983  10.172  18.064  1.00 15.04           C  
ATOM    754  CG  GLU A 104       2.997   9.863  19.181  0.50 16.18           C  
ATOM    755  CD  GLU A 104       2.864  10.422  20.516  0.50 17.20           C  
ATOM    756  OE1 GLU A 104       1.837  10.346  21.192  0.50 17.87           O  
ATOM    757  OE2 GLU A 104       3.944  10.952  20.928  0.50 17.81           O  
ATOM    758  N   PRO A 105       3.538   7.951  16.505  1.00 12.20           N  
ATOM    759  CA  PRO A 105       4.561   6.893  16.404  1.00 11.39           C  
ATOM    760  C   PRO A 105       5.516   7.074  15.263  1.00 11.08           C  
ATOM    761  O   PRO A 105       6.725   6.689  15.313  1.00 10.41           O  
ATOM    762  CB  PRO A 105       3.768   5.595  16.298  1.00 11.71           C  
ATOM    763  CG  PRO A 105       2.363   6.011  15.977  1.00 11.77           C  
ATOM    764  CD  PRO A 105       2.162   7.442  16.443  1.00 11.54           C  
ATOM    765  N   LEU A 106       5.026   7.691  14.155  1.00 10.15           N  
ATOM    766  CA  LEU A 106       5.904   7.937  12.999  1.00 10.07           C  
ATOM    767  C   LEU A 106       6.971   8.912  13.423  1.00  9.60           C  
ATOM    768  O   LEU A 106       8.134   8.792  13.015  1.00 10.03           O  
ATOM    769  CB  LEU A 106       5.048   8.445  11.794  1.00 10.92           C  
ATOM    770  CG  LEU A 106       5.925   8.833  10.590  1.00 11.95           C  
ATOM    771  CD1 LEU A 106       6.724   7.612  10.140  1.00 12.19           C  
ATOM    772  CD2 LEU A 106       5.098   9.301   9.382  1.00 12.13           C  
ATOM    773  N   GLY A 107       6.593   9.906  14.237  1.00  9.01           N  
ATOM    774  CA  GLY A 107       7.526  10.936  14.720  1.00  8.23           C  
ATOM    775  C   GLY A 107       8.653  10.288  15.532  1.00  8.12           C  
ATOM    776  O   GLY A 107       9.815  10.694  15.426  1.00  8.26           O  
ATOM    777  N   ALA A 108       8.323   9.298  16.344  1.00  8.00           N  
ATOM    778  CA  ALA A 108       9.317   8.624  17.150  1.00  8.62           C  
ATOM    779  C   ALA A 108      10.302   7.890  16.265  1.00  8.28           C  
ATOM    780  O   ALA A 108      11.528   7.908  16.532  1.00  8.41           O  
ATOM    781  CB  ALA A 108       8.669   7.590  18.140  1.00  9.66           C  
ATOM    782  N   SER A 109       9.772   7.226  15.229  1.00  7.57           N  
ATOM    783  CA  SER A 109      10.636   6.485  14.311  1.00  7.62           C  
ATOM    784  C   SER A 109      11.574   7.433  13.590  1.00  8.08           C  
ATOM    785  O   SER A 109      12.775   7.165  13.380  1.00  8.02           O  
ATOM    786  CB  SER A 109       9.750   5.706  13.311  1.00  7.32           C  
ATOM    787  OG ASER A 109      10.690   4.859  12.583  0.70  7.05           O  
ATOM    788  OG BSER A 109       8.942   4.715  13.545  0.30 16.25           O  
ATOM    789  N   LEU A 110      10.999   8.594  13.217  1.00  8.10           N  
ATOM    790  CA  LEU A 110      11.804   9.618  12.505  1.00  8.07           C  
ATOM    791  C   LEU A 110      12.925  10.124  13.373  1.00  8.15           C  
ATOM    792  O   LEU A 110      14.079  10.161  12.910  1.00  7.54           O  
ATOM    793  CB  LEU A 110      10.876  10.769  12.051  1.00  9.44           C  
ATOM    794  CG  LEU A 110      11.636  11.918  11.346  1.00 10.39           C  
ATOM    795  CD1 LEU A 110      11.995  11.460   9.911  1.00 10.75           C  
ATOM    796  CD2 LEU A 110      10.730  13.146  11.280  1.00 11.36           C  
ATOM    797  N   LEU A 111      12.624  10.528  14.620  1.00  8.52           N  
ATOM    798  CA  LEU A 111      13.690  11.026  15.491  1.00  9.04           C  
ATOM    799  C   LEU A 111      14.724   9.964  15.738  1.00  9.15           C  
ATOM    800  O   LEU A 111      15.930  10.301  15.892  1.00  9.81           O  
ATOM    801  CB  LEU A 111      13.083  11.633  16.770  1.00 10.34           C  
ATOM    802  CG  LEU A 111      12.841  13.137  16.663  1.00 11.80           C  
ATOM    803  CD1 LEU A 111      11.604  13.358  15.824  1.00 12.55           C  
ATOM    804  CD2 LEU A 111      12.608  13.708  18.058  1.00 12.95           C  
ATOM    805  N   SER A 112      14.294   8.704  15.797  1.00  8.71           N  
ATOM    806  CA  SER A 112      15.285   7.640  16.050  1.00  8.67           C  
ATOM    807  C   SER A 112      16.208   7.470  14.854  1.00  8.83           C  
ATOM    808  O   SER A 112      17.437   7.300  14.994  1.00  8.69           O  
ATOM    809  CB  SER A 112      14.556   6.337  16.387  1.00  9.08           C  
ATOM    810  OG ASER A 112      15.431   5.287  16.614  0.60  8.93           O  
ATOM    811  OG BSER A 112      13.846   6.154  17.718  0.40 10.24           O  
ATOM    812  N   ALA A 113      15.605   7.532  13.669  1.00  8.07           N  
ATOM    813  CA  ALA A 113      16.406   7.374  12.414  1.00  8.43           C  
ATOM    814  C   ALA A 113      17.364   8.542  12.279  1.00  8.65           C  
ATOM    815  O   ALA A 113      18.532   8.344  11.851  1.00  9.02           O  
ATOM    816  CB  ALA A 113      15.417   7.214  11.250  1.00  8.13           C  
ATOM    817  N   MET A 114      16.934   9.731  12.651  1.00  8.76           N  
ATOM    818  CA  MET A 114      17.852  10.905  12.577  1.00  8.81           C  
ATOM    819  C   MET A 114      19.060  10.666  13.460  1.00  9.01           C  
ATOM    820  O   MET A 114      20.215  10.901  13.088  1.00  8.95           O  
ATOM    821  CB  MET A 114      17.061  12.150  12.964  1.00  9.34           C  
ATOM    822  CG  MET A 114      16.107  12.539  11.840  1.00  9.75           C  
ATOM    823  SD  MET A 114      15.213  13.997  12.523  1.00 11.47           S  
ATOM    824  CE  MET A 114      14.423  14.640  11.051  1.00 10.67           C  
ATOM    825  N   GLU A 115      18.814  10.204  14.702  1.00  9.57           N  
ATOM    826  CA  GLU A 115      19.870   9.931  15.672  1.00 10.60           C  
ATOM    827  C   GLU A 115      20.816   8.865  15.182  1.00 11.77           C  
ATOM    828  O   GLU A 115      22.082   8.999  15.357  1.00 12.19           O  
ATOM    829  CB  GLU A 115      19.361   9.459  17.027  1.00 11.08           C  
ATOM    830  CG  GLU A 115      20.431   9.594  18.147  1.00 12.19           C  
ATOM    831  CD  GLU A 115      19.751   9.561  19.531  1.00 12.76           C  
ATOM    832  OE1 GLU A 115      18.631   9.938  19.729  0.75 12.62           O  
ATOM    833  OE2 GLU A 115      20.529   9.068  20.356  0.75 13.67           O  
ATOM    834  N   HIS A 116      20.251   7.838  14.582  1.00 11.42           N  
ATOM    835  CA  HIS A 116      21.081   6.740  14.050  1.00 12.61           C  
ATOM    836  C   HIS A 116      22.050   7.328  13.054  1.00 12.72           C  
ATOM    837  O   HIS A 116      23.271   6.940  13.038  1.00 13.19           O  
ATOM    838  CB  HIS A 116      20.243   5.522  13.569  1.00 13.47           C  
ATOM    839  CG  HIS A 116      19.607   4.706  14.663  0.75 14.64           C  
ATOM    840  ND1 HIS A 116      18.259   4.522  14.806  0.75 15.32           N  
ATOM    841  CD2 HIS A 116      20.169   4.021  15.714  0.75 14.90           C  
ATOM    842  CE1 HIS A 116      17.993   3.768  15.890  0.75 14.70           C  
ATOM    843  NE2 HIS A 116      19.100   3.448  16.431  0.75 15.05           N  
ATOM    844  N   ARG A 117      21.695   8.278  12.206  1.00 11.93           N  
ATOM    845  CA  ARG A 117      22.627   8.856  11.273  1.00 11.48           C  
ATOM    846  C   ARG A 117      23.607   9.865  11.894  1.00 12.10           C  
ATOM    847  O   ARG A 117      24.816   9.760  11.575  1.00 12.23           O  
ATOM    848  CB  ARG A 117      21.857   9.556  10.080  1.00 11.25           C  
ATOM    849  CG  ARG A 117      22.791  10.344   9.163  1.00 11.25           C  
ATOM    850  CD  ARG A 117      22.175  10.737   7.826  1.00 11.14           C  
ATOM    851  NE  ARG A 117      21.980   9.554   6.933  1.00 10.60           N  
ATOM    852  CZ  ARG A 117      21.656   9.677   5.629  1.00 10.70           C  
ATOM    853  NH1 ARG A 117      21.365  10.858   5.107  1.00 10.24           N  
ATOM    854  NH2 ARG A 117      21.561   8.596   4.821  1.00  9.66           N  
ATOM    855  N   ILE A 118      23.136  10.876  12.675  1.00 11.55           N  
ATOM    856  CA  ILE A 118      24.043  11.893  13.199  1.00 11.57           C  
ATOM    857  C   ILE A 118      24.614  11.637  14.583  1.00 11.89           C  
ATOM    858  O   ILE A 118      25.410  12.455  15.049  1.00 11.61           O  
ATOM    859  CB  ILE A 118      23.394  13.320  13.064  1.00 11.83           C  
ATOM    860  CG1 ILE A 118      22.200  13.514  14.046  1.00 11.70           C  
ATOM    861  CG2 ILE A 118      22.911  13.577  11.613  1.00 11.96           C  
ATOM    862  CD1 ILE A 118      21.661  14.969  13.999  1.00 12.42           C  
ATOM    863  N   GLY A 119      24.215  10.584  15.238  1.00 12.46           N  
ATOM    864  CA  GLY A 119      24.791  10.262  16.571  1.00 13.08           C  
ATOM    865  C   GLY A 119      24.705  11.406  17.567  1.00 13.50           C  
ATOM    866  O   GLY A 119      23.659  11.954  17.873  1.00 13.70           O  
ATOM    867  N   GLY A 120      25.868  11.748  18.128  1.00 13.95           N  
ATOM    868  CA  GLY A 120      26.104  12.747  19.126  1.00 14.05           C  
ATOM    869  C   GLY A 120      25.578  14.124  18.838  1.00 14.47           C  
ATOM    870  O   GLY A 120      25.379  14.949  19.759  1.00 14.50           O  
ATOM    871  N   LYS A 121      25.379  14.425  17.567  1.00 14.62           N  
ATOM    872  CA  LYS A 121      24.848  15.744  17.189  1.00 14.76           C  
ATOM    873  C   LYS A 121      23.392  15.871  17.608  1.00 14.52           C  
ATOM    874  O   LYS A 121      22.908  17.009  17.747  1.00 14.13           O  
ATOM    875  CB  LYS A 121      25.041  16.000  15.686  1.00 15.07           C  
ATOM    876  CG  LYS A 121      26.607  15.956  15.474  1.00 16.08           C  
ATOM    877  CD  LYS A 121      26.949  16.790  14.242  1.00 17.07           C  
ATOM    878  CE  LYS A 121      27.185  15.900  13.051  0.75 17.47           C  
ATOM    879  NZ  LYS A 121      28.502  16.309  12.434  0.50 17.66           N  
ATOM    880  N   MET A 122      22.759  14.723  17.823  1.00 14.30           N  
ATOM    881  CA  MET A 122      21.337  14.706  18.257  1.00 14.99           C  
ATOM    882  C   MET A 122      21.380  14.782  19.776  1.00 14.38           C  
ATOM    883  O   MET A 122      21.066  13.792  20.455  1.00 14.31           O  
ATOM    884  CB  MET A 122      20.620  13.440  17.750  1.00 16.70           C  
ATOM    885  CG  MET A 122      19.148  13.515  17.955  1.00 18.67           C  
ATOM    886  SD  MET A 122      18.351  14.520  16.628  1.00 21.69           S  
ATOM    887  CE  MET A 122      16.646  14.372  17.219  1.00 21.37           C  
ATOM    888  N   ASN A 123      21.793  15.943  20.263  1.00 13.56           N  
ATOM    889  CA  ASN A 123      21.880  16.113  21.757  1.00 13.45           C  
ATOM    890  C   ASN A 123      20.516  16.523  22.298  1.00 13.38           C  
ATOM    891  O   ASN A 123      19.481  16.567  21.594  1.00 13.19           O  
ATOM    892  CB  ASN A 123      23.054  17.021  22.056  1.00 13.48           C  
ATOM    893  CG  ASN A 123      22.931  18.411  21.481  1.00 13.72           C  
ATOM    894  OD1 ASN A 123      23.892  19.200  21.503  1.00 14.35           O  
ATOM    895  ND2 ASN A 123      21.790  18.735  20.917  1.00 13.29           N  
ATOM    896  N   ALA A 124      20.472  16.902  23.554  1.00 13.01           N  
ATOM    897  CA  ALA A 124      19.268  17.335  24.269  1.00 12.93           C  
ATOM    898  C   ALA A 124      18.585  18.476  23.544  1.00 12.59           C  
ATOM    899  O   ALA A 124      17.339  18.352  23.369  1.00 13.20           O  
ATOM    900  CB  ALA A 124      19.659  17.778  25.708  1.00 13.68           C  
ATOM    901  N   ALA A 125      19.298  19.494  23.171  1.00 11.34           N  
ATOM    902  CA  ALA A 125      18.741  20.654  22.440  1.00 10.62           C  
ATOM    903  C   ALA A 125      18.218  20.212  21.065  1.00 10.23           C  
ATOM    904  O   ALA A 125      17.129  20.712  20.669  1.00  9.99           O  
ATOM    905  CB  ALA A 125      19.781  21.739  22.282  1.00 10.40           C  
ATOM    906  N   ALA A 126      18.894  19.323  20.352  1.00  9.38           N  
ATOM    907  CA  ALA A 126      18.384  18.878  19.035  1.00  9.90           C  
ATOM    908  C   ALA A 126      17.131  18.018  19.174  1.00  9.88           C  
ATOM    909  O   ALA A 126      16.192  18.134  18.334  1.00 10.24           O  
ATOM    910  CB  ALA A 126      19.409  18.069  18.260  1.00 10.44           C  
ATOM    911  N   LYS A 127      17.092  17.169  20.173  1.00 10.05           N  
ATOM    912  CA  LYS A 127      15.899  16.299  20.385  1.00 11.15           C  
ATOM    913  C   LYS A 127      14.701  17.178  20.705  1.00 10.85           C  
ATOM    914  O   LYS A 127      13.610  16.918  20.136  1.00 11.44           O  
ATOM    915  CB  LYS A 127      16.118  15.261  21.498  1.00 12.11           C  
ATOM    916  CG  LYS A 127      17.077  14.145  21.075  0.85 13.74           C  
ATOM    917  CD  LYS A 127      17.069  12.951  22.035  0.75 14.82           C  
ATOM    918  CE  LYS A 127      18.273  12.023  21.770  0.75 15.95           C  
ATOM    919  NZ  LYS A 127      17.913  10.640  22.317  0.75 16.89           N  
ATOM    920  N   ASP A 128      14.852  18.171  21.538  1.00 10.95           N  
ATOM    921  CA  ASP A 128      13.765  19.108  21.915  1.00 11.10           C  
ATOM    922  C   ASP A 128      13.285  19.869  20.683  1.00 10.43           C  
ATOM    923  O   ASP A 128      12.056  19.939  20.439  1.00 10.97           O  
ATOM    924  CB  ASP A 128      14.206  20.127  23.000  1.00 12.04           C  
ATOM    925  CG  ASP A 128      13.305  21.361  23.050  0.75 12.89           C  
ATOM    926  OD1 ASP A 128      12.186  21.242  23.626  0.75 13.58           O  
ATOM    927  OD2 ASP A 128      13.613  22.488  22.509  0.75 13.07           O  
ATOM    928  N   ALA A 129      14.248  20.402  19.929  1.00  9.36           N  
ATOM    929  CA  ALA A 129      13.897  21.197  18.723  1.00  8.97           C  
ATOM    930  C   ALA A 129      13.246  20.368  17.649  1.00  8.60           C  
ATOM    931  O   ALA A 129      12.246  20.830  17.057  1.00  8.74           O  
ATOM    932  CB  ALA A 129      15.160  21.922  18.200  1.00  8.13           C  
ATOM    933  N   TRP A 130      13.782  19.192  17.349  1.00  7.45           N  
ATOM    934  CA  TRP A 130      13.148  18.329  16.302  1.00  7.52           C  
ATOM    935  C   TRP A 130      11.772  17.847  16.740  1.00  8.05           C  
ATOM    936  O   TRP A 130      10.882  17.684  15.839  1.00  7.97           O  
ATOM    937  CB  TRP A 130      14.070  17.192  15.897  1.00  7.67           C  
ATOM    938  CG  TRP A 130      15.013  17.649  14.805  1.00  7.55           C  
ATOM    939  CD1 TRP A 130      16.349  17.918  14.884  1.00  7.68           C  
ATOM    940  CD2 TRP A 130      14.617  17.891  13.469  1.00  7.70           C  
ATOM    941  NE1 TRP A 130      16.830  18.298  13.650  1.00  7.63           N  
ATOM    942  CE2 TRP A 130      15.758  18.312  12.764  1.00  8.22           C  
ATOM    943  CE3 TRP A 130      13.390  17.766  12.786  1.00  7.89           C  
ATOM    944  CZ2 TRP A 130      15.720  18.609  11.404  1.00  8.31           C  
ATOM    945  CZ3 TRP A 130      13.332  18.097  11.454  1.00  8.14           C  
ATOM    946  CH2 TRP A 130      14.488  18.506  10.769  1.00  8.36           C  
ATOM    947  N   ALA A 131      11.552  17.600  18.056  1.00  7.45           N  
ATOM    948  CA  ALA A 131      10.182  17.145  18.466  1.00  7.95           C  
ATOM    949  C   ALA A 131       9.221  18.291  18.188  1.00  7.89           C  
ATOM    950  O   ALA A 131       8.100  18.094  17.728  1.00  8.14           O  
ATOM    951  CB  ALA A 131      10.119  16.699  19.916  1.00  7.97           C  
ATOM    952  N   ALA A 132       9.657  19.516  18.483  1.00  8.66           N  
ATOM    953  CA  ALA A 132       8.766  20.715  18.237  1.00  8.41           C  
ATOM    954  C   ALA A 132       8.593  20.916  16.721  1.00  8.14           C  
ATOM    955  O   ALA A 132       7.463  21.166  16.256  1.00  8.07           O  
ATOM    956  CB  ALA A 132       9.316  21.891  18.957  1.00  8.39           C  
ATOM    957  N   ALA A 133       9.653  20.808  15.924  1.00  7.97           N  
ATOM    958  CA  ALA A 133       9.575  20.939  14.477  1.00  8.17           C  
ATOM    959  C   ALA A 133       8.623  19.852  13.936  1.00  7.92           C  
ATOM    960  O   ALA A 133       7.736  20.222  13.116  1.00  8.79           O  
ATOM    961  CB  ALA A 133      10.930  20.828  13.748  1.00  8.17           C  
ATOM    962  N   TYR A 134       8.740  18.628  14.352  1.00  7.30           N  
ATOM    963  CA  TYR A 134       7.842  17.556  13.840  1.00  7.65           C  
ATOM    964  C   TYR A 134       6.399  17.792  14.210  1.00  8.00           C  
ATOM    965  O   TYR A 134       5.459  17.530  13.417  1.00  8.53           O  
ATOM    966  CB  TYR A 134       8.387  16.152  14.284  1.00  7.83           C  
ATOM    967  CG  TYR A 134       7.454  15.085  13.699  1.00  8.04           C  
ATOM    968  CD1 TYR A 134       7.553  14.681  12.363  1.00  8.19           C  
ATOM    969  CD2 TYR A 134       6.478  14.516  14.495  1.00  8.43           C  
ATOM    970  CE1 TYR A 134       6.687  13.708  11.836  1.00  8.24           C  
ATOM    971  CE2 TYR A 134       5.563  13.585  13.998  1.00  8.53           C  
ATOM    972  CZ  TYR A 134       5.702  13.173  12.664  1.00  8.54           C  
ATOM    973  OH  TYR A 134       4.803  12.249  12.227  1.00  8.59           O  
ATOM    974  N   ALA A 135       6.123  18.315  15.385  1.00  8.17           N  
ATOM    975  CA  ALA A 135       4.792  18.626  15.854  1.00  8.33           C  
ATOM    976  C   ALA A 135       4.162  19.708  14.966  1.00  8.74           C  
ATOM    977  O   ALA A 135       2.952  19.619  14.657  1.00  8.49           O  
ATOM    978  CB  ALA A 135       4.857  19.056  17.298  1.00  9.63           C  
ATOM    979  N   ASP A 136       4.903  20.699  14.551  1.00  8.58           N  
ATOM    980  CA  ASP A 136       4.426  21.780  13.689  1.00  8.81           C  
ATOM    981  C   ASP A 136       4.179  21.281  12.251  1.00  9.07           C  
ATOM    982  O   ASP A 136       3.157  21.669  11.642  1.00  9.32           O  
ATOM    983  CB  ASP A 136       5.416  22.929  13.666  1.00 10.51           C  
ATOM    984  CG  ASP A 136       5.312  23.834  14.878  1.00 11.53           C  
ATOM    985  OD1 ASP A 136       4.724  23.540  15.899  1.00 11.85           O  
ATOM    986  OD2 ASP A 136       5.953  24.899  14.749  1.00 13.40           O  
ATOM    987  N   ILE A 137       5.174  20.473  11.770  1.00  8.29           N  
ATOM    988  CA  ILE A 137       5.070  19.943  10.407  1.00  8.72           C  
ATOM    989  C   ILE A 137       3.939  18.956  10.290  1.00  8.09           C  
ATOM    990  O   ILE A 137       3.089  19.124   9.348  1.00  7.98           O  
ATOM    991  CB  ILE A 137       6.447  19.306   9.930  1.00  9.77           C  
ATOM    992  CG1 ILE A 137       7.527  20.364   9.730  1.00 10.61           C  
ATOM    993  CG2 ILE A 137       6.233  18.423   8.642  1.00 10.34           C  
ATOM    994  CD1 ILE A 137       8.993  19.859   9.598  1.00 10.78           C  
ATOM    995  N   SER A 138       3.897  17.971  11.183  1.00  7.94           N  
ATOM    996  CA  SER A 138       2.798  16.956  11.118  1.00  8.38           C  
ATOM    997  C   SER A 138       1.451  17.594  11.429  1.00  8.33           C  
ATOM    998  O   SER A 138       0.394  17.225  10.857  1.00  7.74           O  
ATOM    999  CB  SER A 138       3.080  15.759  12.027  1.00  9.43           C  
ATOM   1000  OG  SER A 138       3.029  16.162  13.401  1.00 10.13           O  
ATOM   1001  N   GLY A 139       1.396  18.539  12.366  1.00  8.10           N  
ATOM   1002  CA  GLY A 139       0.212  19.262  12.772  1.00  8.36           C  
ATOM   1003  C   GLY A 139      -0.409  19.994  11.569  1.00  8.89           C  
ATOM   1004  O   GLY A 139      -1.639  19.991  11.362  1.00  9.46           O  
ATOM   1005  N   ALA A 140       0.447  20.615  10.780  1.00  8.61           N  
ATOM   1006  CA  ALA A 140      -0.018  21.358   9.572  1.00  8.95           C  
ATOM   1007  C   ALA A 140      -0.571  20.369   8.547  1.00  8.97           C  
ATOM   1008  O   ALA A 140      -1.633  20.668   7.959  1.00  9.28           O  
ATOM   1009  CB  ALA A 140       1.115  22.200   9.040  1.00  8.82           C  
ATOM   1010  N   LEU A 141       0.091  19.237   8.337  1.00  8.44           N  
ATOM   1011  CA  LEU A 141      -0.393  18.259   7.346  1.00  8.42           C  
ATOM   1012  C   LEU A 141      -1.767  17.759   7.734  1.00  8.84           C  
ATOM   1013  O   LEU A 141      -2.739  17.720   6.972  1.00  8.85           O  
ATOM   1014  CB  LEU A 141       0.683  17.121   7.269  1.00  8.77           C  
ATOM   1015  CG  LEU A 141       0.483  16.067   6.184  1.00  9.17           C  
ATOM   1016  CD1 LEU A 141       1.865  15.427   5.896  1.00  9.65           C  
ATOM   1017  CD2 LEU A 141      -0.541  15.040   6.602  1.00  8.77           C  
ATOM   1018  N   ILE A 142      -1.876  17.374   9.023  1.00  9.07           N  
ATOM   1019  CA  ILE A 142      -3.123  16.853   9.580  1.00  9.13           C  
ATOM   1020  C   ILE A 142      -4.246  17.890   9.387  1.00  9.92           C  
ATOM   1021  O   ILE A 142      -5.370  17.486   9.044  1.00 10.36           O  
ATOM   1022  CB  ILE A 142      -2.976  16.416  11.054  1.00  8.94           C  
ATOM   1023  CG1 ILE A 142      -1.990  15.207  11.190  1.00  8.35           C  
ATOM   1024  CG2 ILE A 142      -4.376  16.100  11.649  1.00  9.12           C  
ATOM   1025  CD1 ILE A 142      -1.546  15.018  12.703  1.00  7.66           C  
ATOM   1026  N   SER A 143      -3.919  19.164   9.594  1.00 10.06           N  
ATOM   1027  CA  SER A 143      -4.953  20.201   9.417  1.00 10.54           C  
ATOM   1028  C   SER A 143      -5.471  20.176   7.984  1.00 11.09           C  
ATOM   1029  O   SER A 143      -6.695  20.375   7.782  1.00 11.90           O  
ATOM   1030  CB  SER A 143      -4.422  21.568   9.777  1.00 10.78           C  
ATOM   1031  OG ASER A 143      -5.405  22.566   9.662  0.60 11.31           O  
ATOM   1032  OG BSER A 143      -4.052  22.197   8.484  0.40 10.49           O  
ATOM   1033  N   GLY A 144      -4.655  19.967   6.987  1.00 10.45           N  
ATOM   1034  CA  GLY A 144      -5.070  19.922   5.578  1.00 10.37           C  
ATOM   1035  C   GLY A 144      -5.807  18.604   5.342  1.00 10.89           C  
ATOM   1036  O   GLY A 144      -6.884  18.566   4.655  1.00 10.37           O  
ATOM   1037  N   LEU A 145      -5.262  17.523   5.874  1.00 11.06           N  
ATOM   1038  CA  LEU A 145      -5.884  16.191   5.735  1.00 12.02           C  
ATOM   1039  C   LEU A 145      -7.357  16.210   6.220  1.00 12.57           C  
ATOM   1040  O   LEU A 145      -8.224  15.631   5.567  1.00 12.41           O  
ATOM   1041  CB  LEU A 145      -5.059  15.162   6.567  1.00 11.95           C  
ATOM   1042  CG  LEU A 145      -5.629  13.781   6.685  1.00 12.03           C  
ATOM   1043  CD1 LEU A 145      -5.871  13.133   5.315  1.00 12.73           C  
ATOM   1044  CD2 LEU A 145      -4.662  12.883   7.499  1.00 12.83           C  
ATOM   1045  N   GLN A 146      -7.591  16.871   7.342  1.00 13.22           N  
ATOM   1046  CA  GLN A 146      -8.881  16.966   8.002  1.00 14.54           C  
ATOM   1047  C   GLN A 146      -9.769  18.094   7.549  1.00 15.65           C  
ATOM   1048  O   GLN A 146     -10.945  18.229   8.028  1.00 16.43           O  
ATOM   1049  CB  GLN A 146      -8.686  17.062   9.552  1.00 15.19           C  
ATOM   1050  CG  GLN A 146      -8.197  15.722  10.099  1.00 16.38           C  
ATOM   1051  CD  GLN A 146      -7.823  15.826  11.586  1.00 17.72           C  
ATOM   1052  OE1 GLN A 146      -7.637  14.788  12.260  1.00 18.57           O  
ATOM   1053  NE2 GLN A 146      -7.694  17.053  12.064  1.00 17.82           N  
ATOM   1054  N   SER A 147      -9.307  18.913   6.624  1.00 16.35           N  
ATOM   1055  CA  SER A 147     -10.101  20.051   6.134  1.00 16.64           C  
ATOM   1056  C   SER A 147     -11.226  19.649   5.233  1.00 16.94           C  
ATOM   1057  O   SER A 147     -11.348  18.594   4.619  1.00 17.53           O  
ATOM   1058  CB  SER A 147      -9.155  21.047   5.448  1.00 16.47           C  
ATOM   1059  OG  SER A 147      -8.683  20.447   4.229  1.00 16.77           O  
ATOM   1060  OXT SER A 147     -12.094  20.539   5.039  1.00 18.02           O  
TER    1061      SER A 147                                                      
MASTER      257    1    1    7    0    2    0    6 1249    1   43   12          
END                                                                             
