# Supplementary material for: Modeling of loops in proteins: a multi-method approach
Source: BMC Struct Biol. 2010 Feb 11;10:5. doi: 10.1186/1472-6807-10-5 (PMC2837870; doi:10.1186/1472-6807-10-5)
Supplement: Additional file 2 — Loop benchmark test set. Database of 186 experimentally derived protein loop models used in the simulations. [file 1472-6807-10-5-S2.XLS]

## Sheet: Arkusz1
p-values
loops 4-6
	CABS min	MOD min	ROS min		CABS top	MOD top	ROS top
MOD min	0			MOD top	0
ROS min	0	0.13		ROS top	0.36	0
HYB min	0.01	0	0	HYB top	0	0	0
loops 7-12
	CABS min	MOD min	ROS min		CABS top	MOD top	ROS top
MOD min	0			MOD top	0
ROS min	0	0.01		ROS top	0.03	0
HYB min	0.04	0	0	HYB top	0	0.82	0
loops 16-25
	CABS min	MOD min	ROS min		CABS top	MOD top	ROS top
MOD min	0.03			MOD top	0.59
ROS min	0	0.27		ROS top	0	0
HYB min	0	0	0	HYB top	0.6	0.11	0
